# Supplementary material for: A family of anti-Bacteroidales peptide toxins wide-spread in the human gut microbiota
Source: Nat Commun. 2019 Aug 1;10:3460. doi: 10.1038/s41467-019-11494-1 (PMC6671954; doi:10.1038/s41467-019-11494-1)
Supplement: Supplementary file 3 — Supplementary Data 1 [file 41467_2019_11494_MOESM3_ESM.xlsx]

## Sheet: bacteroidetocin A
sample ID	nationality	contig	%ID	%sim	align length	query start	query end	subj. start	subj. end	evalue
158802708-stool1	American	scaffold25698_1	100	100	57	1	57	4765	4595	7.86e-31
159369152-stool1	American	scaffold10325_1	100	100	57	1	57	26336	26166	7.86e-31
159551223-stool1	American	scaffold35512_1	100	100	57	1	57	4765	4595	7.56e-31
160319967-stool1	American	scaffold5089_1	100	100	57	1	57	7378	7548	7.86e-31
160400887-stool1	American	C1536363_1	100	100	57	1	57	22	192	7.86e-31
160502038-stool1	American	scaffold37396_1	100	100	57	1	57	15705	15535	7.86e-31
604812005-stool1	American	scaffold19421_1	100	100	57	1	57	4305	4475	7.86e-31
706846339-stool1	American	scaffold39734_1	100	100	57	1	57	7378	7548	7.86e-31
764285508-stool1	American	scaffold31458_1	100	100	57	1	57	15663	15493	7.86e-31
765640925-stool1	American	scaffold7581_1	100	100	57	1	57	4763	4593	7.86e-31
BGI002A	Chinese	scaffold29566_2	100	100	57	1	57	593	763	1.26e-32
DLM002	Chinese	scaffold51587_4	100	100	57	1	57	1288	1458	5.83e-31
DLM008	Chinese	scaffold22809_2	100	100	57	1	57	8631	8461	7.86e-31
DOF004	Chinese	scaffold56672_2	100	100	57	1	57	21783	21613	6.41e-31
DOM016	Chinese	scaffold6316_2	100	100	57	1	57	629	799	7.86e-31
DOM019	Chinese	scaffold3366_1	100	100	57	1	57	50403	50233	7.86e-31
N024A	Chinese	scaffold21511_1	100	100	57	1	57	7411	7241	7.86e-31
NLM015	Chinese	scaffold11133_5	100	100	57	1	57	2185	2015	7.86e-31
NOF005	Chinese	scaffold51419_2	100	100	34	1	34	102	1	7.05e-14
SZEY-106A	Chinese	scaffold1853_8	100	100	57	1	57	1739	1569	7.86e-31
T2D-113A	Chinese	scaffold40920_1	98.246	98.25	57	1	57	44658	44488	6.87e-30
T2D-127A	Chinese	scaffold12720_1	100	100	57	1	57	16421	16251	7.86e-31
T2D-12A	Chinese	scaffold49666_1	100	100	57	1	57	10175	10345	7.86e-31
T2D-139A	Chinese	scaffold38209_2	100	100	57	1	57	896	1066	5.92e-31
T2D-150A	Chinese	C833770_1	100	100	57	1	57	8768	8938	6.41e-31
T2D-177A	Chinese	scaffold28899_1	100	100	57	1	57	10175	10345	7.86e-31
T2D-68A	Chinese	C467371_1	100	100	57	1	57	4537	4367	7.86e-31
T2D-81A	Chinese	scaffold49525_2	100	100	57	1	57	9445	9275	6.41e-31
MH0026	Danish	scaffold814_3	100	100	57	1	57	239	409	4.25e-33
MH0028	Danish	scaffold11174_1	100	100	57	1	57	263	433	5.81e-33
MH0062	Danish	scaffold58720_1	100	100	57	1	57	8762	8932	6.41e-31
MH0070	Danish	scaffold11077_1	100	100	57	1	57	202	372	7.84e-31
MH0071	Danish	scaffold8820_2	100	100	57	1	57	8299	8469	7.86e-31
MH0085	Danish	scaffold33619_1	100	100	57	1	57	2935	2765	7.86e-31
MH0091	Danish	scaffold7505_5	100	100	38	20	57	3	116	2.29e-18
MH0111	Danish	scaffold88444_6	100	100	57	1	57	421	591	6.41e-31
MH0116	Danish	C1417027_1	100	100	57	1	57	4525	4355	6.41e-31
MH0155	Danish	scaffold16203_8	100	100	57	1	57	2133	2303	7.86e-31
MH0158	Danish	scaffold61768_1	100	100	57	1	57	8762	8932	7.86e-31
MH0160	Danish	scaffold4827_1	100	100	57	1	57	8736	8906	7.86e-31
MH0167	Danish	scaffold57120_7	100	100	57	1	57	1731	1561	6.26e-31
MH0174	Danish	scaffold79234_4	100	100	57	1	57	3109	2939	7.86e-31
MH0184	Danish	scaffold90990_1	100	100	57	1	57	8763	8933	7.86e-31
MH0205	Danish	C1193660_1	100	100	57	1	57	2964	2794	7.86e-31
MH0221	Danish	scaffold35668_1	100	100	57	1	57	17739	17569	7.86e-31
MH0260	Danish	scaffold35519_11	100	100	47	1	47	429	569	8.08e-25
MH0274	Danish	scaffold93957_1	100	100	57	1	57	15745	15575	7.86e-31
MH0275	Danish	scaffold105570_1	100	100	57	1	57	38043	37873	7.86e-31
MH0280	Danish	scaffold101493_1	100	100	57	1	57	9136	9306	7.86e-31
MH0297	Danish	scaffold33319_6	100	100	57	1	57	2668	2838	7.86e-31
MH0319	Danish	scaffold80017_1	100	100	57	1	57	9862	10032	7.86e-31
MH0336	Danish	C1306492_1	100	100	57	1	57	4533	4363	6.41e-31
MH0346	Danish	scaffold111814_1	100	100	57	1	57	4533	4363	6.41e-31
MH0348	Danish	scaffold58281_2	100	100	57	1	57	3922	4092	6.41e-31
MH0350	Danish	scaffold49819_1	100	100	57	1	57	16576	16406	7.86e-31
MH0351	Danish	scaffold47565_1	100	100	47	1	47	8769	8909	6.27e-23
MH0360	Danish	scaffold66573_1	100	100	57	1	57	8769	8939	7.86e-31
MH0364	Danish	scaffold120317_1	100	100	57	1	57	8769	8939	7.86e-31
MH0365	Danish	scaffold11968_6	100	100	40	1	40	1847	1966	4.49e-18
MH0374	Danish	scaffold117858_1	100	100	57	1	57	26648	26478	7.86e-31
MH0375	Danish	scaffold66591_1	100	100	57	1	57	4533	4363	6.41e-31
MH0377	Danish	scaffold2411_9	100	100	57	1	57	187	17	2.77e-33
MH0388	Danish	scaffold64352_1	100	100	57	1	57	8771	8941	7.86e-31
MH0411	Danish	scaffold39747_1	100	100	57	1	57	2301	2471	6.41e-31
MH0429	Danish	C1333420_1	100	100	57	1	57	4757	4587	7.86e-31
MH0450	Danish	scaffold136724_1	100	100	57	1	57	14838	14668	7.86e-31
O2-UC11-1	Spanish	scaffold43280_1	100	100	57	1	57	9434	9604	7.86e-31
O2-UC2-2	Spanish	scaffold102393_1	100	100	27	31	57	4439	4359	3.62e-10
O2-UC30-0	Spanish	scaffold51018_17	100	100	36	1	36	108	1	2.03e-15
O2-UC31-0	Spanish	scaffold31602_2	100	100	57	1	57	714	884	2.39e-32
O2-UC47-0	Spanish	scaffold5899_6	100	100	36	1	36	109	2	3.97e-15
O2-UC48-2	Spanish	scaffold87046_1	100	100	48	1	48	8763	8906	1.46e-23
O2-UC49-0	Spanish	scaffold79747_1	100	100	57	1	57	9523	9693	7.86e-31
V1-CD1-0-PN	Spanish	scaffold5894_8	100	100	57	1	57	2615	2785	7.86e-31
V1-FI32	Spanish	scaffold60379_1	100	100	57	1	57	1662	1492	6.41e-31
V1-UC14-1	Spanish	scaffold11003_10	100	100	57	1	57	435	265	7.86e-31
V1-UC29-0	Spanish	scaffold10728_1	100	100	57	1	57	15793	15623	7.86e-31
V1-UC35-0	Spanish	scaffold59871_1	100	100	57	1	57	9135	9305	7.86e-31
V1-UC40-0	Spanish	scaffold2336_4	100	100	57	1	57	4782	4612	6.41e-31
V1-UC52-1	Spanish	scaffold30311_6	100	100	57	1	57	649	479	7.86e-31
V1-UC64-0	Spanish	scaffold89063_2	100	100	35	1	35	107	3	1.53e-14

## Sheet: bacteroidetocin B
sample ID	nationality	contig	%ID	%sim	align length	query start	query end	subj. start	subj. end	evalue
158256496-stool1	American	scaffold8917_1	100	100	57	1	57	6489	6319	1.98e-30
158458797-stool1	American	C1283866_1	100	100	57	1	57	235	65	3.88e-32
158479027-stool1	American	C694080_1	100	100	57	1	57	174	4	2.57e-32
158944319-stool1	American	C1053097_1	100	100	57	1	57	4932	4762	1.98e-30
159005010-stool1	American	scaffold8145_1	100	100	57	1	57	52303	52133	1.98e-30
160582958-stool1	American	scaffold8096_1	100	100	57	1	57	6489	6319	1.98e-30
160643649-stool1	American	scaffold1089_1	100	100	57	1	57	54204	54034	1.98e-30
160704339-stool1	American	scaffold16323_1	100	100	57	1	57	608	438	3.8e-31
638754422-stool1	American	scaffold25811_1	100	100	57	1	57	5040	5210	1.98e-30
763536994-stool2	American	scaffold69278_3	100	100	57	1	57	11641	11471	1.98e-30
763577454-stool1	American	C1086557_1	100	100	57	1	57	406	576	1.89e-30
763678604-stool1	American	scaffold60463_2	100	100	57	1	57	17980	18150	1.98e-30
763759525-stool1	American	C448058_1	100	100	57	1	57	553	383	3.36e-33
763840445-stool1	American	C553349_1	100	100	57	1	57	195	25	6.89e-31
763860675-stool1	American	scaffold6367_7	100	100	57	1	57	47512	47342	1.98e-30
764042746-stool1	American	scaffold14679_3	100	100	57	1	57	1241	1071	6.19e-31
764325968-stool1	American	scaffold8801_1	100	100	57	1	57	6489	6319	1.98e-30
764649650-stool1	American	C468678_1	100	100	57	1	57	52891	52721	1.98e-30
764811490-stool1	American	scaffold1434_3	100	100	57	1	57	16536	16366	1.98e-30
764892411-stool1	American	scaffold52045_2	100	100	57	1	57	6277	6107	1.98e-30
765034022-stool1	American	scaffold1319_3	100	100	57	1	57	2087	2257	1.98e-30
765640925-stool1	American	C1155043_1	100	100	57	1	57	356	186	1.05e-31
765701615-stool1	American	scaffold49776_1	100	100	57	1	57	13809	13979	1.98e-30
DLM020	Chinese	scaffold4659_2	100	100	57	1	57	41041	40871	1.98e-30
N034A	Chinese	scaffold25535_1	100	100	57	1	57	11524	11694	1.98e-30
NLF010	Chinese	scaffold13369_13	100	100	57	1	57	3357	3527	1.98e-30
SZEY-79A	Chinese	scaffold294_4	100	100	57	1	57	23115	23285	1.98e-30
T2D-142A	Chinese	scaffold27110_4	100	100	47	11	57	3	143	5.14e-26
T2D-178A	Chinese	scaffold22748_1	100	100	57	1	57	70572	70742	1.98e-30
T2D-41A	Chinese	scaffold64896_1	100	100	57	1	57	6260	6090	1.98e-30
MH0002	Danish	scaffold59403_1	98.214	100	56	2	57	878	1045	3.44e-29
MH0003	Danish	scaffold503_1	100	100	57	1	57	6473	6303	1.98e-30
MH0035	Danish	scaffold28527_1	100	100	57	1	57	5727	5897	1.98e-30
MH0039	Danish	scaffold2414_5	100	100	57	1	57	16399	16569	1.98e-30
MH0045	Danish	scaffold37463_2	100	100	57	1	57	3879	4049	1.98e-30
MH0095	Danish	scaffold33995_2	100	100	57	1	57	27673	27843	1.98e-30
MH0122	Danish	scaffold56391_1	100	100	57	1	57	30186	30356	5.99e-31
MH0124	Danish	scaffold32119_3	100	100	57	1	57	8251	8081	1.98e-30
MH0139	Danish	scaffold66349_2	100	100	57	1	57	6236	6066	1.98e-30
MH0158	Danish	scaffold21371_8	98.246	98.25	57	1	57	10170	10000	8.34e-30
MH0165	Danish	scaffold58867_10	100	100	57	1	57	2517	2687	1.98e-30
MH0184	Danish	scaffold5452_25	98.246	98.25	57	1	57	2681	2851	2.5e-30
MH0196	Danish	scaffold144399_1	100	100	57	1	57	77493	77663	1.98e-30
MH0206	Danish	scaffold32152_4	100	100	57	1	57	720	890	5.86e-32
MH0336	Danish	scaffold106930_3	100	100	45	1	45	577	711	2.77e-22
MH0359	Danish	scaffold79604_1	100	100	57	1	57	21074	21244	1.98e-30
MH0368	Danish	scaffold21159_3	100	100	57	1	57	1916	1746	1.97e-30
MH0389	Danish	scaffold49547_10	100	100	30	1	30	90	1	2.58e-10
MH0410	Danish	scaffold45643_2	100	100	57	1	57	136677	136847	1.98e-30
MH0411	Danish	scaffold105162_1	100	100	57	1	57	26530	26360	1.98e-30
MH0424	Danish	scaffold77869_2	100	100	57	1	57	17459	17629	1.98e-30
MH0425	Danish	scaffold72928_1	100	100	57	1	57	6481	6311	1.98e-30
MH0443	Danish	scaffold20245_5	100	100	57	1	57	121	291	1.89e-30
MH0462	Danish	C1037958_1	100	100	57	1	57	884	1054	1.98e-30
O2-UC35-2	Spanish	scaffold21477_3	100	100	57	1	57	20801	20971	1.98e-30
V1-FI11	Spanish	scaffold68844_1	100	100	57	1	57	6483	6313	1.98e-30
V1-FI13	Spanish	scaffold44290_1	100	100	57	1	57	6485	6315	1.98e-30
V1-FI15	Spanish	C1351549_1	94.737	98.25	57	1	57	6528	6698	5.29e-29
