# Supplementary material for: A family of anti-Bacteroidales peptide toxins wide-spread in the human gut microbiota
Source: Nat Commun. 2019 Aug 1;10:3460. doi: 10.1038/s41467-019-11494-1 (PMC6671954; doi:10.1038/s41467-019-11494-1)
Supplement: Supplementary file 4 — Supplementary Data 2 [file 41467_2019_11494_MOESM4_ESM.xlsx]

## Sheet: bacteroidetocins
36 proteins	gene name	EH214_03825	EH215_03701	DWZ35_ORF2	DW228_ORF2	DXA67_ORF2	EC80_ORF2	HMPREF1203_ORF2	AK91_ORF2	IB64_ORF2	EH213_01844	HMPREF1069_01555	SAMN04487924_11047	ERS852457_00786	ERS852462_03012	HMPREF9447_00779	CVT96_ORF2	L990_RS15330	HMPREF3027_ORF1	E18064_RS03025	E27107_RS14975	BN8137_RS11785	VO54_03888	BAX95_09360ws	HMPREF0663_ORF3	HMPREF1475_01751	BUA74_ORF3	XylorDRAFT_0090	C7379_ORF2	AB674_ORF1	COB98_ORF2	ACI36_ORF2	C7448_RS13030	BFP71_ORF2	BT156_RS05140	DUT68_RS06995
Bacteroides vulgatus CL01T12C17 (bacteroidetocin A)	EH214_03825	100	100	100	100	100	100	100	100	100	67.2	67.2	67.2	67.2	67.2	56.1	41.2	36.6	36.5	29.2	29.2	29.2	28.8	39.4	46	46	46	61.7	63.3	34.9	45.6	42.1	35.7	45.8	17.8	37.1
Bacteroides vulgatus CL14T03C19 (bacteroidetocin A)	EH215_03701	100	100	100	100	100	100	100	100	100	67.2	67.2	67.2	67.2	67.2	56.1	41.2	36.6	36.5	29.2	29.2	29.2	28.8	39.4	46	46	46	61.7	63.3	34.9	45.6	42.1	35.7	45.8	17.8	37.1
Bacteroides caccae AF31-29AC (bacteroidetocin A)	DWZ35_ORF2	100	100	100	100	100	100	100	100	100	67.2	67.2	67.2	67.2	67.2	56.1	41.2	36.6	36.5	29.2	29.2	29.2	28.8	39.4	46	46	46	61.7	63.3	34.9	45.6	42.1	35.7	45.8	17.8	37.1
Bacteroides fragilis AM18-6 (bacteroidetocin A)	DW228_ORF2	100	100	100	100	100	100	100	100	100	67.2	67.2	67.2	67.2	67.2	56.1	41.2	36.6	36.5	29.2	29.2	29.2	28.8	39.4	46	46	46	61.7	63.3	34.9	45.6	42.1	35.7	45.8	17.8	37.1
Bacteroides fragilis OF03-7 (bacteroidetocin A)	DXA67_ORF2	100	100	100	100	100	100	100	100	100	67.2	67.2	67.2	67.2	67.2	56.1	41.2	36.6	36.5	29.2	29.2	29.2	28.8	39.4	46	46	46	61.7	63.3	34.9	45.6	42.1	35.7	45.8	17.8	37.1
Bacteroides fragilis DCMSKEJBY0001B (bacteroidetocin A)	EC80_ORF2	100	100	100	100	100	100	100	100	100	67.2	67.2	67.2	67.2	67.2	56.1	41.2	36.6	36.5	29.2	29.2	29.2	28.8	39.4	46	46	46	61.7	63.3	34.9	45.6	42.1	35.7	45.8	17.8	37.1
Bacteroides fragilis HMW 610 (bacteroidetocin A)	HMPREF1203_ORF2	100	100	100	100	100	100	100	100	100	67.2	67.2	67.2	67.2	67.2	56.1	41.2	36.6	36.5	29.2	29.2	29.2	28.8	39.4	46	46	46	61.7	63.3	34.9	45.6	42.1	35.7	45.8	17.8	37.1
Bacteroides (fragilis) UW (bacteroidetocin A)	AK91_ORF2	100	100	100	100	100	100	100	100	100	67.2	67.2	67.2	67.2	67.2	56.1	41.2	36.6	36.5	29.2	29.2	29.2	28.8	39.4	46	46	46	61.7	63.3	34.9	45.6	42.1	35.7	45.8	17.8	37.1
Bacteroides fragilis DCMOUH0085B (bacteroidetocin A)	IB64_ORF2	100	100	100	100	100	100	100	100	100	67.2	67.2	67.2	67.2	67.2	56.1	41.2	36.6	36.5	29.2	29.2	29.2	28.8	39.4	46	46	46	61.7	63.3	34.9	45.6	42.1	35.7	45.8	17.8	37.1
Bacteroides thetaiotaomicron CL15T12C11 (bacteroidetocin B)	EH213_01844	67.2	67.2	67.2	67.2	67.2	67.2	67.2	67.2	67.2	100	100	100	100	100	54.7	41.5	31.1	39.7	27.3	27.3	27.3	29.5	37.9	48.3	48.3	48.3	63.3	63.3	35.9	48.3	42.4	31	40	31.9	31.9
Bacteroides ovatus CL02T12C04 (bacteroidetocin B)	HMPREF1069_01555	67.2	67.2	67.2	67.2	67.2	67.2	67.2	67.2	67.2	100	100	100	100	100	54.7	41.5	31.1	39.7	27.3	27.3	27.3	29.5	37.9	48.3	48.3	48.3	63.3	63.3	35.9	48.3	42.4	31	40	31.9	31.9
Bacteroides xylanisolvens NLAE-zl-G339 (bacteroidetocin B)	SAMN04487924_11047	67.2	67.2	67.2	67.2	67.2	67.2	67.2	67.2	67.2	100	100	100	100	100	54.7	41.5	31.1	39.7	27.3	27.3	27.3	29.5	37.9	48.3	48.3	48.3	63.3	63.3	35.9	48.3	42.4	31	40	31.9	31.9
Bacteroides vulgatus 2789STDY5834842 (bacteroidetocin B)	ERS852457_00786	67.2	67.2	67.2	67.2	67.2	67.2	67.2	67.2	67.2	100	100	100	100	100	54.7	41.5	31.1	39.7	27.3	27.3	27.3	29.5	37.9	48.3	48.3	48.3	63.3	63.3	35.9	48.3	42.4	31	40	31.9	31.9
Bacteroides uniformis 2789STDY5834847 (bacteroidetocin B)	ERS852462_03012	67.2	67.2	67.2	67.2	67.2	67.2	67.2	67.2	67.2	100	100	100	100	100	54.7	41.5	31.1	39.7	27.3	27.3	27.3	29.5	37.9	48.3	48.3	48.3	63.3	63.3	35.9	48.3	42.4	31	40	31.9	31.9
Bacteroides oleiciplenus YIT 12058	HMPREF9447_00779	56.1	56.1	56.1	56.1	56.1	56.1	56.1	56.1	56.1	54.7	54.7	54.7	54.7	54.7	100	36.8	33.8	30	26.5	26.5	26.5	29.1	39.4	38.2	38.2	38.2	50	47	22.6	40	40.6	28	47.1	26.7	34.2
Bacteroidetes bacterium HGW-Bacteroidetes-13	CVT96_ORF2	41.2	41.2	41.2	41.2	41.2	41.2	41.2	41.2	41.2	41.5	41.5	41.5	41.5	41.5	36.8	100	36.6	41.2	40.3	40.3	40.3	27	52.2	37.3	37.3	37.3	41.4	46.4	52.9	51.5	53.8	38.3	48.6	31.4	46.6
Alistipes sp. ZOR0009	L990_RS15330	36.6	36.6	36.6	36.6	36.6	36.6	36.6	36.6	36.6	31.1	31.1	31.1	31.1	31.1	33.8	36.6	100	32.4	43.5	43.5	43.5	46.1	31.2	31.5	31.5	31.5	29.2	31.1	38	40.8	40.3	38.2	26.4	50	32.5
Porphyromonas sp. HMSC077F02	HMPREF3027_ORF1	36.5	36.5	36.5	36.5	36.5	36.5	36.5	36.5	36.5	39.7	39.7	39.7	39.7	39.7	30	41.2	32.4	100	35.7	35.7	35.7	33.8	50.8	54.5	54.5	54.5	35.9	35.8	54.4	50	51.8	27.6	28.2	36.9	36.1
Elizabethkingia anophelis V0378064	E18064_RS03025	29.2	29.2	29.2	29.2	29.2	29.2	29.2	29.2	29.2	27.3	27.3	27.3	27.3	27.3	26.5	40.3	43.5	35.7	100	100	100	63.6	36.8	24.7	24.7	24.7	18	24.7	26.9	25.6	31.6	39.4	25	48.6	34.7
Elizabethkingia anophelis Po0527107	E27107_RS14975	29.2	29.2	29.2	29.2	29.2	29.2	29.2	29.2	29.2	27.3	27.3	27.3	27.3	27.3	26.5	40.3	43.5	35.7	100	100	100	63.6	36.8	24.7	24.7	24.7	18	24.7	26.9	25.6	31.6	39.4	25	48.6	34.7
Elizabethkingia anophelis LDVH-AR107	BN8137_RS11785	29.2	29.2	29.2	29.2	29.2	29.2	29.2	29.2	29.2	27.3	27.3	27.3	27.3	27.3	26.5	40.3	43.5	35.7	100	100	100	63.6	36.8	24.7	24.7	24.7	18	24.7	26.9	25.6	31.6	39.4	25	48.6	34.7
Elizabethkingia sp. BM10	VO54_03888	28.8	28.8	28.8	28.8	28.8	28.8	28.8	28.8	28.8	29.5	29.5	29.5	29.5	29.5	29.1	27	46.1	33.8	63.6	63.6	63.6	100	43.5	29.6	29.6	29.6	30.1	31.4	26.7	32.9	32.9	38.9	33.8	45.9	32.4
Elizabethkingia meningoseptica CSID 3000516535	BAX95_09360ws	39.4	39.4	39.4	39.4	39.4	39.4	39.4	39.4	39.4	37.9	37.9	37.9	37.9	37.9	39.4	52.2	31.2	50.8	36.8	36.8	36.8	43.5	100	43.5	43.5	43.5	34.8	37.9	48.4	44.8	46.2	36.2	39.5	34.1	47.9
Prevotella oralis ATCC 33269 (bacteroidetocin C)	HMPREF0663_ORF3	46	46	46	46	46	46	46	46	46	48.3	48.3	48.3	48.3	48.3	38.2	37.3	31.5	54.5	24.7	24.7	24.7	29.6	43.5	100	100	100	45	41.7	39.7	46.3	41.9	31.7	40.8	23.5	48.5
Prevotella oralis HGA0225 (bacteroidetocin C)	HMPREF1475_01751	46	46	46	46	46	46	46	46	46	48.3	48.3	48.3	48.3	48.3	38.2	37.3	31.5	54.5	24.7	24.7	24.7	29.6	43.5	100	100	100	45	41.7	39.7	46.3	41.9	31.7	40.8	23.5	48.5
Prevotella oralis DSM 20702 (bacteroidetocin C)	BUA74_ORF3	46	46	46	46	46	46	46	46	46	48.3	48.3	48.3	48.3	48.3	38.2	37.3	31.5	54.5	24.7	24.7	24.7	29.6	43.5	100	100	100	45	41.7	39.7	46.3	41.9	31.7	40.8	23.5	48.5
Prevotella oryzae DSM 17970 (bacteroidetocin D)	XylorDRAFT_0090	61.7	61.7	61.7	61.7	61.7	61.7	61.7	61.7	61.7	63.3	63.3	63.3	63.3	63.3	50	41.4	29.2	35.9	18	18	18	30.1	34.8	45	45	45	100	86.7	30.4	41.9	46.8	32	45.8	20.7	35.3
Prevotella colorans DSM 100333	C7379_ORF2	63.3	63.3	63.3	63.3	63.3	63.3	63.3	63.3	63.3	63.3	63.3	63.3	63.3	63.3	47	46.4	31.1	35.8	24.7	24.7	24.7	31.4	37.9	41.7	41.7	41.7	86.7	100	36.1	50	46.8	35.1	46.5	16.1	33.3
Flavobacterium sp. ABG	AB674_ORF1	34.9	34.9	34.9	34.9	34.9	34.9	34.9	34.9	34.9	35.9	35.9	35.9	35.9	35.9	22.6	52.9	38	54.4	26.9	26.9	26.9	26.7	48.4	39.7	39.7	39.7	30.4	36.1	100	53.3	57.9	35.1	39.7	44.8	37.5
Flavobacteriaceae bacterium NORP167	COB98_ORF2	45.6	45.6	45.6	45.6	45.6	45.6	45.6	45.6	45.6	48.3	48.3	48.3	48.3	48.3	40	51.5	40.8	50	34.2	34.2	34.2	32.9	44.8	46.3	46.3	46.3	41.9	50	53.3	100	61.7	35.9	39.7	34.9	35.3
Tenacibaculum mesophilum HMG1	ACI36_ORF2	42.1	42.1	42.1	42.1	42.1	42.1	42.1	42.1	42.1	42.4	42.4	42.4	42.4	42.4	40.6	53.8	40.3	51.8	31.6	31.6	31.6	32.9	46.2	41.9	41.9	41.9	46.8	46.8	57.9	61.7	100	35.5	44.9	44.1	40.6
Tenacibaculum gallaicum DSM 18841	C7448_RS13030	35.7	35.7	35.7	35.7	35.7	35.7	35.7	35.7	35.7	31	31	31	31	31	28	38.3	38.2	27.6	39.4	39.4	39.4	38.9	36.2	31.7	31.7	31.7	32	35.1	35.1	35.9	35.5	100	28.9	53.8	41.4
Fabibacter misakiensis SK-8	BFP71_ORF2	45.8	45.8	45.8	45.8	45.8	45.8	45.8	45.8	45.8	43.1	43.1	43.1	43.1	43.1	47.1	48.6	26.4	28.2	25	25	25	33.8	39.5	40.8	40.8	40.8	45.8	46.5	39.7	39.7	44.9	28.9	100	36.6	45.9
Chryseobacterium limigenitum SUR2	BT156_RS05140	17.8	17.8	17.8	17.8	17.8	17.8	17.8	17.8	17.8	31.9	31.9	31.9	31.9	31.9	26.7	31.4	50	36.9	48.6	48.6	48.6	45.9	34.1	23.5	23.5	23.5	20.7	16.1	44.8	34.9	44.1	53.8	36.6	100	33.3
Nubsella zeaxanthinifaciens TDMA-5	DUT68_RS06995	37.1	37.1	37.1	37.1	37.1	37.1	37.1	37.1	37.1	31.9	31.9	31.9	31.9	31.9	34.2	46.6	32.5	36.1	34.7	34.7	34.7	32.4	47.9	48.5	48.5	48.5	35.3	33.3	37.5	35.3	40.6	41.4	45.9	33.3	100

## Sheet: non-redundant bacteroidetocins
20 proteins	gene name	EH214_03825	EH213_01844	HMPREF9447_00779	CVT96_ORF2	L990_RS15330	HMPREF3027_ORF1	E18064_RS03025	VO54_03888	BAX95_09360ws	HMPREF0663_ORF3	XylorDRAFT_0090	C7379_ORF2	AB674_ORF1	COB98_ORF2	ACI36_ORF2	C7448_RS13030	BFP71_ORF2	BT156_RS05140	DUT68_RS06995
Bacteroides vulgatus CL01T12C17	EH214_03825	100	67.2	56.1	41.2	36.6	36.5	29.2	28.8	39.4	46	61.7	63.3	34.9	45.6	42.1	35.7	45.8	17.8	37.1
Bacteroides thetaiotaomicron CL15T12C11	EH213_01844	67.2	100	54.7	41.5	31.1	39.7	27.3	29.5	37.9	48.3	63.3	63.3	35.9	48.3	42.4	31	40	31.9	31.9
Bacteroides oleiciplenus YIT 12058	HMPREF9447_00779	56.1	54.7	100	36.8	33.8	30	26.5	29.1	39.4	38.2	50	47	22.6	40	40.6	28	47.1	26.7	34.2
Bacteroidetes bacterium HGW-Bacteroidetes-13	CVT96_ORF2	41.2	41.5	36.8	100	36.6	41.2	40.3	27	52.2	37.3	41.4	46.4	52.9	51.5	53.8	38.3	48.6	31.4	46.6
Alistipes sp. ZOR0009	L990_RS15330	36.6	31.1	33.8	36.6	100	32.4	43.5	46.1	31.2	31.5	29.2	31.1	38	40.8	40.3	38.2	26.4	50	32.5
Porphyromonas sp. HMSC077F02	HMPREF3027_ORF1	36.5	39.7	30	41.2	32.4	100	35.7	33.8	50.8	54.5	35.9	35.8	54.4	50	51.8	27.6	28.2	36.9	36.1
Elizabethkingia anophelis V0378064	E18064_RS03025	29.2	27.3	26.5	40.3	43.5	35.7	100	63.6	36.8	24.7	18	24.7	26.9	25.6	31.6	39.4	25	48.6	34.7
Elizabethkingia sp. BM10	VO54_03888	28.8	29.5	29.1	27	46.1	33.8	63.6	100	43.5	29.6	30.1	31.4	26.7	32.9	32.9	38.9	33.8	45.9	32.4
Elizabethkingia meningoseptica CSID 3000516535	BAX95_09360ws	39.4	37.9	39.4	52.2	31.2	50.8	36.8	43.5	100	43.5	34.8	37.9	48.4	44.8	46.2	36.2	39.5	34.1	47.9
Prevotella oralis ATCC 33269	HMPREF0663_ORF3	46	48.3	38.2	37.3	31.5	54.5	24.7	29.6	43.5	100	45	41.7	39.7	46.3	41.9	31.7	40.8	23.5	48.5
Prevotella oryzae DSM 17970	XylorDRAFT_0090	61.7	63.3	50	41.4	29.2	35.9	18	30.1	34.8	45	100	86.7	30.4	41.9	46.8	32	45.8	20.7	35.3
Prevotella colorans DSM 100333	C7379_ORF2	63.3	63.3	47	46.4	31.1	35.8	24.7	31.4	37.9	41.7	86.7	100	36.1	50	46.8	35.1	46.5	16.1	33.3
Flavobacterium sp. ABG	AB674_ORF1	34.9	35.9	22.6	52.9	38	54.4	26.9	26.7	48.4	39.7	30.4	36.1	100	53.3	57.9	35.1	39.7	44.8	37.5
Flavobacteriaceae bacterium NORP167	COB98_ORF2	45.6	48.3	40	51.5	40.8	50	34.2	32.9	44.8	46.3	41.9	50	53.3	100	61.7	35.9	39.7	34.9	35.3
Tenacibaculum mesophilum HMG1	ACI36_ORF2	42.1	42.4	40.6	53.8	40.3	51.8	31.6	32.9	46.2	41.9	46.8	46.8	57.9	61.7	100	35.5	44.9	44.1	40.6
Tenacibaculum gallaicum DSM 18841	C7448_RS13030	35.7	31	28	38.3	38.2	27.6	39.4	38.9	36.2	31.7	32	35.1	35.1	35.9	35.5	100	28.9	53.8	41.4
Fabibacter misakiensis SK-8	BFP71_ORF2	45.8	43.1	47.1	48.6	26.4	28.2	25	33.8	39.5	40.8	45.8	46.5	39.7	39.7	44.9	28.9	100	36.6	45.9
Chryseobacterium limigenitum SUR2	BT156_RS05140	17.8	31.9	26.7	31.4	50	36.9	48.6	45.9	34.1	23.5	20.7	16.1	44.8	34.9	44.1	53.8	36.6	100	33.3
Nubsella zeaxanthinifaciens TDMA-5	DUT68_RS06995	37.1	31.9	34.2	46.6	32.5	36.1	34.7	32.4	47.9	48.5	35.3	33.3	37.5	35.3	40.6	41.4	45.9	33.3	100

## Sheet: TM proteins
35 proteins	gene name	EH214_03824	EH215_03700	DWZ35_246000p	DW228_03215	DXA67_22310p	EC80_0215635	HMPREF1203_RS17055	AK91_RS07630	IB64_23775	EH213_01845	HMPREF1069_01554	SAMN04487924_11048	ERS852457_00785	ERS852462_03013	HMPREF9447_00780	CVT96_05470p	L990_RS15335	HMPREF3027_03500	E18064_RS03015	E27107_RS14965	BN8137_RS11795	VO54_03890	BAX95_09370	HMPREF0663_10648	HMPREF1475_01749	BUA74_RS00405	XylorDRAFT_0089	C7379_101191ws	AB674_00755	COB98_ORF1p	ACI36_RS12865fs	C7448_RS13025	BFP71_RS08110ws	BT156_RS05150	DUT68_RS07005
Bacteroides vulgatus CL01T12C17	EH214_03824	100	100	100	100	99.5	100	99.5	100	100	61.1	61.1	61.1	61.1	61.1	58.8	36.6	27.8	48	38.7	38.7	38.7	41.6	41.5	53.7	53.7	53.7	67.2	38.7	46.6	45.8	43.3	42	46.7	41.6	39.4
Bacteroides vulgatus CL14T03C19	EH215_03700	100	100	100	100	99.5	100	99.5	100	100	61.1	61.1	61.1	61.1	61.1	58.8	36.6	27.8	48	38.7	38.7	38.7	41.6	41.5	53.7	53.7	53.7	67.2	38.7	46.6	45.8	43.3	42	46.7	41.6	39.4
Bacteroides caccae AF31-29AC	DWZ35_246000p	100	100	100	100	100	100	100	100	100	62.1	62.1	62.1	62.1	62.1	62.7	46.8	40.4	51.1	45	45	45	43.6	44.5	59.4	59.4	59.4	72.7	64.4	54.1	45.8	47.4	42	43.8	41	45.1
Bacteroides fragilis AM18-6	DW228_03215	100	100	100	100	99.5	100	99.5	100	100	61.1	61.1	61.1	61.1	61.1	58.8	36.6	27.8	48	38.7	38.7	38.7	41.6	41.5	53.7	53.7	53.7	67.2	38.7	46.6	45.8	43.3	42	46.7	41.6	39.4
Bacteroides fragilis OF03-7	DXA67_22310p	99.5	99.5	100	99.5	100	99.5	100	99.5	99.5	62.7	62.7	62.7	62.7	62.7	60.1	36.6	42.2	51.4	43.7	43.7	43.7	43.2	43.8	59	59	59	73.5	64.4	50.5	45.8	44.9	41.6	47.4	46.3	42.5
Bacteroides fragilis DCMSKEJBY0001B	EC80_0215635	100	100	100	100	99.5	100	99.5	100	100	61.1	61.1	61.1	61.1	61.1	58.8	36.6	27.8	48	38.7	38.7	38.7	41.6	41.5	53.7	53.7	53.7	67.2	38.7	46.6	45.8	43.3	42	46.7	41.6	39.4
Bacteroides fragilis HMW 610	HMPREF1203_RS17055	99.5	99.5	100	99.5	100	99.5	100	99.5	99.5	60.6	60.6	60.6	60.6	60.6	58.4	36.6	27.8	47.6	41.1	41.1	41.1	40.7	41.3	54.1	54.1	54.1	67.7	38.7	47.1	45.8	43.3	41.6	47.1	43.1	39.4
Bacteroides (fragilis) UW	AK91_RS07630	100	100	100	100	99.5	100	99.5	100	100	61.1	61.1	61.1	61.1	61.1	58.8	36.6	27.8	48	38.7	38.7	38.7	41.6	41.5	53.7	53.7	53.7	67.2	38.7	46.6	45.8	43.3	42	46.7	41.6	39.4
Bacteroides fragilis DCMOUH0085B	IB64_23775	100	100	100	100	99.5	100	99.5	100	100	61.1	61.1	61.1	61.1	61.1	58.8	36.6	27.8	48	38.7	38.7	38.7	41.6	41.5	53.7	53.7	53.7	67.2	38.7	46.6	45.8	43.3	42	46.7	41.6	39.4
Bacteroides thetaiotaomicron CL15T12C11	EH213_01845	61.1	61.1	62.1	61.1	62.7	61.1	60.6	61.1	61.1	100	100	100	100	100	58.4	40.6	26.5	44.7	44	44	44	41.9	41.4	53.6	53.6	53.6	58.2	35	44	45.2	44.1	41.2	45.3	40.7	38.7
Bacteroides ovatus CL02T12C04	HMPREF1069_01554	61.1	61.1	62.1	61.1	62.7	61.1	60.6	61.1	61.1	100	100	100	100	100	58.4	40.6	26.5	44.7	44	44	44	41.9	41.4	53.6	53.6	53.6	58.2	35	44	45.2	44.1	41.2	45.3	40.7	38.7
Bacteroides xylanisolvens NLAE-zl-G339	SAMN04487924_11048	61.1	61.1	62.1	61.1	62.7	61.1	60.6	61.1	61.1	100	100	100	100	100	58.4	40.6	26.5	44.7	44	44	44	41.9	41.4	53.6	53.6	53.6	58.2	35	44	45.2	44.1	41.2	45.3	40.7	38.7
Bacteroides vulgatus 2789STDY5834842	ERS852457_00785	61.1	61.1	62.1	61.1	62.7	61.1	60.6	61.1	61.1	100	100	100	100	100	58.4	40.6	26.5	44.7	44	44	44	41.9	41.4	53.6	53.6	53.6	58.2	35	44	45.2	44.1	41.2	45.3	40.7	38.7
Bacteroides uniformis 2789STDY5834847	ERS852462_03013	61.1	61.1	62.1	61.1	62.7	61.1	60.6	61.1	61.1	100	100	100	100	100	58.4	40.6	26.5	44.7	44	44	44	41.9	41.4	53.6	53.6	53.6	58.2	35	44	45.2	44.1	41.2	45.3	40.7	38.7
Bacteroides oleiciplenus YIT 12058	HMPREF9447_00780	58.8	58.8	62.7	58.8	60.1	58.8	58.4	58.8	58.8	58.4	58.4	58.4	58.4	58.4	100	50.3	31.1	45.3	35.2	35.2	35.2	34.5	38.7	50.6	50.6	50.6	53.3	32.9	40.9	43.7	47.7	40.8	48.1	38.3	39.1
Bacteroidetes bacterium HGW-Bacteroidetes-13	CVT96_05470p	36.6	36.6	46.8	36.6	36.6	36.6	36.6	36.6	36.6	40.6	40.6	40.6	40.6	40.6	50.3	100	43.9	43.6	37.5	37.5	37.5	37.3	35.7	44	44	44	39.9	51	41.1	51.4	53.7	40.5	44.6	40.1	43
Alistipes sp. ZOR0009	L990_RS15335	27.8	27.8	40.7	27.8	42.6	27.8	27.8	27.8	27.8	26.5	26.5	26.5	26.5	26.5	31.1	43.9	100	28.8	23.7	23.7	23.7	25.8	25	29.7	29.7	29.7	30	36.4	29.2	42.4	24.9	29.7	26	25.7	28.8
Porphyromonas sp. HMSC077F02	HMPREF3027_03500	48	48	51.1	48	51.4	48	47.6	48	48	44.7	44.7	44.7	44.7	44.7	45.3	43.6	28.8	100	35	35	35	35.1	33.1	44.7	44.7	44.7	46.8	33.9	39.5	35.5	42.4	37.3	42.7	37.7	42.9
Elizabethkingia anophelis V0378064	E18064_RS03015	38.7	38.7	45	38.7	43.7	38.7	41.1	38.7	38.7	44	44	44	44	44	35.2	37.5	23.7	35	100	100	100	91.1	83.6	40.4	40.4	40.4	38.8	32.1	51.8	41.3	45.6	56.2	41.1	82.2	39.6
Elizabethkingia anophelis Po0527107	E27107_RS14965	38.7	38.7	45	38.7	43.7	38.7	41.1	38.7	38.7	44	44	44	44	44	35.2	37.5	23.7	35	100	100	100	91.1	83.6	40.4	40.4	40.4	38.8	32.1	51.8	41.3	45.6	56.2	41.1	82.2	39.6
Elizabethkingia anophelis LDVH-AR107	BN8137_RS11795	38.7	38.7	45	38.7	43.7	38.7	41.1	38.7	38.7	44	44	44	44	44	35.2	37.5	23.7	35	100	100	100	91.1	83.6	40.4	40.4	40.4	38.8	32.1	51.8	41.3	45.6	56.2	41.1	82.2	39.6
Elizabethkingia sp. BM10	VO54_03890	41.6	41.6	43.6	41.6	43.2	41.6	40.7	41.6	41.6	41.9	41.9	41.9	41.9	41.9	34.5	37.3	25.8	35.1	91.1	91.1	91.1	100	80	43	43	43	38.5	29.3	53	41.5	46.9	54.2	40.2	78	41.9
Elizabethkingia meningoseptica CSID 3000516535	BAX95_09370	41.5	41.5	44.5	41.5	43.8	41.5	41.3	41.5	41.5	40	40	40	40	40	38.7	35.7	25	33.1	83.6	83.6	83.6	80	100	38.2	38.2	38.2	37.1	29.3	47.2	31.8	45	55.3	44.1	79.9	40.4
Prevotella oralis ATCC 33269	HMPREF0663_10648	53.7	53.7	59.4	53.7	59	53.7	54.1	53.7	53.7	53.6	53.6	53.6	53.6	53.6	50.6	44	29.7	44.7	40.4	40.4	40.4	43	38.2	100	100	100	55.5	33.8	41.2	40.5	43	43.3	44.5	45.6	36.4
Prevotella oralis HGA0225	HMPREF1475_01749	53.7	53.7	59.4	53.7	59	53.7	54.1	53.7	53.7	53.6	53.6	53.6	53.6	53.6	50.6	44	29.7	44.7	40.4	40.4	40.4	43	38.2	100	100	100	55.5	33.8	41.2	40.5	43	43.3	44.5	45.6	36.4
Prevotella oralis DSM 20702	BUA74_RS00405	53.7	53.7	59.4	53.7	59	53.7	54.1	53.7	53.7	53.6	53.6	53.6	53.6	53.6	50.6	44	29.7	44.7	40.4	40.4	40.4	43	38.2	100	100	100	55.5	33.8	41.2	40.5	43	43.3	44.5	45.6	36.4
Prevotella oryzae DSM 17970	XylorDRAFT_0089	67.2	67.2	72.7	67.2	73.5	67.2	67.7	67.2	67.2	59.1	59.1	59.1	59.1	59.1	53.3	39.9	30	46.8	38.8	38.8	38.8	38.5	37.1	55.5	55.5	55.5	100	48.7	42.3	44.3	43.9	41.6	47.1	40.6	38.4
Prevotella colorans DSM 100333	C7379_101191ws	38.7	38.7	64.4	38.7	64.4	38.7	38.7	38.7	38.7	35	35	35	35	35	32.9	51	36.4	33.9	32.1	32.1	32.1	29.3	29.3	33.8	33.8	33.8	48.7	100	30.1	44.5	33.3	30.8	30.9	35.8	35.2
Flavobacterium sp. ABG	AB674_00755	46.6	46.6	54.1	46.6	50.5	46.6	47.1	46.6	46.6	44	44	44	44	44	40.9	41.1	29.1	39.5	51.8	51.8	51.8	53	47.2	41.2	41.2	41.2	42.3	30.1	100	44.6	42.9	57.5	41.9	50.5	45.8
Flavobacteriaceae bacterium NORP167	COB98_ORF1p	45.8	45.8	45.8	45.8	45.8	45.8	45.8	45.8	45.8	45.2	45.2	45.2	45.2	45.2	43.7	51.4	42.4	35.5	41.3	41.3	41.3	41.5	31.8	40.5	40.5	40.5	44.3	46.6	44.6	100	53.1	41.1	36.2	43.4	40.3
Tenacibaculum mesophilum HMG1	ACI36_RS12865fs	43.3	43.3	47.4	43.3	44.9	43.3	43.3	43.3	43.3	44.1	44.1	44.1	44.1	44.1	47.7	53.7	24.9	42.4	45.6	45.6	45.6	46.9	45	43	43	43	43.9	33.3	42.9	53.1	100	48.8	42.6	44	39.7
Tenacibaculum gallaicum DSM 18841	C7448_RS13025	42	42	42	42	41.3	42	41.6	42	42	41.2	41.2	41.2	41.2	41.2	40.8	40.5	29.7	37.3	56.2	56.2	56.2	54.2	55.3	43.3	43.3	43.3	41.6	30.8	57.5	41.1	48.8	100	39.8	57.9	42.1
Fabibacter misakiensis SK-8	BFP71_RS08110ws	46.7	46.7	43.8	46.7	47.4	46.7	47.1	46.7	46.7	45.3	45.3	45.3	45.3	45.3	48.1	44.6	26	42.7	41.1	41.1	41.1	40.2	44.1	44.5	44.5	44.5	45.3	30.9	41.9	36.2	42.6	39.8	100	41.2	39.7
Chryseobacterium limigenitum SUR2	BT156_RS05150	41.6	41.6	41	41.6	46.3	41.6	43.1	41.6	41.6	40.7	40.7	40.7	40.7	40.7	38.3	40.1	25.7	37.7	82.2	82.2	82.2	78	79.9	45.6	45.6	45.6	40.6	35.8	50.5	43.4	44	57.9	41.2	100	44
Nubsella zeaxanthinifaciens TDMA-5	DUT68_RS07005	39.4	39.4	45.1	39.4	42.5	39.4	39.4	39.4	39.4	38.7	38.7	38.7	38.7	38.7	39.1	43	28.8	42.9	39.6	39.6	39.6	41.9	40.4	36.4	36.4	36.4	38.4	35.2	45.8	40.3	39.7	42.1	39.7	44	100

## Sheet: thiol oxidoreductases
31 proteins	gene name	EH214_03826	EH215_03702	DWZ35_24605	DW228_03220	DXA67_22320	EC80_0215640	HMPREF1203_RS17050	AK91_RS07635	IB64_23780	EH213_01843	HMPREF1069_01556	SAMN04487924_11046	ERS852457_00787ws	ERS852462_03011	HMPREF9447_00778	L990_RS15345ws	HMPREF3027_03495	E18064_RS03010	E27107_RS14960	BN8137_RS11800	VO54_03891fs	BAX95_09375	HMPREF0663_10650	HMPREF1475_01752	BUA74_RS00395	XylorDRAFT_0091	C7379_101188ws	AB674_00760ws	C7448_RS13020fs	BT156_RS05155	DUT68_RS07010
Bacteroides vulgatus CL01T12C17	EH214_03826	100	100	100	100	100	100	100	100	100	57.8	57.8	57.8	57.8	57.8	45.9	42.8	39.9	45	45	45	43.2	40.2	43.3	43.3	43.3	59.2	58.5	46	45.6	43.2	39.7
Bacteroides vulgatus CL14T03C19	EH215_03702	100	100	100	100	100	100	100	100	100	57.8	57.8	57.8	57.8	57.8	45.9	42.8	39.9	45	45	45	43.2	40.2	43.3	43.3	43.3	59.2	58.5	46	45.6	43.2	39.7
Bacteroides caccae AF31-29AC	DWZ35_24605	100	100	100	100	100	100	100	100	100	57.8	57.8	57.8	57.8	57.8	45.9	42.8	39.9	45	45	45	42.6	40.2	43.3	43.3	43.3	59.2	58.5	46	45.6	43.2	37.6
Bacteroides fragilis AM18-6	DW228_03220	100	100	100	100	100	100	100	100	100	57.8	57.8	57.8	57.8	57.8	45.9	42.8	39.9	45	45	45	43.2	40.2	43.3	43.3	43.3	59.2	58.5	46	45.6	43.2	39.7
Bacteroides fragilis OF03-7	DXA67_22320	100	100	100	100	100	100	100	100	100	57.8	57.8	57.8	57.8	57.8	45.9	42.8	39.9	45	45	45	42.6	40.2	43.3	43.3	43.3	59.2	58.5	46	45.6	43.2	37.6
Bacteroides fragilis DCMSKEJBY0001B	EC80_0215640	100	100	100	100	100	100	100	100	100	57.8	57.8	57.8	57.8	57.8	45.9	42.8	39.9	45	45	45	43.2	40.2	43.3	43.3	43.3	59.2	58.5	46	45.6	43.2	39.7
Bacteroides fragilis HMW 610	HMPREF1203_RS17050	100	100	100	100	100	100	100	100	100	57.8	57.8	57.8	57.8	57.8	45.9	42.8	39.9	45	45	45	42.6	40.2	43.3	43.3	43.3	59.2	58.5	46	45.6	43.2	37.6
Bacteroides (fragilis) UW	AK91_RS07635	100	100	100	100	100	100	100	100	100	57.8	57.8	57.8	57.8	57.8	45.9	42.8	39.9	45	45	45	43.2	40.2	43.3	43.3	43.3	59.2	58.5	46	45.6	43.2	39.7
Bacteroides fragilis DCMOUH0085B	IB64_23780	100	100	100	100	100	100	100	100	100	57.8	57.8	57.8	57.8	57.8	45.9	42.8	39.9	45	45	45	43.2	40.2	43.3	43.3	43.3	59.2	58.5	46	45.6	43.2	39.7
Bacteroides thetaiotaomicron CL15T12C11	EH213_01843	57.8	57.8	57.8	57.8	57.8	57.8	57.8	57.8	57.8	100	100	100	100	100	53.6	36.6	39.2	36.7	36.7	36.7	39.5	41.1	39	39	39	50.9	50.3	45.6	45.8	33.2	42.9
Bacteroides ovatus CL02T12C04	HMPREF1069_01556	57.8	57.8	57.8	57.8	57.8	57.8	57.8	57.8	57.8	100	100	100	100	100	53.6	36.6	39.2	36.7	36.7	36.7	39.5	41.1	39	39	39	50.9	50.3	45.6	45.8	33.2	42.9
Bacteroides xylanisolvens NLAE-zl-G339	SAMN04487924_11046	57.8	57.8	57.8	57.8	57.8	57.8	57.8	57.8	57.8	100	100	100	100	100	53.6	36.6	39.2	36.7	36.7	36.7	39.5	41.1	39	39	39	50.9	50.3	45.6	45.8	33.2	42.9
Bacteroides vulgatus 2789STDY5834842	ERS852457_00787ws	57.8	57.8	57.8	57.8	57.8	57.8	57.8	57.8	57.8	100	100	100	100	100	53.6	36.6	39.2	36.7	36.7	36.7	39.5	41.1	39	39	39	50.9	50.3	45.6	45.8	33.2	42.9
Bacteroides uniformis 2789STDY5834847	ERS852462_03011	57.8	57.8	57.8	57.8	57.8	57.8	57.8	57.8	57.8	100	100	100	100	100	53.6	36.6	39.2	36.7	36.7	36.7	39.5	41.1	39	39	39	50.9	50.3	45.6	45.8	33.2	42.9
Bacteroides oleiciplenus YIT 12058	HMPREF9447_00778	45.9	45.9	45.9	45.9	45.9	45.9	45.9	45.9	45.9	53.6	53.6	53.6	53.6	53.6	100	38.5	39.8	44	44	44	43	41.8	38.1	38.1	38.1	46	50.9	47.8	46.2	41	45.1
Alistipes sp. ZOR0009	L990_RS15345ws	42.8	42.8	42.8	42.8	42.8	42.8	42.8	42.8	42.8	36.6	36.6	36.6	36.6	36.6	38.5	100	39.3	47.4	47.4	47.4	47.4	48.6	42.6	42.6	42.6	42.9	40.6	50	52.4	50	43.4
Porphyromonas sp. HMSC077F02	HMPREF3027_03495	39.9	39.9	39.9	39.9	39.9	39.9	39.9	39.9	39.9	39.2	39.2	39.2	39.2	39.2	39.8	39.3	100	38	38	38	38.2	35.3	34.9	34.9	34.9	40.7	45.4	36.8	36.4	38.7	32.3
Elizabethkingia anophelis V0378064	E18064_RS03010	45	45	45	45	45	45	45	45	45	36.7	36.7	36.7	36.7	36.7	44	47.4	38	100	100	100	86.8	78.2	43	43	43	42.5	42.2	48.9	53.4	71.8	44.3
Elizabethkingia anophelis Po0527107	E27107_RS14960	45	45	45	45	45	45	45	45	45	36.7	36.7	36.7	36.7	36.7	44	47.4	38	100	100	100	86.8	78.2	43	43	43	42.5	42.2	48.9	53.4	71.8	44.3
Elizabethkingia anophelis LDVH-AR107	BN8137_RS11800	45	45	45	45	45	45	45	45	45	36.7	36.7	36.7	36.7	36.7	44	47.4	38	100	100	100	86.8	78.2	43	43	43	42.5	42.2	48.9	53.4	71.8	44.3
Elizabethkingia sp. BM10	VO54_03891fs	43.2	43.2	42.6	43.2	42.6	43.2	42.6	43.2	43.2	39.5	39.5	39.5	39.5	39.5	43	47.4	38.2	86.8	86.8	86.8	100	75.3	42.7	42.7	42.7	43.9	46.2	49.4	53.4	70.7	44.3
Elizabethkingia meningoseptica CSID 3000516535	BAX95_09375	40.2	40.2	40.2	40.2	40.2	40.2	40.2	40.2	40.2	41.1	41.1	41.1	41.1	41.1	41.8	48.6	35.3	78.2	78.2	78.2	75.3	100	37	37	37	40.8	41.3	52.3	54.3	64.9	44.8
Prevotella oralis ATCC 33269	HMPREF0663_10650	43.3	43.3	43.3	43.3	43.3	43.3	43.3	43.3	43.3	39	39	39	39	39	38.1	42.6	34.9	43	43	43	42.7	37	100	100	100	43.9	41.7	45.5	43.9	43	37.8
Prevotella oralis HGA0225	HMPREF1475_01752	43.3	43.3	43.3	43.3	43.3	43.3	43.3	43.3	43.3	39	39	39	39	39	38.1	42.6	34.9	43	43	43	42.7	37	100	100	100	43.9	41.7	45.5	43.9	43	37.8
Prevotella oralis DSM 20702	BUA74_RS00395	43.3	43.3	43.3	43.3	43.3	43.3	43.3	43.3	43.3	39	39	39	39	39	38.1	42.6	34.9	43	43	43	42.7	37	100	100	100	43.9	41.7	45.5	43.9	43	37.8
Prevotella oryzae DSM 17970	XylorDRAFT_0091	59.2	59.2	59.2	59.2	59.2	59.2	59.2	59.2	59.2	50.9	50.9	50.9	50.9	50.9	46	42.9	40.7	42.5	42.5	42.5	43.9	40.8	43.9	43.9	43.9	100	75.2	43.3	46	44.6	40.2
Prevotella colorans DSM 100333	C7379_101188ws	58.5	58.5	58.5	58.5	58.5	58.5	58.5	58.5	58.5	50.3	50.3	50.3	50.3	50.3	50.9	40.6	45.4	42.2	42.2	42.2	46.2	41.3	41.7	41.7	41.7	75.2	100	43.9	44.4	43.1	39.4
Flavobacterium sp. ABG	AB674_00760ws	46	46	46	46	46	46	46	46	46	45.6	45.6	45.6	45.6	45.6	47.8	50	36.8	48.9	48.9	48.9	49.4	52.3	45.5	45.5	45.5	43.3	43.9	100	69.8	48.9	43.7
Tenacibaculum gallaicum DSM 18841	C7448_RS13020fs	45.6	45.6	45.6	45.6	45.6	45.6	45.6	45.6	45.6	45.8	45.8	45.8	45.8	45.8	46.2	52.4	36.4	53.4	53.4	53.4	53.4	54.3	43.9	43.9	43.9	46	44.4	69.8	100	52	46.9
Chryseobacterium limigenitum SUR2	BT156_RS05155	43.2	43.2	43.2	43.2	43.2	43.2	43.2	43.2	43.2	33.2	33.2	33.2	33.2	33.2	41	50	38.7	71.8	71.8	71.8	70.7	64.9	43	43	43	44.6	43.1	48.9	52	100	40.8
Nubsella zeaxanthinifaciens TDMA-5	DUT68_RS07010	39.7	39.7	37.6	39.7	37.6	39.7	37.6	39.7	39.7	42.9	42.9	42.9	42.9	42.9	45.1	43.4	32.3	44.3	44.3	44.3	44.3	44.8	37.8	37.8	37.8	40.2	39.4	44.5	46.9	40.8	100

## Sheet: ABC transporters
35 proteins	gene name	EH214_03827	EH215_03703	DWZ35_24610fs	DW228_03225	DXA67_22325fs	EC80_0215645	HMPREF1203_RS17045	AK91_RS07640	IB64_23785	EH213_01842	HMPREF1069_01557	SAMN04487924_11045	ERS852457_00788	ERS852462_03010	HMPREF9447_00777	CVT96_05485	L990_RS15350ws	HMPREF3027_03490	E18064_RS03005	E27107_RS14955	BN8137_RS11805	VO54_03894	BAX95_09380	HMPREF0663_10651	HMPREF1475_01753ws	BUA74_RS00390	XylorDRAFT_0092	C7379_101187ws	AB674_00765	COB98_03545	ACI36_RS12875	C7448_RS13005	BFP71_RS08095	BT156_RS05160	DUT68_RS07015
Bacteroides vulgatus CL01T12C17	EH214_03827	100	100	99.9	100	99.9	100	99.9	100	100	66.5	66.5	66.7	66.5	66.5	63.2	53.4	52.1	46.1	52.9	52.9	52.9	53	52.3	51.6	51.6	51.6	71.8	69.5	52.9	53.5	56.3	55.3	54.6	52	54.4
Bacteroides vulgatus CL14T03C19	EH215_03703	100	100	99.9	100	99.9	100	99.9	100	100	66.5	66.5	66.7	66.5	66.5	63.2	53.4	52.1	46.1	52.9	52.9	52.9	53	52.3	51.6	51.6	51.6	71.8	69.5	52.9	53.5	56.3	55.3	54.6	52	54.4
Bacteroides caccae AF31-29AC	DWZ35_24610fs	99.9	99.9	100	99.9	100	99.9	100	99.9	99.9	66.4	66.4	66.5	66.4	66.4	63.3	53.1	52	45.9	52.8	52.8	52.8	52.8	52.2	51.4	51.4	51.4	72	69.6	52.8	53.4	56.2	55.2	54.6	51.9	54.3
Bacteroides fragilis AM18-6	DW228_03225	100	100	99.9	100	99.9	100	99.9	100	100	66.5	66.5	66.7	66.5	66.5	63.2	53.4	52.1	46.1	52.9	52.9	52.9	53	52.3	51.6	51.6	51.6	71.8	69.5	52.9	53.5	56.3	55.3	54.6	52	54.4
Bacteroides fragilis OF03-7	DXA67_22325fs	99.9	99.9	100	99.9	100	99.9	100	99.9	99.9	66.4	66.4	66.5	66.4	66.4	63.3	53.1	52	45.9	52.8	52.8	52.8	52.8	52.2	51.4	51.4	51.4	72	69.6	52.8	53.4	56.2	55.2	54.6	51.9	54.3
Bacteroides fragilis DCMSKEJBY0001B	EC80_0215645	100	100	99.9	100	99.9	100	99.9	100	100	66.5	66.5	66.7	66.5	66.5	63.2	53.4	52.1	46.1	52.9	52.9	52.9	53	52.3	51.6	51.6	51.6	71.8	69.5	52.9	53.5	56.3	55.3	54.6	52	54.4
Bacteroides fragilis HMW 610	HMPREF1203_RS17045	99.9	99.9	100	99.9	100	99.9	100	99.9	99.9	66.4	66.4	66.5	66.4	66.4	63.3	53.1	52	45.9	52.8	52.8	52.8	52.8	52.2	51.4	51.4	51.4	72	69.6	52.8	53.4	56.2	55.2	54.6	51.9	54.3
Bacteroides (fragilis) UW	AK91_RS07640	100	100	99.9	100	99.9	100	99.9	100	100	66.5	66.5	66.7	66.5	66.5	63.2	53.4	52.1	46.1	52.9	52.9	52.9	53	52.3	51.6	51.6	51.6	71.8	69.5	52.9	53.5	56.3	55.3	54.6	52	54.4
Bacteroides fragilis DCMOUH0085B	IB64_23785	100	100	99.9	100	99.9	100	99.9	100	100	66.5	66.5	66.7	66.5	66.5	63.2	53.4	52.1	46.1	52.9	52.9	52.9	53	52.3	51.6	51.6	51.6	71.8	69.5	52.9	53.5	56.3	55.3	54.6	52	54.4
Bacteroides thetaiotaomicron CL15T12C11	EH213_01842	66.5	66.5	66.4	66.5	66.4	66.5	66.4	66.5	66.5	100	100	100	100	100	61.2	53.2	54.6	45.8	51.8	51.8	51.8	51.8	51.1	52.6	52.6	52.6	66.2	64.3	52.3	52.1	54	53.9	53.7	53.7	53.5
Bacteroides ovatus CL02T12C04	HMPREF1069_01557	66.5	66.5	66.4	66.5	66.4	66.5	66.4	66.5	66.5	100	100	100	100	100	61.2	53.2	54.6	45.8	51.8	51.8	51.8	51.8	51.1	52.6	52.6	52.6	66.2	64.3	52.3	52.1	54	53.9	53.7	53.7	53.5
Bacteroides xylanisolvens NLAE-zl-G339	SAMN04487924_11045	66.7	66.7	66.5	66.7	66.5	66.7	66.5	66.7	66.7	100	100	100	100	100	61.2	53.2	54.6	45.5	51.8	51.8	51.8	51.8	51.1	52.6	52.6	52.6	66.3	64.3	52.3	52.1	54	53.9	53.7	53.7	53.7
Bacteroides vulgatus 2789STDY5834842	ERS852457_00788	66.5	66.5	66.4	66.5	66.4	66.5	66.4	66.5	66.5	100	100	100	100	100	61.2	53.2	54.6	45.8	51.8	51.8	51.8	51.8	51.1	52.6	52.6	52.6	66.2	64.3	52.3	52.1	54	53.9	53.7	53.7	53.5
Bacteroides uniformis 2789STDY5834847	ERS852462_03010	66.5	66.5	66.4	66.5	66.4	66.5	66.4	66.5	66.5	100	100	100	100	100	61.2	53.2	54.6	45.8	51.8	51.8	51.8	51.8	51.1	52.6	52.6	52.6	66.2	64.3	52.3	52.1	54	53.9	53.7	53.7	53.5
Bacteroides oleiciplenus YIT 12058	HMPREF9447_00777	63.2	63.2	63.3	63.2	63.3	63.2	63.3	63.2	63.2	61.2	61.2	61.2	61.2	61.2	100	54.5	55.1	45.6	54.8	54.8	54.8	54.7	54.5	50.9	50.9	50.9	62.6	62	53.9	52.6	55	56.1	57.4	55.3	56.5
Bacteroidetes bacterium HGW-Bacteroidetes-13	CVT96_05485	53.4	53.4	53.1	53.4	53.1	53.4	53.1	53.4	53.4	53.2	53.2	53.2	53.2	53.2	54.5	100	58.1	48.1	62.7	62.7	62.7	62.9	60.3	53.6	53.6	53.6	51.3	52.1	61.4	64.2	66.6	63.9	62.9	62.5	59.4
Alistipes sp. ZOR0009	L990_RS15350ws	52.1	52.1	52	52.1	52	52.1	52	52.1	52.1	54.6	54.6	54.6	54.6	54.6	55.1	58.1	100	44.2	57.8	57.8	57.8	58.9	59.1	52.7	52.7	52.7	50.8	51.7	61.6	58.2	58.9	62.7	62.4	58.9	60.9
Porphyromonas sp. HMSC077F02	HMPREF3027_03490	46.1	46.1	45.9	46.1	45.9	46.1	45.9	46.1	46.1	45.8	45.8	45.5	45.8	45.8	45.6	48.1	44.2	100	48.9	48.9	48.9	49.2	49	46.2	46.2	46.2	45.4	46.1	46.8	44.9	45.7	46.6	45.7	49.1	44.2
Elizabethkingia anophelis V0378064	E18064_RS03005	52.9	52.9	52.8	52.9	52.8	52.9	52.8	52.9	52.9	51.8	51.8	51.8	51.8	51.8	54.8	62.7	57.8	48.9	100	100	100	96.8	89.1	58.9	58.9	58.9	52.1	51.1	71.3	60.6	62.7	70.9	63.1	83	60.5
Elizabethkingia anophelis Po0527107	E27107_RS14955	52.9	52.9	52.8	52.9	52.8	52.9	52.8	52.9	52.9	51.8	51.8	51.8	51.8	51.8	54.8	62.7	57.8	48.9	100	100	100	96.8	89.1	58.9	58.9	58.9	52.1	51.1	71.3	60.6	62.7	70.9	63.1	83	60.5
Elizabethkingia anophelis LDVH-AR107	BN8137_RS11805	52.9	52.9	52.8	52.9	52.8	52.9	52.8	52.9	52.9	51.8	51.8	51.8	51.8	51.8	54.8	62.7	57.8	48.9	100	100	100	96.8	89.1	58.9	58.9	58.9	52.1	51.1	71.3	60.6	62.7	70.9	63.1	83	60.5
Elizabethkingia sp. BM10	VO54_03894	53	53	52.8	53	52.8	53	52.8	53	53	52	52	52	52	52	54.7	62.9	58.9	49.2	96.8	96.8	96.8	100	89.3	60.6	60.6	60.6	52.9	53	71.5	60.2	62.4	71.3	63.8	83.3	61.2
Elizabethkingia meningoseptica CSID 3000516535	BAX95_09380	52.3	52.3	52.2	52.3	52.2	52.3	52.2	52.3	52.3	51.1	51.1	51.1	51.1	51.1	54.5	60.3	59.1	49	89.1	89.1	89.1	89.3	100	57.1	57.1	57.1	51.8	51.9	71.3	59.7	60.8	70.3	62.8	81.5	60
Prevotella oralis ATCC 33269	HMPREF0663_10651	51.6	51.6	51.4	51.6	51.4	51.6	51.4	51.6	51.6	52.6	52.6	52.6	52.6	52.6	50.9	53.6	52.7	46.2	58.9	58.9	58.9	60.6	57.1	100	100	100	50.7	49.5	59.2	56.7	57.8	58.8	55.2	59.7	53.6
Prevotella oralis HGA0225	HMPREF1475_01753ws	51.6	51.6	51.4	51.6	51.4	51.6	51.4	51.6	51.6	52.6	52.6	52.6	52.6	52.6	50.9	53.6	52.7	46.2	58.9	58.9	58.9	60.6	57.1	100	100	100	50.7	49.5	59.2	56.7	57.8	58.8	55.2	59.7	53.6
Prevotella oralis DSM 20702	BUA74_RS00390	51.6	51.6	51.4	51.6	51.4	51.6	51.4	51.6	51.6	52.6	52.6	52.6	52.6	52.6	50.9	53.6	52.7	46.2	58.9	58.9	58.9	60.6	57.1	100	100	100	50.7	49.5	59.2	56.7	57.8	58.8	55.2	59.7	53.6
Prevotella oryzae DSM 17970	XylorDRAFT_0092	71.8	71.8	72	71.8	72	71.8	72	71.8	71.8	66.2	66.2	66.3	66.2	66.2	62.6	51.3	50.8	45.2	52.1	52.1	52.1	52.9	51.8	50.7	50.7	50.7	100	83.3	53.4	53.5	55.2	53.6	53.4	52	51.5
Prevotella colorans DSM 100333	C7379_101187ws	69.5	69.5	69.6	69.5	69.6	69.5	69.6	69.5	69.5	64.3	64.3	64.3	64.3	64.3	62	52.2	51.7	46.1	51.1	51.1	51.1	53	51.9	49.5	49.5	49.5	83.3	100	52.7	52.9	53.8	52.9	53.6	50.2	51.6
Flavobacterium sp. ABG	AB674_00765	52.9	52.9	52.8	52.9	52.8	52.9	52.8	52.9	52.9	52.3	52.3	52.3	52.3	52.3	53.9	61.4	61.6	46.8	71.3	71.3	71.3	71.5	71.3	59.2	59.2	59.2	53.4	52.7	100	66.1	69.9	80.9	67.1	70.1	65
Flavobacteriaceae bacterium NORP167	COB98_03545	53.5	53.5	53.4	53.5	53.4	53.5	53.4	53.5	53.5	52.1	52.1	52.1	52.1	52.1	52.6	64.2	58.2	44.9	60.6	60.6	60.6	60.2	59.7	56.7	56.7	56.7	53.5	52.9	65.8	100	79.1	68.2	65.8	58.3	61.7
Tenacibaculum mesophilum HMG1	ACI36_RS12875	56.3	56.3	56.2	56.3	56.2	56.3	56.2	56.3	56.3	54	54	54	54	54	55	66.6	58.9	45.7	62.7	62.7	62.7	62.4	60.8	57.8	57.8	57.8	55.2	53.8	69.9	79.1	100	77.8	69.2	61.5	64.4
Tenacibaculum gallaicum DSM 18841	C7448_RS13005	55.3	55.3	55.2	55.3	55.2	55.3	55.2	55.3	55.3	53.9	53.9	53.9	53.9	53.9	56.1	63.9	62.7	46.6	70.9	70.9	70.9	71.3	70.3	58.8	58.8	58.8	53.6	52.9	80.9	68.2	77.8	100	70.7	70.3	67.5
Fabibacter misakiensis SK-8	BFP71_RS08095	54.6	54.6	54.6	54.6	54.6	54.6	54.6	54.6	54.6	53.7	53.7	53.7	53.7	53.7	57.4	62.9	62.4	45.7	63.1	63.1	63.1	63.8	62.8	55.2	55.2	55.2	53.4	53.6	67.1	65.8	69.2	70.7	100	64.1	65.6
Chryseobacterium limigenitum SUR2	BT156_RS05160	52	52	51.9	52	51.9	52	51.9	52	52	53.7	53.7	53.7	53.7	53.7	55.3	62.5	58.9	49.1	83	83	83	83.3	81.5	59.7	59.7	59.7	52	50.2	70.1	58.3	61.5	70.3	64.1	100	58.4
Nubsella zeaxanthinifaciens TDMA-5	DUT68_RS07015	54.4	54.4	54.3	54.4	54.3	54.4	54.3	54.4	54.4	53.5	53.5	53.7	53.5	53.5	56.5	59.4	60.9	44.2	60.5	60.5	60.5	61.2	60	53.6	53.6	53.6	51.5	51.6	65	61.7	64.4	67.5	65.6	58.4	100
