# Supplementary material for: A family of anti-Bacteroidales peptide toxins wide-spread in the human gut microbiota
Source: Nat Commun. 2019 Aug 1;10:3460. doi: 10.1038/s41467-019-11494-1 (PMC6671954; doi:10.1038/s41467-019-11494-1)
Supplement: Supplementary file 6 — Source Data [file 41467_2019_11494_MOESM6_ESM.xlsx]

## Sheet: Fig. 3
Figure 3c
Figure 3d
data set	search type	target	total	unique	target fragments detected
EH215_03701 (bacteroidetocin A) reduced vs Bvul.CL14T03C19	proteome	EH215_03701	1192	930	73
EH214_03825 (bacteroidetocin A) reduced vs Bvul.CL01T12C17	proteome	EH214_03825	444	288	42
EH215_03701 (bacteroidetocin A) reduced vs EH214_03825	target	EH214_03825	237	22	237
EH214_03825 (bacteroidetocin A) reduced vs EH214_03825	target	EH214_03825	73	14	73
EH213_01844 (bacteroidetocin B) reduced vs EH213_01844	target	EH213_01844	16	7	16
EH213_01844 (bacteroidetocin B) reduced vs EH213_01844 (2)	target (2nd run)	EH213_01844	29	11	29
EH213_01844 (bacteroidetocin B) reduced vs Bthe.CL15T12C11	proteome	EH213_01844	459	360	14
		total A:	1946	1254	425
		total B:	504	378	59
EH215_03701 (bacteroidetocin A) reduced vs Bvul.CL14T03C19	next data set
ScanF	ScanL	Time	PepID	MS2 ID	PrecursorID	Obs M+H	Obs m/z	z	Scan Event	Detector Type	intensity	Parent Scan	MS Level	SrchID	RunID	ScansID	SrchName	File	Rank	Theo M+H	Theo m/z	PPM	Dalton	XCorr	ΔCorr	Uniq. Δcorr	SP	Rank/SP	# Ions	Ions Matched	Total Ions	Reference	raw_pep_per_ref	raw_psm_per_ref	Redun	Peptide	Trimmed Peptide	Pept. Length	Trypticity	MissedCleav	Validity	Solu. z	Gene Symbol	Protein MWT(kDa)	Annotation	LDA Score	LDA Probability	LDA Q Value	LDA Isoelectric Point
7714	7714	34.5	8357	7714	6969	1158.62	579.813	2	16	ITMS	103540	7699	2	55823	54305	54305	78857	54305.7714.6969.2	1	1158.62	579.813	-0.49	-0.001	3.317	0.264	0.264	1077.1	0.00093	14/18	14	18	EH215_00002	0	0	0	R.GLIDEVIM*PR.D	GLIDEVIM*PR	10	fully_tryptic	0	3	2		55.88	Prokka:EH215_00002|contig0001:329..1861 putative propionyl-CoA carboxylase beta chain 5 [Bacteroides vulgatus CL14T03C19]	-10000	-1	-1	-1
6364	6364	31.8	7066	6364	5678	1461.7	731.352	2	17	ITMS	114359	6348	2	55823	54305	54305	78857	54305.6364.5678.2	1	1461.7	731.352	0.12	0	2.253	0.471	0.471	457.8	0.00218	12/24	12	24	EH215_00007	0	0	0	K.NALFNPEGDTDLR.H	NALFNPEGDTDLR	13	fully_tryptic	0	3	2		41.41	Prokka:EH215_00007|contig0001:7573..8622 ribonucleoside-diphosphate reductase subunit beta [Bacteroides vulgatus CL14T03C19]	-10000	-1	-1	-1
1875	1875	22.94	2793	1875	1405	1127.62	376.544	3	6	ITMS	606578	1870	2	55823	54305	54305	78857	54305.1875.1405.3	1	1127.62	376.544	-0.02	0	3.358	0.444	0.444	942.6	0.00106	21/40	21	40	EH215_00011	0	0	0	R.TGKPVEGANVR.L	TGKPVEGANVR	11	fully_tryptic	0	3	3		81.18	Prokka:EH215_00011|contig0001:13194..15371 colicin I receptor precursor [Bacteroides vulgatus CL14T03C19]	-10000	-1	-1	-1
3716	3716	26.64	4534	3716	3146	1195.63	399.215	3	9	ITMS	687563	3708	2	55823	54305	54305	78857	54305.3716.3146.3	1	1195.63	399.215	-0.04	0	2.244	0.314	0.314	329	0.00304	15/36	15	36	EH215_00011	0	0	0	K.DIKEGTYTLR.T	DIKEGTYTLR	10	fully_tryptic	1	3	3		81.18	Prokka:EH215_00011|contig0001:13194..15371 colicin I receptor precursor [Bacteroides vulgatus CL14T03C19]	-10000	-1	-1	-1
7733	7733	34.54	8375	7733	6987	815.523	408.265	2	12	ITMS	58444.6	7722	2	55823	54305	54305	78857	54305.7733.6987.2	1	815.524	408.265	-0.29	0	2.254	0.342	0.342	416.3	0.0024	10/12	10	12	EH215_00038	0	0	0	R.ISELLKI.-	ISELLKI	7	fully_tryptic	1	3	2		8.57	Prokka:EH215_00038|contig0001:complement(43051..43269) hypothetical protein [Bacteroides vulgatus CL14T03C19]	-10000	-1	-1	-1
4614	4614	28.36	5393	4614	4005	1643.78	822.395	2	10	ITMS	62257.5	4605	2	55823	54305	54305	78857	54305.4614.4005.2	1	1643.78	822.395	-0.28	0	3.097	0.523	0.523	871	0.00115	14/26	14	26	EH215_00050	0	0	0	K.AVTLTDEQM*TEYVK.E	AVTLTDEQM*TEYVK	14	fully_tryptic	0	3	2		29.67	Prokka:EH215_00050|contig0001:complement(55422..56240) putative metalloprotease, LoiP precursor-like [Bacteroides vulgatus CL14T03C19]	-10000	-1	-1	-1
5963	5963	31	6682	5963	5294	1786.96	596.324	3	7	ITMS	155185	5957	2	55823	54305	54305	78857	54305.5963.5294.3	1	1786.96	596.324	-0.9	-0.002	2.56	0.479	0.479	921.6	0.00109	23/60	23	60	EH215_00065	0	0	0	K.LPKPTLIAAQEYEEGK.V	LPKPTLIAAQEYEEGK	16	fully_tryptic	0	3	3		12.96	Prokka:EH215_00065|contig0001:complement(73698..74033) Rpb6-like RNA polymerase [Bacteroides vulgatus CL14T03C19]	-10000	-1	-1	-1
1862	1862	22.91	2781	1862	1393	1060.54	530.772	2	8	ITMS	398276	1855	2	55823	54305	54305	78857	54305.1862.1393.2	1	1060.54	530.773	-0.5	-0.001	2.469	0.402	0.402	251.3	0.00398	9/18	9	18	EH215_00065	0	0	0	K.TNAPSNTVTR.D	TNAPSNTVTR	10	fully_tryptic	0	3	2		12.96	Prokka:EH215_00065|contig0001:complement(73698..74033) Rpb6-like RNA polymerase [Bacteroides vulgatus CL14T03C19]	-10000	-1	-1	-1
2575	2575	24.36	3456	2575	2068	1035.51	518.26	2	13	ITMS	210927	2563	2	55823	54305	54305	78857	54305.2575.2068.2	1	1035.51	518.261	-0.56	-0.001	1.391	0.102	0.102	222.8	0.00449	8/16	8	16	EH215_00065	0	0	0	R.ANQISVEM*K.N	ANQISVEM*K	9	fully_tryptic	0	3	2		12.96	Prokka:EH215_00065|contig0001:complement(73698..74033) Rpb6-like RNA polymerase [Bacteroides vulgatus CL14T03C19]	-10000	-1	-1	-1
10600	10600	41.41	1342	10600	9713	1461.82	731.414	2	12	ITMS	24071.4	10589	2	55823	54305	54305	78857	54305.10600.9713.2	1	1461.82	731.415	-1.58	-0.002	3.777	0.531	0.531	895.7	0.00112	17/24	17	24	EH215_00066	0	0	0	K.AATILEELITIM*K.G	AATILEELITIM*K	13	fully_tryptic	0	3	2		32.43	Prokka:EH215_00066|contig0001:complement(74050..74886) outer membrane lipoprotein [Bacteroides vulgatus CL14T03C19]	-10000	-1	-1	-1
10606	10606	41.44	1347	10606	9718	1461.82	731.414	2	2	ITMS	43829.1	10605	2	55823	54305	54305	78857	54305.10606.9718.2	1	1461.82	731.415	-1.58	-0.002	3.639	0.615	0.615	573.8	0.00174	14/24	14	24	EH215_00066	0	0	0	K.AATILEELITIM*K.G	AATILEELITIM*K	13	fully_tryptic	0	3	2		32.43	Prokka:EH215_00066|contig0001:complement(74050..74886) outer membrane lipoprotein [Bacteroides vulgatus CL14T03C19]	-10000	-1	-1	-1
6997	6997	33.07	7671	6997	6283	1158.62	579.812	2	9	ITMS	1034610	6989	2	55823	54305	54305	78857	54305.6997.6283.2	1	1158.62	579.811	0.84	0.001	2.98	0.607	0.607	1208.9	0.00083	16/18	16	18	EH215_00066	0	0	0	K.ALFLDTPEPR.L	ALFLDTPEPR	10	fully_tryptic	0	3	2		32.43	Prokka:EH215_00066|contig0001:complement(74050..74886) outer membrane lipoprotein [Bacteroides vulgatus CL14T03C19]	-10000	-1	-1	-1
1859	1859	22.9	2778	1859	1390	923.458	462.232	2	5	ITMS	851664	1855	2	55823	54305	54305	78857	54305.1859.1390.2	1	923.458	462.233	-0.51	0	2.532	0.419	0.419	617.3	0.00162	12/14	12	14	EH215_00066	0	0	0	R.GVYTEQAR.Y	GVYTEQAR	8	fully_tryptic	0	3	2		32.43	Prokka:EH215_00066|contig0001:complement(74050..74886) outer membrane lipoprotein [Bacteroides vulgatus CL14T03C19]	-10000	-1	-1	-1
1969	1969	23.16	2879	1969	1491	923.458	462.233	2	5	ITMS	748406	1965	2	55823	54305	54305	78857	54305.1969.1491.2	1	923.458	462.233	-0.44	0	2.165	0.4	0.4	662	0.00151	12/14	12	14	EH215_00066	0	0	0	R.GVYTEQAR.Y	GVYTEQAR	8	fully_tryptic	0	3	2		32.43	Prokka:EH215_00066|contig0001:complement(74050..74886) outer membrane lipoprotein [Bacteroides vulgatus CL14T03C19]	-10000	-1	-1	-1
1772	1772	22.62	2706	1772	1318	923.457	462.232	2	5	ITMS	231942	1768	2	55823	54305	54305	78857	54305.1772.1318.2	1	923.458	462.233	-0.74	-0.001	1.854	0.282	0.282	386.5	0.00259	11/14	11	14	EH215_00066	0	0	0	R.GVYTEQAR.Y	GVYTEQAR	8	fully_tryptic	0	3	2		32.43	Prokka:EH215_00066|contig0001:complement(74050..74886) outer membrane lipoprotein [Bacteroides vulgatus CL14T03C19]	-10000	-1	-1	-1
1323	1323	20.57	2383	1323	995	941.458	471.233	2	5	ITMS	61347.5	1319	2	55823	54305	54305	78857	54305.1323.0995.2	1	941.457	471.232	0.4	0	1.616	0.289	0.289	131.6	0.0076	7/14	7	14	EH215_00066	0	0	0	R.LDQSSTYK.A	LDQSSTYK	8	fully_tryptic	0	3	2		32.43	Prokka:EH215_00066|contig0001:complement(74050..74886) outer membrane lipoprotein [Bacteroides vulgatus CL14T03C19]	-10000	-1	-1	-1
9326	9326	37.9	9898	9326	8510	1348.75	674.88	2	14	ITMS	83824.5	9313	2	55823	54305	54305	78857	54305.9326.8510.2	1	1348.75	674.881	-1.77	-0.002	2.504	0.615	0.615	394	0.00254	15/22	15	22	EH215_00075	0	0	0	K.VVGFPTLM*EVIK.-	VVGFPTLM*EVIK	12	fully_tryptic	0	3	2		11.92	Prokka:EH215_00075|contig0001:complement(85782..86087) protein of unknown function (DUF4286) [Bacteroides vulgatus CL14T03C19]	-10000	-1	-1	-1
2156	2156	23.56	3055	2156	1667	1947.81	487.709	4	4	ITMS	1174640	2153	2	55823	54305	54305	78857	54305.2156.1667.4	1	1947.81	487.709	-0.48	-0.001	2.334	0.487	0.487	682.9	0.00146	31/84	31	84	EH215_00075	0	0	0	R.WHTQQGM*HLNEEM*M*K.I	WHTQQGM*HLNEEM*M*K	15	fully_tryptic	0	3	4		11.92	Prokka:EH215_00075|contig0001:complement(85782..86087) protein of unknown function (DUF4286) [Bacteroides vulgatus CL14T03C19]	-10000	-1	-1	-1
10547	10547	41.24	1289	10547	9664	1332.76	666.883	2	2	ITMS	31907.1	10546	2	55823	54305	54305	78857	54305.10547.9664.2	1	1332.76	666.883	-1.1	-0.001	2.257	0.603	0.603	362.1	0.00276	14/22	14	22	EH215_00075	0	0	0	K.VVGFPTLMEVIK.-	VVGFPTLMEVIK	12	fully_tryptic	0	3	2		11.92	Prokka:EH215_00075|contig0001:complement(85782..86087) protein of unknown function (DUF4286) [Bacteroides vulgatus CL14T03C19]	-10000	-1	-1	-1
8758	8758	36.66	9355	8758	7967	1591.87	531.296	3	20	ITMS	29956	8739	2	55823	54305	54305	78857	54305.8758.7967.3	1	1591.88	531.297	-1.82	-0.003	2.225	0.206	0.206	370.6	0.0027	19/52	19	52	EH215_00075	0	0	0	K.DKVVGFPTLM*EVIK.-	DKVVGFPTLM*EVIK	14	fully_tryptic	1	3	3		11.92	Prokka:EH215_00075|contig0001:complement(85782..86087) protein of unknown function (DUF4286) [Bacteroides vulgatus CL14T03C19]	-10000	-1	-1	-1
3617	3617	26.46	4439	3617	3051	898.511	449.759	2	2	ITMS	1292880	3616	2	55823	54305	54305	78857	54305.3617.3051.2	1	898.51	449.759	0.36	0	2.046	0.329	0.329	1102.7	0.00091	12/14	12	14	EH215_00075	0	0	0	K.TGILQNPR.L	TGILQNPR	8	fully_tryptic	0	3	2		11.92	Prokka:EH215_00075|contig0001:complement(85782..86087) protein of unknown function (DUF4286) [Bacteroides vulgatus CL14T03C19]	-10000	-1	-1	-1
6536	6536	32.14	7230	6536	5842	1344.67	672.837	2	8	ITMS	452246	6529	2	55823	54305	54305	78857	54305.6536.5842.2	1	1344.67	672.838	-1.3	-0.002	3.499	0.534	0.534	1074.4	0.00093	15/20	15	20	EH215_00077	0	0	0	K.EEVWSKPIEEV.-	EEVWSKPIEEV	11	fully_tryptic	0	3	2		7.94	Prokka:EH215_00077|contig0001:complement(86877..87086) hypothetical protein [Bacteroides vulgatus CL14T03C19]	-10000	-1	-1	-1
2329	2329	23.89	3221	2329	1833	1097.46	549.233	2	16	ITMS	808691	2314	2	55823	54305	54305	78857	54305.2329.1833.2	1	1097.46	549.234	-0.78	-0.001	3.194	0.389	0.389	1015.3	0.00098	15/16	15	16	EH215_00077	0	0	0	R.M*AEDM*LAER.K	M*AEDM*LAER	9	fully_tryptic	0	3	2		7.94	Prokka:EH215_00077|contig0001:complement(86877..87086) hypothetical protein [Bacteroides vulgatus CL14T03C19]	-10000	-1	-1	-1
6051	6051	31.18	6766	6051	5378	1225.54	613.275	2	3	ITMS	464275	6049	2	55823	54305	54305	78857	54305.6051.5378.2	1	1225.54	613.276	-1.72	-0.002	2.634	0.513	0.513	708.4	0.00141	13/16	13	16	EH215_00077	0	0	0	-.M*ETYDIYFK.E	M*ETYDIYFK	9	fully_tryptic	0	3	2		7.94	Prokka:EH215_00077|contig0001:complement(86877..87086) hypothetical protein [Bacteroides vulgatus CL14T03C19]	-10000	-1	-1	-1
6729	6729	32.52	7415	6729	6027	1209.55	605.278	2	17	ITMS	83645.2	6713	2	55823	54305	54305	78857	54305.6729.6027.2	1	1209.55	605.278	-0.51	-0.001	2.073	0.291	0.291	342	0.00292	10/16	10	16	EH215_00077	0	0	0	-.METYDIYFK.E	METYDIYFK	9	fully_tryptic	0	3	2		7.94	Prokka:EH215_00077|contig0001:complement(86877..87086) hypothetical protein [Bacteroides vulgatus CL14T03C19]	-10000	-1	-1	-1
8810	8810	36.79	9404	8810	8016	2541.31	847.776	3	3	ITMS	92771.7	8808	2	55823	54305	54305	78857	54305.8810.8016.3	1	2541.32	847.778	-1.86	-0.005	3.208	0.523	0.523	619.4	0.00161	26/88	26	88	EH215_00078	0	0	0	K.INVLTSDAHEQTLFLGEDGKILQ.-	INVLTSDAHEQTLFLGEDGKILQ	23	fully_tryptic	1	3	3		11.44	Prokka:EH215_00078|contig0001:complement(87255..87569) hypothetical protein [Bacteroides vulgatus CL14T03C19]	-10000	-1	-1	-1
8188	8188	35.47	8809	8188	7421	2160	720.67	3	2	ITMS	190145	8187	2	55823	54305	54305	78857	54305.8188.7421.3	1	2160	720.671	-1.36	-0.003	3.103	0.46	0.46	404.2	0.00247	22/68	22	68	EH215_00078	0	0	0	K.LVFSEIYM*NDVPEAVM*DR.L	LVFSEIYM*NDVPEAVM*DR	18	fully_tryptic	0	3	2		11.44	Prokka:EH215_00078|contig0001:complement(87255..87569) hypothetical protein [Bacteroides vulgatus CL14T03C19]	-10000	-1	-1	-1
7455	7455	33.98	8109	7455	6721	2187.09	729.702	3	7	ITMS	791483	7449	2	55823	54305	54305	78857	54305.7455.6721.3	1	2187.09	729.702	-0.24	-0.001	2.94	0.552	0.552	834.9	0.0012	28/76	28	76	EH215_00078	0	0	0	K.INVLTSDAHEQTLFLGEDGK.I	INVLTSDAHEQTLFLGEDGK	20	fully_tryptic	0	3	3		11.44	Prokka:EH215_00078|contig0001:complement(87255..87569) hypothetical protein [Bacteroides vulgatus CL14T03C19]	-10000	-1	-1	-1
4762	4762	28.65	5534	4762	4146	1331.6	666.306	2	4	ITMS	865498	4759	2	55823	54305	54305	78857	54305.4762.4146.2	1	1331.6	666.306	-0.05	0	2.683	0.665	0.665	415	0.00241	14/22	14	22	EH215_00078	0	0	0	K.QAFM*AYGIDGSR.I	QAFM*AYGIDGSR	12	fully_tryptic	0	3	2		11.44	Prokka:EH215_00078|contig0001:complement(87255..87569) hypothetical protein [Bacteroides vulgatus CL14T03C19]	-10000	-1	-1	-1
5245	5245	29.59	5996	5245	4608	961.54	481.274	2	23	ITMS	1247670	5223	2	55823	54305	54305	78857	54305.5245.4608.2	1	961.539	481.273	1.41	0.001	2.289	0.252	0.252	771.1	0.0013	13/16	13	16	EH215_00078	0	0	0	R.LALEGAM*IK.Q	LALEGAM*IK	9	fully_tryptic	0	3	2		11.44	Prokka:EH215_00078|contig0001:complement(87255..87569) hypothetical protein [Bacteroides vulgatus CL14T03C19]	-10000	-1	-1	-1
6474	6474	32.02	7171	6474	5783	945.543	473.275	2	12	ITMS	174720	6463	2	55823	54305	54305	78857	54305.6474.5783.2	1	945.544	473.276	-0.87	-0.001	2.288	0.265	0.265	602.3	0.00166	13/16	13	16	EH215_00078	0	0	0	R.LALEGAMIK.Q	LALEGAMIK	9	fully_tryptic	0	3	2		11.44	Prokka:EH215_00078|contig0001:complement(87255..87569) hypothetical protein [Bacteroides vulgatus CL14T03C19]	-10000	-1	-1	-1
9781	9781	38.96	10333	9781	8945	1646.86	823.934	2	15	ITMS	18624.3	9767	2	55823	54305	54305	78857	54305.9781.8945.2	1	1646.86	823.934	0.01	0	4.211	0.616	0.616	969.1	0.00103	19/28	19	28	EH215_00088	0	0	0	R.M*FGFQLPEAPVPLGK.Y	M*FGFQLPEAPVPLGK	15	fully_tryptic	0	3	2		23.82	Prokka:EH215_00088|contig0001:96778..97416 putative metallo-hydrolase [Bacteroides vulgatus CL14T03C19]	-10000	-1	-1	-1
5280	5280	29.66	6029	5280	4641	865.431	433.219	2	12	ITMS	201988	5269	2	55823	54305	54305	78857	54305.5280.4641.2	1	865.432	433.219	-0.49	0	1.584	0.31	0.31	208	0.00481	7/12	7	12	EH215_00088	0	0	0	K.ANNPFFR.-	ANNPFFR	7	fully_tryptic	0	3	2		23.82	Prokka:EH215_00088|contig0001:96778..97416 putative metallo-hydrolase [Bacteroides vulgatus CL14T03C19]	-10000	-1	-1	-1
4816	4816	28.75	5586	4816	4198	1389.7	695.354	2	12	ITMS	159706	4805	2	55823	54305	54305	78857	54305.4816.4198.2	1	1389.7	695.354	-0.8	-0.001	2.125	0.438	0.438	268.7	0.00372	11/24	11	24	EH215_00108	0	0	0	K.VAADTAQPFKVNE.-	VAADTAQPFKVNE	13	fully_tryptic	1	3	2		57.68	Prokka:EH215_00108|contig0001:complement(126017..127609) ATP synthase subunit alpha [Bacteroides vulgatus CL14T03C19]	-10000	-1	-1	-1
8458	8458	36.03	9068	8458	7680	1250.71	625.858	2	19	ITMS	19046	8440	2	55823	54305	54305	78857	54305.8458.7680.2	1	1250.71	625.859	-1.41	-0.002	1.559	0.322	0.322	162.4	0.00616	10/22	10	22	EH215_00108	0	0	0	R.VIDPLGVPLDGR.G	VIDPLGVPLDGR	12	fully_tryptic	0	3	2		57.68	Prokka:EH215_00108|contig0001:complement(126017..127609) ATP synthase subunit alpha [Bacteroides vulgatus CL14T03C19]	-10000	-1	-1	-1
5997	5997	31.07	6715	5997	5327	1132.61	566.808	2	18	ITMS	104707	5980	2	55823	54305	54305	78857	54305.5997.5327.2	1	1132.61	566.808	-0.97	-0.001	2.589	0.408	0.408	663.9	0.00151	14/18	14	18	EH215_00110	0	0	0	R.LLDELTVSKD.-	LLDELTVSKD	10	fully_tryptic	1	3	2		18.87	Prokka:EH215_00110|contig0001:complement(128294..128794) ATP synthase subunit b [Bacteroides vulgatus CL14T03C19]	-10000	-1	-1	-1
2980	2980	25.18	3837	2980	2449	1091.55	546.28	2	2	ITMS	9048450	2979	2	55823	54305	54305	78857	54305.2980.2449.2	1	1091.55	546.279	0.37	0	3.971	0.555	0.555	2369.3	0.00042	19/20	19	20	EH215_00111	0	0	0	K.IGGSAM*EAIAR.Q	IGGSAM*EAIAR	11	fully_tryptic	0	3	2		8.15	Prokka:EH215_00111|contig0001:complement(128805..129059) ATP synthase subunit c [Bacteroides vulgatus CL14T03C19]	-10000	-1	-1	-1
4806	4806	28.74	5576	4806	4188	1075.56	538.282	2	2	ITMS	3143980	4805	2	55823	54305	54305	78857	54305.4806.4188.2	1	1075.56	538.282	1.09	0.001	3.868	0.612	0.612	1761.1	0.00057	18/20	18	20	EH215_00111	0	0	0	K.IGGSAMEAIAR.Q	IGGSAMEAIAR	11	fully_tryptic	0	3	2		8.15	Prokka:EH215_00111|contig0001:complement(128805..129059) ATP synthase subunit c [Bacteroides vulgatus CL14T03C19]	-10000	-1	-1	-1
4224	4224	27.61	5020	4224	3632	2029.01	677.009	3	11	ITMS	232534	4214	2	55823	54305	54305	78857	54305.4224.3632.3	1	2029.01	677.009	-0.82	-0.002	2.921	0.517	0.517	1100.7	0.00091	26/76	26	76	EH215_00111	0	0	0	K.IGGSAM*EAIARQPEAAGDIR.M	IGGSAM*EAIARQPEAAGDIR	20	fully_tryptic	1	3	3		8.15	Prokka:EH215_00111|contig0001:complement(128805..129059) ATP synthase subunit c [Bacteroides vulgatus CL14T03C19]	-10000	-1	-1	-1
11173	11173	43.39	1904	11173	10232	1693.03	847.021	2	3	ITMS	3496.4	11171	2	55823	54305	54305	78857	54305.11173.10232.2	1	1693.04	847.022	-1.38	-0.002	2.678	0.602	0.602	642.9	0.00156	18/38	18	38	EH215_00111	0	0	0	K.LGAALGAAIAVIGAGIGIGK.I	LGAALGAAIAVIGAGIGIGK	20	fully_tryptic	0	3	2		8.15	Prokka:EH215_00111|contig0001:complement(128805..129059) ATP synthase subunit c [Bacteroides vulgatus CL14T03C19]	-10000	-1	-1	-1
2270	2270	23.78	3164	2270	1776	956.482	478.745	2	3	ITMS	5273810	2268	2	55823	54305	54305	78857	54305.2270.1776.2	1	956.48	478.743	2.59	0.002	1.801	0.464	0.464	238.3	0.0042	10/16	10	16	EH215_00111	0	0	0	R.QPEAAGDIR.M	QPEAAGDIR	9	fully_tryptic	0	3	2		8.15	Prokka:EH215_00111|contig0001:complement(128805..129059) ATP synthase subunit c [Bacteroides vulgatus CL14T03C19]	-10000	-1	-1	-1
7174	7174	33.42	7840	7174	6452	1250.67	625.841	2	2	ITMS	1932430	7173	2	55823	54305	54305	78857	54305.7174.6452.2	1	1250.67	625.841	0.46	0.001	3.373	0.665	0.665	1005	0.001	18/22	18	22	EH215_00115	0	0	0	K.SIGISSGFVEVR.D	SIGISSGFVEVR	12	fully_tryptic	0	3	2		9.22	Prokka:EH215_00115|contig0001:complement(130629..130883) ATP synthase epsilon chain [Bacteroides vulgatus CL14T03C19]	-10000	-1	-1	-1
3498	3498	26.22	4326	3498	2938	1453.71	485.24	3	21	ITMS	1483020	3478	2	55823	54305	54305	78857	54305.3498.2938.3	1	1453.71	485.24	-0.04	0	3.145	0.509	0.509	576.5	0.00173	24/44	24	44	EH215_00115	0	0	0	K.GEIKYTEDELEK.S	GEIKYTEDELEK	12	fully_tryptic	1	3	3		9.22	Prokka:EH215_00115|contig0001:complement(130629..130883) ATP synthase epsilon chain [Bacteroides vulgatus CL14T03C19]	-10000	-1	-1	-1
2543	2543	24.31	3425	2543	2037	1026.46	513.735	2	4	ITMS	1275290	2540	2	55823	54305	54305	78857	54305.2543.2037.2	1	1026.46	513.735	-0.09	0	1.812	0.402	0.402	281.2	0.00356	9/14	9	14	EH215_00115	0	0	0	K.YTEDELEK.S	YTEDELEK	8	fully_tryptic	0	3	2		9.22	Prokka:EH215_00115|contig0001:complement(130629..130883) ATP synthase epsilon chain [Bacteroides vulgatus CL14T03C19]	-10000	-1	-1	-1
8007	8007	35.1	8636	8007	7248	1442.83	721.916	2	5	ITMS	177093	8003	2	55823	54305	54305	78857	54305.8007.7248.2	1	1442.83	721.916	0.18	0	3.906	0.694	0.694	462.7	0.00216	17/26	17	26	EH215_00122	0	0	0	K.YSAVPVAVVPEAIK.K	YSAVPVAVVPEAIK	14	fully_tryptic	0	3	2		16.84	Prokka:EH215_00122|contig0001:complement(139535..139972) putative beta-lactamase-inhibitor-like, PepSY-like [Bacteroides vulgatus CL14T03C19]	-10000	-1	-1	-1
8489	8489	36.1	9097	8489	7709	1486.65	743.828	2	4	ITMS	87333	8486	2	55823	54305	54305	78857	54305.8489.7709.2	1	1486.65	743.83	-2.07	-0.003	3.238	0.671	0.671	1098.7	0.00091	15/22	15	22	EH215_00122	0	0	0	K.FDM*QFNVIDIDN.-	FDM*QFNVIDIDN	12	fully_tryptic	0	3	1		16.84	Prokka:EH215_00122|contig0001:complement(139535..139972) putative beta-lactamase-inhibitor-like, PepSY-like [Bacteroides vulgatus CL14T03C19]	-10000	-1	-1	-1
6810	6810	32.69	7492	6810	6104	1570.92	524.311	3	6	ITMS	1149560	6805	2	55823	54305	54305	78857	54305.6810.6104.3	1	1570.92	524.312	-1.22	-0.002	2.954	0.701	0.701	642.1	0.00156	23/56	23	56	EH215_00122	0	0	0	K.YSAVPVAVVPEAIKK.Y	YSAVPVAVVPEAIKK	15	fully_tryptic	1	3	3		16.84	Prokka:EH215_00122|contig0001:complement(139535..139972) putative beta-lactamase-inhibitor-like, PepSY-like [Bacteroides vulgatus CL14T03C19]	-10000	-1	-1	-1
2834	2834	24.89	3699	2834	2311	1141.55	571.28	2	7	ITMS	877025	2828	2	55823	54305	54305	78857	54305.2834.2311.2	1	1141.55	571.28	-0.39	0	2.668	0.484	0.484	1034.3	0.00097	16/18	16	18	EH215_00122	0	0	0	K.YVATNYPDAK.M	YVATNYPDAK	10	fully_tryptic	0	3	2		16.84	Prokka:EH215_00122|contig0001:complement(139535..139972) putative beta-lactamase-inhibitor-like, PepSY-like [Bacteroides vulgatus CL14T03C19]	-10000	-1	-1	-1
5071	5071	29.26	5829	5071	4441	1087.44	544.223	2	10	ITMS	430578	5062	2	55823	54305	54305	78857	54305.5071.4441.2	1	1087.44	544.224	-0.64	-0.001	2.668	0.445	0.445	638.7	0.00157	12/14	12	14	EH215_00122	0	0	0	K.M*ETDWFDK.S	M*ETDWFDK	8	fully_tryptic	0	3	2		16.84	Prokka:EH215_00122|contig0001:complement(139535..139972) putative beta-lactamase-inhibitor-like, PepSY-like [Bacteroides vulgatus CL14T03C19]	-10000	-1	-1	-1
4972	4972	29.06	5735	4972	4347	946.499	473.753	2	7	ITMS	257738	4966	2	55823	54305	54305	78857	54305.4972.4347.2	1	946.499	473.753	-0.75	-0.001	2.247	0.156	0.156	520.2	0.00192	10/14	10	14	EH215_00122	0	0	0	K.LSNGWEIK.F	LSNGWEIK	8	fully_tryptic	0	3	2		16.84	Prokka:EH215_00122|contig0001:complement(139535..139972) putative beta-lactamase-inhibitor-like, PepSY-like [Bacteroides vulgatus CL14T03C19]	-10000	-1	-1	-1
2529	2529	24.28	3412	2529	2024	1269.65	635.327	2	12	ITMS	183987	2518	2	55823	54305	54305	78857	54305.2529.2024.2	1	1269.65	635.327	-1.21	-0.002	2	0.27	0.27	665.3	0.0015	12/20	12	20	EH215_00122	0	0	0	K.KYVATNYPDAK.M	KYVATNYPDAK	11	fully_tryptic	1	3	3		16.84	Prokka:EH215_00122|contig0001:complement(139535..139972) putative beta-lactamase-inhibitor-like, PepSY-like [Bacteroides vulgatus CL14T03C19]	-10000	-1	-1	-1
2469	2469	24.16	3355	2469	1967	805.46	403.234	2	20	ITMS	443130	2450	2	55823	54305	54305	78857	54305.2469.1967.2	1	805.46	403.234	-0.06	0	1.866	0.05	0.05	413.7	0.00242	8/10	8	10	EH215_00122	0	0	0	K.M*LKIER.D	M*LKIER	6	fully_tryptic	1	3	3		16.84	Prokka:EH215_00122|contig0001:complement(139535..139972) putative beta-lactamase-inhibitor-like, PepSY-like [Bacteroides vulgatus CL14T03C19]	-10000	-1	-1	-1
6740	6740	32.55	7425	6740	6037	1416.65	708.83	2	5	ITMS	336421	6736	2	55823	54305	54305	78857	54305.6740.6037.2	1	1416.65	708.83	-0.54	-0.001	3.971	0.711	0.711	1675.1	0.0006	18/22	18	22	EH215_00271	0	0	0	R.AEYDSLEKELGY.-	AEYDSLEKELGY	12	fully_tryptic	1	3	2		45.87	Prokka:EH215_00271|contig0001:250698..251915 TPR repeat protein [Bacteroides vulgatus CL14T03C19]	-10000	-1	-1	-1
2733	2733	24.66	3607	2733	2219	954.441	477.724	2	10	ITMS	345713	2724	2	55823	54305	54305	78857	54305.2733.2219.2	1	954.441	477.724	-0.71	-0.001	1.404	0.275	0.275	238.6	0.00419	9/14	9	14	EH215_00271	0	0	0	R.AEYDSLEK.E	AEYDSLEK	8	fully_tryptic	0	3	2		45.87	Prokka:EH215_00271|contig0001:250698..251915 TPR repeat protein [Bacteroides vulgatus CL14T03C19]	-10000	-1	-1	-1
8752	8752	36.65	9349	8752	7961	2608.31	870.109	3	14	ITMS	63421.4	8739	2	55823	54305	54305	78857	54305.8752.7961.3	1	2608.32	870.111	-1.43	-0.004	4.454	0.595	0.595	1438.7	0.0007	32/96	32	96	EH215_00273	0	0	0	K.SVGIHLEPGPDGGLVM*LDDTTVLEK.A	SVGIHLEPGPDGGLVM*LDDTTVLEK	25	fully_tryptic	0	3	3		9.98	Prokka:EH215_00273|contig0001:complement(253396..253665) hypothetical protein [Bacteroides vulgatus CL14T03C19]	-10000	-1	-1	-1
5311	5311	29.72	6059	5311	4671	1506.75	753.876	2	20	ITMS	108280	5292	2	55823	54305	54305	78857	54305.5311.4671.2	1	1506.75	753.877	-0.91	-0.001	3.815	0.636	0.636	1132.3	0.00088	17/24	17	24	EH215_00273	0	0	0	R.IADELNM*TVETVR.N	IADELNM*TVETVR	13	fully_tryptic	0	3	2		9.98	Prokka:EH215_00273|contig0001:complement(253396..253665) hypothetical protein [Bacteroides vulgatus CL14T03C19]	-10000	-1	-1	-1
3667	3667	26.55	4487	3667	3099	1127.62	564.312	2	6	ITMS	520186	3662	2	55823	54305	54305	78857	54305.3667.3099.2	1	1127.62	564.312	-0.55	-0.001	2.753	0.507	0.507	606.5	0.00165	14/18	14	18	EH215_00284	0	0	0	R.ISINPATQQR.M	ISINPATQQR	10	fully_tryptic	0	3	2		10.2	Prokka:EH215_00284|contig0001:complement(264953..265225) HU-like DNA-binding protein [Bacteroides vulgatus CL14T03C19]	-10000	-1	-1	-1
5895	5895	30.87	6617	5895	5229	1757.81	879.407	2	8	ITMS	290127	5888	2	55823	54305	54305	78857	54305.5895.5229.2	1	1757.81	879.406	0.98	0.002	4.332	0.617	0.617	1321.4	0.00076	20/28	20	28	EH215_00287	0	0	0	K.TGAYIFDEQM*VPNEK.V	TGAYIFDEQM*VPNEK	15	fully_tryptic	0	3	2		5.82	Prokka:EH215_00287|contig0001:complement(267734..267889) protein of unknown function (DUF4295) [Bacteroides vulgatus CL14T03C19]	-10000	-1	-1	-1
7574	7574	34.22	8223	7574	6835	2650.28	663.326	4	11	ITMS	78851.6	7564	2	55823	54305	54305	78857	54305.7574.6835.4	1	2650.29	663.327	-0.94	-0.002	3.579	0.423	0.423	819.9	0.00122	34/126	34	126	EH215_00287	0	0	0	K.TGAYIFDEQM*VPNEKVQDFFKK.-	TGAYIFDEQM*VPNEKVQDFFKK	22	fully_tryptic	2	3	4		5.82	Prokka:EH215_00287|contig0001:complement(267734..267889) protein of unknown function (DUF4295) [Bacteroides vulgatus CL14T03C19]	-10000	-1	-1	-1
3629	3629	26.47	4451	3629	3063	911.498	456.253	2	14	ITMS	423090	3616	2	55823	54305	54305	78857	54305.3629.3063.2	1	911.499	456.253	-0.28	0	2.29	0.242	0.242	569.1	0.00176	11/12	11	12	EH215_00287	0	0	0	K.VQDFFKK.-	VQDFFKK	7	fully_tryptic	1	3	3		5.82	Prokka:EH215_00287|contig0001:complement(267734..267889) protein of unknown function (DUF4295) [Bacteroides vulgatus CL14T03C19]	-10000	-1	-1	-1
2692	2692	24.59	3568	2692	2180	918.524	459.766	2	15	ITMS	1321110	2678	2	55823	54305	54305	78857	54305.2692.2180.2	1	918.525	459.766	-1.34	-0.001	2.127	0.4	0.4	549.4	0.00182	14/16	14	16	EH215_00287	0	0	0	K.TVATLQTGK.E	TVATLQTGK	9	fully_tryptic	0	3	2		5.82	Prokka:EH215_00287|contig0001:complement(267734..267889) protein of unknown function (DUF4295) [Bacteroides vulgatus CL14T03C19]	-10000	-1	-1	-1
7133	7133	33.34	7801	7133	6413	1741.81	871.408	2	7	ITMS	47595.2	7127	2	55823	54305	54305	78857	54305.7133.6413.2	1	1741.81	871.409	-0.82	-0.001	2.001	0.416	0.416	361.7	0.00276	12/28	12	28	EH215_00287	0	0	0	K.TGAYIFDEQMVPNEK.V	TGAYIFDEQMVPNEK	15	fully_tryptic	0	3	2		5.82	Prokka:EH215_00287|contig0001:complement(267734..267889) protein of unknown function (DUF4295) [Bacteroides vulgatus CL14T03C19]	-10000	-1	-1	-1
3101	3101	25.41	3953	3101	2565	1103.6	552.306	2	8	ITMS	1096770	3094	2	55823	54305	54305	78857	54305.3101.2565.2	1	1103.61	552.306	-0.7	-0.001	2.204	0.145	0.145	418.4	0.00239	11/16	11	16	EH215_00288	0	0	0	K.NTTERLELK.K	NTTERLELK	9	fully_tryptic	1	3	3		7.2	Prokka:EH215_00288|contig0001:complement(267899..268087) 50S ribosomal protein L33 2 [Bacteroides vulgatus CL14T03C19]	-10000	-1	-1	-1
4244	4244	27.65	5039	4244	3651	747.44	374.224	2	8	ITMS	613722	4237	2	55823	54305	54305	78857	54305.4244.3651.2	1	747.44	374.224	0.08	0	1.397	0.163	0.163	240.3	0.00416	7/10	7	10	EH215_00288	0	0	0	K.YNPILK.R	YNPILK	6	fully_tryptic	0	3	2		7.2	Prokka:EH215_00288|contig0001:complement(267899..268087) 50S ribosomal protein L33 2 [Bacteroides vulgatus CL14T03C19]	-10000	-1	-1	-1
5592	5592	30.27	6327	5592	4939	1201.64	601.325	2	2	ITMS	1768950	5591	2	55823	54305	54305	78857	54305.5592.4939.2	1	1201.64	601.325	0.31	0	4.046	0.647	0.647	1846.3	0.00054	19/22	19	22	EH215_00289	0	0	0	K.GLDAALNEAVTK.G	GLDAALNEAVTK	12	fully_tryptic	0	3	2		9.78	Prokka:EH215_00289|contig0001:complement(268108..268368) 50S ribosomal protein L28 [Bacteroides vulgatus CL14T03C19]	-10000	-1	-1	-1
1108	1108	19.87	1819	1108	818	1301.66	434.559	3	2	ITMS	335205	1107	2	55823	54305	54305	78857	54305.1108.0818.3	1	1301.66	434.559	-0.63	-0.001	3.295	0.391	0.391	731.3	0.00137	22/44	22	44	EH215_00289	0	0	0	K.KAM*IGNNVSHSK.R	KAM*IGNNVSHSK	12	fully_tryptic	1	3	4		9.78	Prokka:EH215_00289|contig0001:complement(268108..268368) 50S ribosomal protein L28 [Bacteroides vulgatus CL14T03C19]	-10000	-1	-1	-1
1122	1122	19.93	1946	1122	828	1301.66	434.559	3	2	ITMS	306658	1121	2	55823	54305	54305	78857	54305.1122.0828.3	1	1301.66	434.559	-0.78	-0.001	3.273	0.437	0.437	995.7	0.001	23/44	23	44	EH215_00289	0	0	0	K.KAM*IGNNVSHSK.R	KAM*IGNNVSHSK	12	fully_tryptic	1	3	4		9.78	Prokka:EH215_00289|contig0001:complement(268108..268368) 50S ribosomal protein L28 [Bacteroides vulgatus CL14T03C19]	-10000	-1	-1	-1
1059	1059	19.66	1331	1059	782	1301.66	434.559	3	2	ITMS	357322	1058	2	55823	54305	54305	78857	54305.1059.0782.3	1	1301.66	434.559	-0.49	-0.001	3.092	0.41	0.41	779.5	0.00128	21/44	21	44	EH215_00289	0	0	0	K.KAM*IGNNVSHSK.R	KAM*IGNNVSHSK	12	fully_tryptic	1	3	4		9.78	Prokka:EH215_00289|contig0001:complement(268108..268368) 50S ribosomal protein L28 [Bacteroides vulgatus CL14T03C19]	-10000	-1	-1	-1
1296	1296	20.44	2364	1296	976	1173.57	587.287	2	3	ITMS	93009.9	1294	2	55823	54305	54305	78857	54305.1296.0976.2	1	1173.57	587.288	-0.77	-0.001	2.86	0.439	0.439	846.3	0.00118	15/20	15	20	EH215_00289	0	0	0	K.AM*IGNNVSHSK.R	AM*IGNNVSHSK	11	fully_tryptic	0	3	3		9.78	Prokka:EH215_00289|contig0001:complement(268108..268368) 50S ribosomal protein L28 [Bacteroides vulgatus CL14T03C19]	-10000	-1	-1	-1
969	969	19.39	706	969	706	1301.66	434.559	3	2	ITMS	240080	968	2	55823	54305	54305	78857	54305.0969.0706.3	1	1301.66	434.559	-0.88	-0.001	2.751	0.301	0.301	629.9	0.00159	20/44	20	44	EH215_00289	0	0	0	K.KAM*IGNNVSHSK.R	KAM*IGNNVSHSK	12	fully_tryptic	1	3	4		9.78	Prokka:EH215_00289|contig0001:complement(268108..268368) 50S ribosomal protein L28 [Bacteroides vulgatus CL14T03C19]	-10000	-1	-1	-1
8004	8004	35.1	8633	8004	7245	1084.57	542.787	2	2	ITMS	821343	8003	2	55823	54305	54305	78857	54305.8004.7245.2	1	1084.57	542.787	-0.67	-0.001	2.725	0.415	0.415	863.8	0.00116	14/16	14	16	EH215_00289	0	0	0	R.TFDVNLFTK.K	TFDVNLFTK	9	fully_tryptic	0	3	2		9.78	Prokka:EH215_00289|contig0001:complement(268108..268368) 50S ribosomal protein L28 [Bacteroides vulgatus CL14T03C19]	-10000	-1	-1	-1
893	893	19.13	645	893	645	1301.66	434.559	3	4	ITMS	213927	890	2	55823	54305	54305	78857	54305.0893.0645.3	1	1301.66	434.559	-1.04	-0.001	2.626	0.221	0.221	633.1	0.00158	21/44	21	44	EH215_00289	0	0	0	K.KAM*IGNNVSHSK.R	KAM*IGNNVSHSK	12	fully_tryptic	1	3	4		9.78	Prokka:EH215_00289|contig0001:complement(268108..268368) 50S ribosomal protein L28 [Bacteroides vulgatus CL14T03C19]	-10000	-1	-1	-1
740	740	18.61	521	740	521	1301.66	434.559	3	3	ITMS	176474	738	2	55823	54305	54305	78857	54305.0740.0521.3	1	1301.66	434.559	-1.11	-0.001	2.609	0.159	0.159	246.4	0.00406	16/44	16	44	EH215_00289	0	0	0	K.KAM*IGNNVSHSK.R	KAM*IGNNVSHSK	12	fully_tryptic	1	3	4		9.78	Prokka:EH215_00289|contig0001:complement(268108..268368) 50S ribosomal protein L28 [Bacteroides vulgatus CL14T03C19]	-10000	-1	-1	-1
1441	1441	21.15	2464	1441	1076	1173.57	587.286	2	2	ITMS	38523.4	1440	2	55823	54305	54305	78857	54305.1441.1076.2	1	1173.57	587.288	-2.16	-0.003	2.557	0.442	0.442	532.9	0.00188	13/20	13	20	EH215_00289	0	0	0	K.AM*IGNNVSHSK.R	AM*IGNNVSHSK	11	fully_tryptic	0	3	3		9.78	Prokka:EH215_00289|contig0001:complement(268108..268368) 50S ribosomal protein L28 [Bacteroides vulgatus CL14T03C19]	-10000	-1	-1	-1
821	821	18.87	588	821	588	1301.66	434.559	3	3	ITMS	266903	819	2	55823	54305	54305	78857	54305.0821.0588.3	1	1301.66	434.559	-0.87	-0.001	2.472	0.359	0.359	407.7	0.00245	19/44	19	44	EH215_00289	0	0	0	K.KAM*IGNNVSHSK.R	KAM*IGNNVSHSK	12	fully_tryptic	1	3	4		9.78	Prokka:EH215_00289|contig0001:complement(268108..268368) 50S ribosomal protein L28 [Bacteroides vulgatus CL14T03C19]	-10000	-1	-1	-1
926	926	19.23	673	926	673	1301.66	434.559	3	4	ITMS	218415	923	2	55823	54305	54305	78857	54305.0926.0673.3	1	1301.66	434.559	-1.17	-0.002	2.358	0.4	0.4	337.4	0.00296	16/44	16	44	EH215_00289	0	0	0	K.KAM*IGNNVSHSK.R	KAM*IGNNVSHSK	12	fully_tryptic	1	3	4		9.78	Prokka:EH215_00289|contig0001:complement(268108..268368) 50S ribosomal protein L28 [Bacteroides vulgatus CL14T03C19]	-10000	-1	-1	-1
1512	1512	21.48	2514	1512	1126	1173.56	587.286	2	3	ITMS	32859.8	1510	2	55823	54305	54305	78857	54305.1512.1126.2	1	1173.57	587.288	-3.2	-0.004	2.321	0.462	0.462	460.5	0.00217	13/20	13	20	EH215_00289	0	0	0	K.AM*IGNNVSHSK.R	AM*IGNNVSHSK	11	fully_tryptic	0	3	3		9.78	Prokka:EH215_00289|contig0001:complement(268108..268368) 50S ribosomal protein L28 [Bacteroides vulgatus CL14T03C19]	-10000	-1	-1	-1
4813	4813	28.75	5583	4813	4195	1329.74	443.917	3	9	ITMS	194874	4805	2	55823	54305	54305	78857	54305.4813.4195.3	1	1329.74	443.917	-0.34	0	2.311	0.393	0.393	769.9	0.0013	20/48	20	48	EH215_00289	0	0	0	K.KGLDAALNEAVTK.G	KGLDAALNEAVTK	13	fully_tryptic	1	3	3		9.78	Prokka:EH215_00289|contig0001:complement(268108..268368) 50S ribosomal protein L28 [Bacteroides vulgatus CL14T03C19]	-10000	-1	-1	-1
839	839	18.93	603	839	603	1301.66	434.559	3	7	ITMS	184829	833	2	55823	54305	54305	78857	54305.0839.0603.3	1	1301.66	434.559	-0.98	-0.001	2.249	0.241	0.241	630.6	0.00159	19/44	19	44	EH215_00289	0	0	0	K.KAM*IGNNVSHSK.R	KAM*IGNNVSHSK	12	fully_tryptic	1	3	4		9.78	Prokka:EH215_00289|contig0001:complement(268108..268368) 50S ribosomal protein L28 [Bacteroides vulgatus CL14T03C19]	-10000	-1	-1	-1
1218	1218	20.18	2301	1218	913	1173.57	587.287	2	6	ITMS	492634	1213	2	55823	54305	54305	78857	54305.1218.0913.2	1	1173.57	587.288	-1.04	-0.001	2.247	0.483	0.483	490.6	0.00204	12/20	12	20	EH215_00289	0	0	0	K.AM*IGNNVSHSK.R	AM*IGNNVSHSK	11	fully_tryptic	0	3	3		9.78	Prokka:EH215_00289|contig0001:complement(268108..268368) 50S ribosomal protein L28 [Bacteroides vulgatus CL14T03C19]	-10000	-1	-1	-1
6899	6899	32.87	7577	6899	6189	1212.66	404.893	3	3	ITMS	1770570	6897	2	55823	54305	54305	78857	54305.6899.6189.3	1	1212.66	404.892	0.66	0.001	2.224	0.314	0.314	351.9	0.00284	17/36	17	36	EH215_00289	0	0	0	R.TFDVNLFTKK.F	TFDVNLFTKK	10	fully_tryptic	1	3	3		9.78	Prokka:EH215_00289|contig0001:complement(268108..268368) 50S ribosomal protein L28 [Bacteroides vulgatus CL14T03C19]	-10000	-1	-1	-1
1352	1352	20.71	2403	1352	1015	1173.57	587.287	2	3	ITMS	63588.2	1350	2	55823	54305	54305	78857	54305.1352.1015.2	1	1173.57	587.288	-1.97	-0.002	2.181	0.355	0.355	366.5	0.00273	11/20	11	20	EH215_00289	0	0	0	K.AM*IGNNVSHSK.R	AM*IGNNVSHSK	11	fully_tryptic	0	3	3		9.78	Prokka:EH215_00289|contig0001:complement(268108..268368) 50S ribosomal protein L28 [Bacteroides vulgatus CL14T03C19]	-10000	-1	-1	-1
661	661	18.33	457	661	457	1301.66	434.558	3	3	ITMS	138890	659	2	55823	54305	54305	78857	54305.0661.0457.3	1	1301.66	434.559	-1.9	-0.002	2.117	0.294	0.294	226.6	0.00441	15/44	15	44	EH215_00289	0	0	0	K.KAM*IGNNVSHSK.R	KAM*IGNNVSHSK	12	fully_tryptic	1	3	4		9.78	Prokka:EH215_00289|contig0001:complement(268108..268368) 50S ribosomal protein L28 [Bacteroides vulgatus CL14T03C19]	-10000	-1	-1	-1
6817	6817	32.7	7499	6817	6111	1240.67	620.837	2	13	ITMS	51977.8	6805	2	55823	54305	54305	78857	54305.6817.6111.2	1	1240.67	620.838	-1.23	-0.002	2.104	0.261	0.261	256.7	0.0039	9/18	9	18	EH215_00289	0	0	0	K.RTFDVNLFTK.K	RTFDVNLFTK	10	fully_tryptic	1	3	3		9.78	Prokka:EH215_00289|contig0001:complement(268108..268368) 50S ribosomal protein L28 [Bacteroides vulgatus CL14T03C19]	-10000	-1	-1	-1
1460	1460	21.23	2478	1460	1090	1173.56	587.286	2	3	ITMS	39332.1	1458	2	55823	54305	54305	78857	54305.1460.1090.2	1	1173.57	587.288	-2.79	-0.003	1.933	0.364	0.364	265.7	0.00376	11/20	11	20	EH215_00289	0	0	0	K.AM*IGNNVSHSK.R	AM*IGNNVSHSK	11	fully_tryptic	0	3	3		9.78	Prokka:EH215_00289|contig0001:complement(268108..268368) 50S ribosomal protein L28 [Bacteroides vulgatus CL14T03C19]	-10000	-1	-1	-1
1404	1404	20.97	2438	1404	1050	1173.57	587.286	2	3	ITMS	37041.6	1402	2	55823	54305	54305	78857	54305.1404.1050.2	1	1173.57	587.288	-2.2	-0.003	1.924	0.281	0.281	440.1	0.00227	12/20	12	20	EH215_00289	0	0	0	K.AM*IGNNVSHSK.R	AM*IGNNVSHSK	11	fully_tryptic	0	3	3		9.78	Prokka:EH215_00289|contig0001:complement(268108..268368) 50S ribosomal protein L28 [Bacteroides vulgatus CL14T03C19]	-10000	-1	-1	-1
1521	1521	21.51	2521	1521	1133	1173.56	587.286	2	3	ITMS	36347.5	1519	2	55823	54305	54305	78857	54305.1521.1133.2	1	1173.57	587.288	-3.13	-0.004	1.539	0.344	0.344	186.3	0.00537	9/20	9	20	EH215_00289	0	0	0	K.AM*IGNNVSHSK.R	AM*IGNNVSHSK	11	fully_tryptic	0	3	3		9.78	Prokka:EH215_00289|contig0001:complement(268108..268368) 50S ribosomal protein L28 [Bacteroides vulgatus CL14T03C19]	-10000	-1	-1	-1
9271	9271	37.79	9845	9271	8457	1199.65	600.329	2	5	ITMS	103615	9267	2	55823	54305	54305	78857	54305.9271.8457.2	1	1199.65	600.33	-1.17	-0.001	3.27	0.496	0.496	1122	0.00089	15/20	15	20	EH215_00293	0	0	0	R.DLNAAIGWLAR.E	DLNAAIGWLAR	11	fully_tryptic	0	3	2		8.23	Prokka:EH215_00293|contig0001:271129..271347 winged helix-turn-helix domain (DUF2582) [Bacteroides vulgatus CL14T03C19]	-10000	-1	-1	-1
1860	1860	22.9	2779	1860	1391	1313.66	438.559	3	6	ITMS	1038610	1855	2	55823	54305	54305	78857	54305.1860.1391.3	1	1313.66	438.559	-0.33	0	2.581	0.194	0.194	1046.2	0.00096	25/44	25	44	EH215_00293	0	0	0	-.M*DKHQIGVNAGK.V	M*DKHQIGVNAGK	12	fully_tryptic	1	3	4		8.23	Prokka:EH215_00293|contig0001:271129..271347 winged helix-turn-helix domain (DUF2582) [Bacteroides vulgatus CL14T03C19]	-10000	-1	-1	-1
8834	8834	36.84	9427	8834	8039	1958	653.34	3	4	ITMS	103184	8831	2	55823	54305	54305	78857	54305.8834.8039.3	1	1958.01	653.341	-2.06	-0.004	2.208	0.439	0.439	607.9	0.00165	24/68	24	68	EH215_00293	0	0	0	R.ASELSDRDLNAAIGWLAR.E	ASELSDRDLNAAIGWLAR	18	fully_tryptic	1	3	3		8.23	Prokka:EH215_00293|contig0001:271129..271347 winged helix-turn-helix domain (DUF2582) [Bacteroides vulgatus CL14T03C19]	-10000	-1	-1	-1
3997	3997	27.18	4803	3997	3415	1385.66	693.335	2	14	ITMS	921919	3984	2	55823	54305	54305	78857	54305.3997.3415.2	1	1385.66	693.334	0.69	0.001	4.007	0.588	0.588	1693.6	0.00059	20/24	20	24	EH215_00323	0	0	0	R.GVM*EEYGTVASVK.L	GVM*EEYGTVASVK	13	fully_tryptic	0	3	2		9.16	Prokka:EH215_00323|contig0001:304766..305011 RNA recognition motif (RRM, RBD, or RNP domain) [Bacteroides vulgatus CL14T03C19]	-10000	-1	-1	-1
6107	6107	31.29	6820	6107	5432	1585.68	793.344	2	13	ITMS	212159	6095	2	55823	54305	54305	78857	54305.6107.5432.2	1	1585.68	793.346	-1.76	-0.003	3.992	0.546	0.546	1039.9	0.00096	18/26	18	26	EH215_00323	0	0	0	K.GFAFVEM*PNDDEAK.E	GFAFVEM*PNDDEAK	14	fully_tryptic	0	3	2		9.16	Prokka:EH215_00323|contig0001:304766..305011 RNA recognition motif (RRM, RBD, or RNP domain) [Bacteroides vulgatus CL14T03C19]	-10000	-1	-1	-1
5393	5393	29.88	6137	5393	4749	2242.07	748.028	3	10	ITMS	206806	5384	2	55823	54305	54305	78857	54305.5393.4749.3	1	2242.07	748.028	-0.61	-0.001	3.451	0.54	0.54	935	0.00107	28/76	28	76	EH215_00323	0	0	0	R.SKGFAFVEM*PNDDEAKEAIK.Q	SKGFAFVEM*PNDDEAKEAIK	20	fully_tryptic	2	3	4		9.16	Prokka:EH215_00323|contig0001:304766..305011 RNA recognition motif (RRM, RBD, or RNP domain) [Bacteroides vulgatus CL14T03C19]	-10000	-1	-1	-1
7061	7061	33.2	7732	7061	6344	1599.79	800.4	2	4	ITMS	257240	7058	2	55823	54305	54305	78857	54305.7061.6344.2	1	1599.79	800.401	-0.91	-0.001	3.354	0.529	0.529	1154.6	0.00087	18/24	18	24	EH215_00323	0	0	0	-.M*NLYIGNLNYNVR.E	M*NLYIGNLNYNVR	13	fully_tryptic	0	3	2		9.16	Prokka:EH215_00323|contig0001:304766..305011 RNA recognition motif (RRM, RBD, or RNP domain) [Bacteroides vulgatus CL14T03C19]	-10000	-1	-1	-1
5102	5102	29.31	5859	5102	4471	1955.94	652.65	3	18	ITMS	736267	5085	2	55823	54305	54305	78857	54305.5102.4471.3	1	1955.94	652.651	-0.83	-0.002	3.318	0.524	0.524	953	0.00105	26/68	26	68	EH215_00323	0	0	0	R.EGDLRGVM*EEYGTVASVK.L	EGDLRGVM*EEYGTVASVK	18	fully_tryptic	1	3	3		9.16	Prokka:EH215_00323|contig0001:304766..305011 RNA recognition motif (RRM, RBD, or RNP domain) [Bacteroides vulgatus CL14T03C19]	-10000	-1	-1	-1
5226	5226	29.56	5977	5226	4589	1369.67	685.336	2	4	ITMS	203976	5223	2	55823	54305	54305	78857	54305.5226.4589.2	1	1369.67	685.337	-1.03	-0.001	3.228	0.579	0.579	1261.3	0.00079	17/24	17	24	EH215_00323	0	0	0	R.GVMEEYGTVASVK.L	GVMEEYGTVASVK	13	fully_tryptic	0	3	2		9.16	Prokka:EH215_00323|contig0001:304766..305011 RNA recognition motif (RRM, RBD, or RNP domain) [Bacteroides vulgatus CL14T03C19]	-10000	-1	-1	-1
6201	6201	31.48	6910	6201	5522	2026.94	676.319	3	15	ITMS	693220	6187	2	55823	54305	54305	78857	54305.6201.5522.3	1	2026.94	676.319	-0.12	0	3.115	0.597	0.597	575.1	0.00174	24/68	24	68	EH215_00323	0	0	0	K.GFAFVEM*PNDDEAKEAIK.Q	GFAFVEM*PNDDEAKEAIK	18	fully_tryptic	1	3	3		9.16	Prokka:EH215_00323|contig0001:304766..305011 RNA recognition motif (RRM, RBD, or RNP domain) [Bacteroides vulgatus CL14T03C19]	-10000	-1	-1	-1
3076	3076	25.36	3929	3076	2541	1163.58	582.293	2	6	ITMS	803023	3071	2	55823	54305	54305	78857	54305.3076.2541.2	1	1163.58	582.294	-0.69	-0.001	2.455	0.459	0.459	285.7	0.0035	12/18	12	18	EH215_00323	0	0	0	K.QLNGAEYVNR.T	QLNGAEYVNR	10	fully_tryptic	0	3	2		9.16	Prokka:EH215_00323|contig0001:304766..305011 RNA recognition motif (RRM, RBD, or RNP domain) [Bacteroides vulgatus CL14T03C19]	-10000	-1	-1	-1
6791	6791	32.65	7474	6791	6086	1116.61	558.811	2	10	ITMS	109798	6782	2	55823	54305	54305	78857	54305.6791.6086.2	1	1116.62	558.812	-0.9	-0.001	2.373	0.328	0.328	1279.6	0.00078	16/18	16	18	EH215_00351	0	0	0	K.SVTLAGWVQR.A	SVTLAGWVQR	10	fully_tryptic	0	3	2		66.43	Prokka:EH215_00351|contig0001:complement(336466..338229) aspartate--tRNA ligase [Bacteroides vulgatus CL14T03C19]	-10000	-1	-1	-1
5741	5741	30.56	6470	5741	5082	1104.57	552.788	2	15	ITMS	204607	5727	2	55823	54305	54305	78857	54305.5741.5082.2	1	1104.57	552.788	-0.28	0	2.377	0.465	0.465	924.2	0.00108	14/18	14	18	EH215_00352	0	0	0	K.TGEVFPGELR.D	TGEVFPGELR	10	fully_tryptic	0	3	2		11.44	Prokka:EH215_00352|contig0001:complement(338358..338654) thioredoxin-1 [Bacteroides vulgatus CL14T03C19]	-10000	-1	-1	-1
6700	6700	32.47	7387	6700	5999	1273.7	637.353	2	11	ITMS	136408	6690	2	55823	54305	54305	78857	54305.6700.5999.2	1	1273.7	637.354	-1.02	-0.001	2.824	0.61	0.61	1173.7	0.00085	17/24	17	24	EH215_00355	0	0	0	K.LGVASVDVIDASK.I	LGVASVDVIDASK	13	fully_tryptic	0	3	2		17.89	Prokka:EH215_00355|contig0001:complement(339348..339851) flavodoxin-1 [Bacteroides vulgatus CL14T03C19]	-10000	-1	-1	-1
6119	6119	31.31	6831	6119	5443	1281.66	641.332	2	2	ITMS	184910	6118	2	55823	54305	54305	78857	54305.6119.5443.2	1	1281.66	641.333	-1.51	-0.002	3.074	0.682	0.682	1106.3	0.0009	14/18	14	18	EH215_00356	0	0	0	K.YQYNITNPLR.I	YQYNITNPLR	10	fully_tryptic	0	3	2		19.76	Prokka:EH215_00356|contig0001:complement(340123..340644) outer membrane protein beta-barrel domain protein [Bacteroides vulgatus CL14T03C19]	-10000	-1	-1	-1
6085	6085	31.24	6799	6085	5411	1683.84	561.952	3	14	ITMS	825739	6072	2	55823	54305	54305	78857	54305.6085.5411.3	1	1683.84	561.952	0.34	0.001	3.114	0.364	0.364	579.6	0.00173	21/56	21	56	EH215_00375	0	0	0	K.SFKPTVVFPDSAM*NK.I	SFKPTVVFPDSAM*NK	15	fully_tryptic	0	3	3		12.81	Prokka:EH215_00375|contig0002:complement(13091..13441) aspartate 1-decarboxylase precursor [Bacteroides vulgatus CL14T03C19]	-10000	-1	-1	-1
6811	6811	32.69	7493	6811	6105	1667.84	556.62	3	7	ITMS	180335	6805	2	55823	54305	54305	78857	54305.6811.6105.3	1	1667.85	556.62	-0.81	-0.001	2.644	0.239	0.239	939.8	0.00106	23/56	23	56	EH215_00375	0	0	0	K.SFKPTVVFPDSAMNK.I	SFKPTVVFPDSAMNK	15	fully_tryptic	0	3	3		12.81	Prokka:EH215_00375|contig0002:complement(13091..13441) aspartate 1-decarboxylase precursor [Bacteroides vulgatus CL14T03C19]	-10000	-1	-1	-1
4517	4517	28.17	5300	4517	3912	895.462	448.235	2	5	ITMS	383564	4513	2	55823	54305	54305	78857	54305.4517.3912.2	1	895.463	448.235	-0.33	0	2.157	0.193	0.193	797.1	0.00125	12/12	12	12	EH215_00375	0	0	0	-.M*M*IEVLK.S	M*M*IEVLK	7	fully_tryptic	0	3	2		12.81	Prokka:EH215_00375|contig0002:complement(13091..13441) aspartate 1-decarboxylase precursor [Bacteroides vulgatus CL14T03C19]	-10000	-1	-1	-1
4761	4761	28.65	5533	4761	4145	1255.67	419.228	3	3	ITMS	1361880	4759	2	55823	54305	54305	78857	54305.4761.4145.3	1	1255.67	419.228	0.22	0	2.142	0.204	0.204	292.3	0.00342	14/36	14	36	EH215_00375	0	0	0	R.FETYIIKGER.G	FETYIIKGER	10	fully_tryptic	1	3	3		12.81	Prokka:EH215_00375|contig0002:complement(13091..13441) aspartate 1-decarboxylase precursor [Bacteroides vulgatus CL14T03C19]	-10000	-1	-1	-1
6005	6005	31.09	6722	6005	5334	913.503	457.255	2	3	ITMS	802463	6003	2	55823	54305	54305	78857	54305.6005.5334.2	1	913.503	457.255	-0.33	0	1.75	0.056	0.056	605.9	0.00165	12/12	12	12	EH215_00375	0	0	0	R.FETYIIK.G	FETYIIK	7	fully_tryptic	0	3	2		12.81	Prokka:EH215_00375|contig0002:complement(13091..13441) aspartate 1-decarboxylase precursor [Bacteroides vulgatus CL14T03C19]	-10000	-1	-1	-1
6850	6850	32.76	7531	6850	6143	1329.71	665.361	2	23	ITMS	109103	6828	2	55823	54305	54305	78857	54305.6850.6143.2	1	1329.72	665.362	-0.91	-0.001	3.385	0.559	0.559	1027.4	0.00097	17/24	17	24	EH215_00376	0	0	0	K.FVEDAIAAAPGLR.L	FVEDAIAAAPGLR	13	fully_tryptic	0	3	2		31.32	Prokka:EH215_00376|contig0002:complement(13463..14311) pantothenate synthetase [Bacteroides vulgatus CL14T03C19]	-10000	-1	-1	-1
5959	5959	31	6678	5959	5290	896.556	448.782	2	3	ITMS	259961	5957	2	55823	54305	54305	78857	54305.5959.5290.2	1	896.556	448.782	-0.58	-0.001	2.525	0.597	0.597	762.4	0.00131	12/14	12	14	EH215_00379	0	0	0	K.VIAVLEPR.G	VIAVLEPR	8	fully_tryptic	0	3	2		13.92	Prokka:EH215_00379|contig0002:complement(17188..17565) protein of unknown function (DUF3127) [Bacteroides vulgatus CL14T03C19]	-10000	-1	-1	-1
7767	7767	34.6	8408	7767	7020	1591.79	796.401	2	23	ITMS	34795.6	7745	2	55823	54305	54305	78857	54305.7767.7020.2	1	1591.8	796.402	-1.23	-0.002	2.356	0.437	0.437	304.4	0.00329	12/28	12	28	EH215_00393	0	0	0	R.DAQDGISNTFSIVPK.S	DAQDGISNTFSIVPK	15	fully_tryptic	0	3	2		84.03	Prokka:EH215_00393|contig0002:30940..33168 formate acetyltransferase [Bacteroides vulgatus CL14T03C19]	-10000	-1	-1	-1
6522	6522	32.11	7217	6522	5829	1097.6	549.303	2	17	ITMS	65389.4	6506	2	55823	54305	54305	78857	54305.6522.5829.2	1	1097.6	549.303	-0.22	0	1.941	0.381	0.381	362.1	0.00276	11/18	11	18	EH215_00393	0	0	0	R.VSGYAVNFIK.L	VSGYAVNFIK	10	fully_tryptic	0	3	2		84.03	Prokka:EH215_00393|contig0002:30940..33168 formate acetyltransferase [Bacteroides vulgatus CL14T03C19]	-10000	-1	-1	-1
4014	4014	27.21	4819	4014	3431	1182.57	591.789	2	8	ITMS	918827	4007	2	55823	54305	54305	78857	54305.4014.3431.2	1	1182.57	591.789	0.23	0	2.853	0.305	0.305	1119.8	0.00089	15/18	15	18	EH215_00448	0	0	0	R.LYIEGDM*TPK.G	LYIEGDM*TPK	10	fully_tryptic	0	3	2		14.89	Prokka:EH215_00448|contig0002:95217..95630 protein of unknown function (DUF1573) [Bacteroides vulgatus CL14T03C19]	-10000	-1	-1	-1
4742	4742	28.61	5515	4742	4127	971.551	486.279	2	4	ITMS	411904	4739	2	55823	54305	54305	78857	54305.4742.4127.2	1	971.552	486.28	-1.19	-0.001	2.609	0.2	0.2	709.2	0.00141	13/14	13	14	EH215_00449	0	0	0	K.NIQLIENK.M	NIQLIENK	8	fully_tryptic	0	3	2		31.21	Prokka:EH215_00449|contig0002:95839..96645 putative 3',5'-cyclic adenosine monophosphate phosphodiesterase, CpdA-like [Bacteroides vulgatus CL14T03C19]	-10000	-1	-1	-1
4418	4418	27.98	5206	4418	3818	1240.58	620.796	2	21	ITMS	285438	4398	2	55823	54305	54305	78857	54305.4418.3818.2	1	1240.58	620.796	-0.04	0	2.311	0.324	0.324	557.5	0.00179	13/18	13	18	EH215_00449	0	0	0	R.WYNSTEDVVK.A	WYNSTEDVVK	10	fully_tryptic	0	3	2		31.21	Prokka:EH215_00449|contig0002:95839..96645 putative 3',5'-cyclic adenosine monophosphate phosphodiesterase, CpdA-like [Bacteroides vulgatus CL14T03C19]	-10000	-1	-1	-1
3234	3234	25.7	4075	3234	2687	1084.51	542.757	2	8	ITMS	229670	3227	2	55823	54305	54305	78857	54305.3234.2687.2	1	1084.51	542.758	-1.37	-0.001	2.288	0.433	0.433	526.7	0.0019	11/16	11	16	EH215_00449	0	0	0	R.FAM*ISDTQR.W	FAM*ISDTQR	9	fully_tryptic	0	3	2		31.21	Prokka:EH215_00449|contig0002:95839..96645 putative 3',5'-cyclic adenosine monophosphate phosphodiesterase, CpdA-like [Bacteroides vulgatus CL14T03C19]	-10000	-1	-1	-1
6137	6137	31.34	6849	6137	5461	897.428	449.217	2	20	ITMS	62334.1	6118	2	55823	54305	54305	78857	54305.6137.5461.2	1	897.429	449.218	-1.34	-0.001	1.339	0.102	0.102	225.6	0.00443	8/10	8	10	EH215_00449	0	0	0	K.EFIWM*R.D	EFIWM*R	6	fully_tryptic	0	3	2		31.21	Prokka:EH215_00449|contig0002:95839..96645 putative 3',5'-cyclic adenosine monophosphate phosphodiesterase, CpdA-like [Bacteroides vulgatus CL14T03C19]	-10000	-1	-1	-1
8902	8902	36.99	9492	8902	8104	1486.81	743.908	2	3	ITMS	264359	8900	2	55823	54305	54305	78857	54305.8902.8104.2	1	1486.81	743.909	-1.62	-0.002	4.389	0.733	0.733	1863.2	0.00054	22/28	22	28	EH215_00458	0	0	0	K.GNVDLGTIALSLDAK.T	GNVDLGTIALSLDAK	15	fully_tryptic	0	3	2		101.24	Prokka:EH215_00458|contig0002:complement(105994..108741) ferric enterobactin receptor precursor [Bacteroides vulgatus CL14T03C19]	-10000	-1	-1	-1
10788	10788	42	1533	10788	9889	1776.94	888.971	2	2	ITMS	50033	10787	2	55823	54305	54305	78857	54305.10788.9889.2	1	1776.94	888.973	-1.31	-0.002	2.989	0.607	0.607	295.5	0.00338	14/30	14	30	EH215_00468	0	0	0	R.YSSDTALIPELAEVLR.T	YSSDTALIPELAEVLR	16	fully_tryptic	0	3	2		46.75	Prokka:EH215_00468|contig0002:complement(122060..123322) clostripain family protein [Bacteroides vulgatus CL14T03C19]	-10000	-1	-1	-1
9985	9985	39.48	10528	9985	9140	2081.03	694.349	3	20	ITMS	36964.4	9966	2	55823	54305	54305	78857	54305.9985.9140.3	1	2081.04	694.351	-2.07	-0.004	4.701	0.637	0.637	1530.6	0.00065	32/76	32	76	EH215_00471	0	0	0	K.AATQSPDQVLFLSGMFPSGK.R	AATQSPDQVLFLSGMFPSGK	20	fully_tryptic	0	3	2		53.8	Prokka:EH215_00471|contig0002:complement(125050..126573) putative DegP-like precursor periplasmic serine endoprotease [Bacteroides vulgatus CL14T03C19]	-10000	-1	-1	-1
8673	8673	36.49	9273	8673	7885	2097.03	699.681	3	4	ITMS	299226	8670	2	55823	54305	54305	78857	54305.8673.7885.3	1	2097.03	699.682	-2.07	-0.004	4.299	0.477	0.477	1074	0.00093	28/76	28	76	EH215_00471	0	0	0	K.AATQSPDQVLFLSGM*FPSGK.R	AATQSPDQVLFLSGM*FPSGK	20	fully_tryptic	0	3	2		53.8	Prokka:EH215_00471|contig0002:complement(125050..126573) putative DegP-like precursor periplasmic serine endoprotease [Bacteroides vulgatus CL14T03C19]	-10000	-1	-1	-1
7340	7340	33.76	7999	7340	6611	1749.9	875.454	2	7	ITMS	153525	7334	2	55823	54305	54305	78857	54305.7340.6611.2	1	1749.9	875.455	-0.74	-0.001	4.191	0.634	0.634	1099.9	0.00091	21/32	21	32	EH215_00471	0	0	0	R.QLNLGYGVEVTGVTDGK.M	QLNLGYGVEVTGVTDGK	17	fully_tryptic	0	3	2		53.8	Prokka:EH215_00471|contig0002:complement(125050..126573) putative DegP-like precursor periplasmic serine endoprotease [Bacteroides vulgatus CL14T03C19]	-10000	-1	-1	-1
8124	8124	35.34	8748	8124	7360	1895.99	948.5	2	7	ITMS	269623	8118	2	55823	54305	54305	78857	54305.8124.7360.2	1	1896	948.502	-1.52	-0.003	3.886	0.445	0.445	487.7	0.00205	17/34	17	34	EH215_00471	0	0	0	K.IEADELPTIPVGNSEALK.V	IEADELPTIPVGNSEALK	18	fully_tryptic	0	3	2		53.8	Prokka:EH215_00471|contig0002:complement(125050..126573) putative DegP-like precursor periplasmic serine endoprotease [Bacteroides vulgatus CL14T03C19]	-10000	-1	-1	-1
6992	6992	33.06	7666	6992	6278	2186.11	729.374	3	4	ITMS	1848450	6989	2	55823	54305	54305	78857	54305.6992.6278.3	1	2186.11	729.374	-0.01	0	3.616	0.631	0.631	969.3	0.00103	30/76	30	76	EH215_00471	0	0	0	K.DGYIVTNNHVIDNADVISVK.L	DGYIVTNNHVIDNADVISVK	20	fully_tryptic	0	3	3		53.8	Prokka:EH215_00471|contig0002:complement(125050..126573) putative DegP-like precursor periplasmic serine endoprotease [Bacteroides vulgatus CL14T03C19]	-10000	-1	-1	-1
8814	8814	36.8	9408	8814	8020	1208.61	604.807	2	7	ITMS	53818.9	8808	2	55823	54305	54305	78857	54305.8814.8020.2	1	1208.61	604.808	-2.03	-0.002	3.49	0.575	0.575	1278.5	0.00078	17/22	17	22	EH215_00471	0	0	0	K.SAGMDILGAAFR.E	SAGMDILGAAFR	12	fully_tryptic	0	3	2		53.8	Prokka:EH215_00471|contig0002:complement(125050..126573) putative DegP-like precursor periplasmic serine endoprotease [Bacteroides vulgatus CL14T03C19]	-10000	-1	-1	-1
5372	5372	29.84	6117	5372	4729	1446.79	482.936	3	12	ITMS	162413	5361	2	55823	54305	54305	78857	54305.5372.4729.3	1	1446.8	482.937	-0.42	-0.001	3.433	0.388	0.388	768.4	0.0013	22/48	22	48	EH215_00471	0	0	0	R.VKNFAELQEGLAK.H	VKNFAELQEGLAK	13	fully_tryptic	1	3	3		53.8	Prokka:EH215_00471|contig0002:complement(125050..126573) putative DegP-like precursor periplasmic serine endoprotease [Bacteroides vulgatus CL14T03C19]	-10000	-1	-1	-1
7152	7152	33.38	7819	7152	6431	1428.79	714.901	2	3	ITMS	699840	7150	2	55823	54305	54305	78857	54305.7152.6431.2	1	1428.79	714.901	-0.4	-0.001	3.396	0.469	0.469	784.4	0.00127	19/26	19	26	EH215_00471	0	0	0	R.VIGTDPSTDLALVK.I	VIGTDPSTDLALVK	14	fully_tryptic	0	3	2		53.8	Prokka:EH215_00471|contig0002:complement(125050..126573) putative DegP-like precursor periplasmic serine endoprotease [Bacteroides vulgatus CL14T03C19]	-10000	-1	-1	-1
4606	4606	28.35	5385	4606	3997	1279.63	640.318	2	2	ITMS	1315660	4605	2	55823	54305	54305	78857	54305.4606.3997.2	1	1279.63	640.317	0.43	0.001	2.943	0.506	0.506	996.2	0.001	15/20	15	20	EH215_00471	0	0	0	K.RANYAVDLTQE.-	RANYAVDLTQE	11	fully_tryptic	1	3	2		53.8	Prokka:EH215_00471|contig0002:complement(125050..126573) putative DegP-like precursor periplasmic serine endoprotease [Bacteroides vulgatus CL14T03C19]	-10000	-1	-1	-1
6418	6418	31.91	7117	6418	5729	1063.62	532.312	2	2	ITMS	2224310	6417	2	55823	54305	54305	78857	54305.6418.5729.2	1	1063.61	532.311	1.56	0.002	2.77	0.572	0.572	1300.2	0.00077	17/20	17	20	EH215_00471	0	0	0	R.VGFGSGVIISK.D	VGFGSGVIISK	11	fully_tryptic	0	3	2		53.8	Prokka:EH215_00471|contig0002:complement(125050..126573) putative DegP-like precursor periplasmic serine endoprotease [Bacteroides vulgatus CL14T03C19]	-10000	-1	-1	-1
5990	5990	31.06	6708	5990	5320	1219.63	610.319	2	11	ITMS	67420	5980	2	55823	54305	54305	78857	54305.5990.5320.2	1	1219.63	610.319	-0.75	-0.001	2.351	0.296	0.296	818.3	0.00122	15/20	15	20	EH215_00471	0	0	0	K.NFAELQEGLAK.H	NFAELQEGLAK	11	fully_tryptic	0	3	2		53.8	Prokka:EH215_00471|contig0002:complement(125050..126573) putative DegP-like precursor periplasmic serine endoprotease [Bacteroides vulgatus CL14T03C19]	-10000	-1	-1	-1
5369	5369	29.84	6114	5369	4726	1123.53	562.268	2	9	ITMS	592632	5361	2	55823	54305	54305	78857	54305.5369.4726.2	1	1123.53	562.267	1.17	0.001	2.02	0.081	0.081	564	0.00177	13/18	13	18	EH215_00471	0	0	0	R.ANYAVDLTQE.-	ANYAVDLTQE	10	fully_tryptic	0	3	1		53.8	Prokka:EH215_00471|contig0002:complement(125050..126573) putative DegP-like precursor periplasmic serine endoprotease [Bacteroides vulgatus CL14T03C19]	-10000	-1	-1	-1
5820	5820	30.72	6545	5820	5157	818.549	409.778	2	2	ITMS	450877	5819	2	55823	54305	54305	78857	54305.5820.5157.2	1	818.55	409.779	-0.83	-0.001	1.906	0.114	0.114	235.4	0.00425	9/12	9	12	EH215_00471	0	0	0	R.KGFIILK.A	KGFIILK	7	fully_tryptic	1	3	3		53.8	Prokka:EH215_00471|contig0002:complement(125050..126573) putative DegP-like precursor periplasmic serine endoprotease [Bacteroides vulgatus CL14T03C19]	-10000	-1	-1	-1
2414	2414	24.06	3302	2414	1914	998.562	499.785	2	11	ITMS	679499	2404	2	55823	54305	54305	78857	54305.2414.1914.2	1	998.563	499.785	-0.86	-0.001	1.469	0.305	0.305	220.4	0.00454	10/14	10	14	EH215_00471	0	0	0	R.EVPQELKR.Q	EVPQELKR	8	fully_tryptic	1	3	3		53.8	Prokka:EH215_00471|contig0002:complement(125050..126573) putative DegP-like precursor periplasmic serine endoprotease [Bacteroides vulgatus CL14T03C19]	-10000	-1	-1	-1
2161	2161	23.57	3060	2161	1672	804.457	402.732	2	9	ITMS	1118650	2153	2	55823	54305	54305	78857	54305.2161.1672.2	1	804.457	402.732	-0.48	0	1.216	0.054	0.054	186	0.00538	7/12	7	12	EH215_00471	0	0	0	K.TQTVTVR.D	TQTVTVR	7	fully_tryptic	0	3	2		53.8	Prokka:EH215_00471|contig0002:complement(125050..126573) putative DegP-like precursor periplasmic serine endoprotease [Bacteroides vulgatus CL14T03C19]	-10000	-1	-1	-1
7554	7554	34.18	8204	7554	6816	2131.1	711.038	3	14	ITMS	101054	7541	2	55823	54305	54305	78857	54305.7554.6816.3	1	2131.1	711.039	-1.02	-0.002	3.453	0.385	0.385	1841.7	0.00054	29/68	29	68	EH215_00487	0	0	0	R.VIDEERYLPASQLAELER.Y	VIDEERYLPASQLAELER	18	fully_tryptic	1	3	3		11.26	Prokka:EH215_00487|contig0002:151339..151626 MerR-like HTH family regulatory protein [Bacteroides vulgatus CL14T03C19]	-10000	-1	-1	-1
6996	6996	33.07	7670	6996	6282	1389.74	695.371	2	8	ITMS	191356	6989	2	55823	54305	54305	78857	54305.6996.6282.2	1	1389.74	695.372	-1.3	-0.002	3.07	0.436	0.436	342.1	0.00292	15/22	15	22	EH215_00487	0	0	0	R.YLPASQLAELER.Y	YLPASQLAELER	12	fully_tryptic	0	3	2		11.26	Prokka:EH215_00487|contig0002:151339..151626 MerR-like HTH family regulatory protein [Bacteroides vulgatus CL14T03C19]	-10000	-1	-1	-1
6008	6008	31.09	6725	6008	5337	1127.64	564.324	2	6	ITMS	310222	6003	2	55823	54305	54305	78857	54305.6008.5337.2	1	1127.64	564.325	-1.08	-0.001	2.774	0.331	0.331	1198.9	0.00083	14/16	14	16	EH215_00487	0	0	0	R.IELLQQEVR.S	IELLQQEVR	9	fully_tryptic	0	3	2		11.26	Prokka:EH215_00487|contig0002:151339..151626 MerR-like HTH family regulatory protein [Bacteroides vulgatus CL14T03C19]	-10000	-1	-1	-1
4820	4820	28.76	5590	4820	4202	898.441	449.724	2	16	ITMS	193003	4805	2	55823	54305	54305	78857	54305.4820.4202.2	1	898.442	449.725	-0.38	0	1.994	0.391	0.391	782.9	0.00128	11/12	11	12	EH215_00487	0	0	0	R.NELGFYR.-	NELGFYR	7	fully_tryptic	0	3	2		11.26	Prokka:EH215_00487|contig0002:151339..151626 MerR-like HTH family regulatory protein [Bacteroides vulgatus CL14T03C19]	-10000	-1	-1	-1
3357	3357	25.95	4191	3357	2803	1131.56	566.286	2	12	ITMS	183838	3346	2	55823	54305	54305	78857	54305.3357.2803.2	1	1131.56	566.286	-0.21	0	2.637	0.336	0.336	894.5	0.00112	14/18	14	18	EH215_00490	0	0	0	R.SGLAEEQIER.I	SGLAEEQIER	10	fully_tryptic	0	3	2		21.38	Prokka:EH215_00490|contig0002:154567..155142 (S)-2-hydroxypropylphosphonic acid epoxidase [Bacteroides vulgatus CL14T03C19]	-10000	-1	-1	-1
6971	6971	33.01	7646	6971	6258	1086.61	543.811	2	6	ITMS	110281	6966	2	55823	54305	54305	78857	54305.6971.6258.2	1	1086.62	543.811	-1.08	-0.001	2.428	0.444	0.444	628	0.00159	13/18	13	18	EH215_00490	0	0	0	K.EISVAELAVR.S	EISVAELAVR	10	fully_tryptic	0	3	2		21.38	Prokka:EH215_00490|contig0002:154567..155142 (S)-2-hydroxypropylphosphonic acid epoxidase [Bacteroides vulgatus CL14T03C19]	-10000	-1	-1	-1
9601	9601	38.52	10161	9601	8773	1635.93	818.469	2	13	ITMS	14140.8	9589	2	55823	54305	54305	78857	54305.9601.8773.2	1	1635.93	818.469	-0.73	-0.001	1.375	0.095	0.095	251.8	0.00397	10/28	10	28	EH215_00490	0	0	0	R.IENNVDLPSLAPLIK.I	IENNVDLPSLAPLIK	15	fully_tryptic	0	3	2		21.38	Prokka:EH215_00490|contig0002:154567..155142 (S)-2-hydroxypropylphosphonic acid epoxidase [Bacteroides vulgatus CL14T03C19]	-10000	-1	-1	-1
6737	6737	32.55	7422	6737	6034	2066.05	689.355	3	2	ITMS	2023300	6736	2	55823	54305	54305	78857	54305.6737.6034.3	1	2066.05	689.354	1.45	0.003	4.344	0.461	0.461	1155.3	0.00087	26/68	26	68	EH215_00498	0	0	0	K.IKELNEAFM*SDAALQIEK.G	IKELNEAFM*SDAALQIEK	18	fully_tryptic	1	3	3		6.35	Prokka:EH215_00498|contig0002:complement(165711..165884) histone H1-like protein [Bacteroides vulgatus CL14T03C19]	-10000	-1	-1	-1
6554	6554	32.18	7247	6554	5859	2066.05	689.353	3	3	ITMS	530744	6552	2	55823	54305	54305	78857	54305.6554.5859.3	1	2066.05	689.354	-0.96	-0.002	4.14	0.341	0.341	1322.7	0.00076	28/68	28	68	EH215_00498	0	0	0	K.IKELNEAFM*SDAALQIEK.G	IKELNEAFM*SDAALQIEK	18	fully_tryptic	1	3	3		6.35	Prokka:EH215_00498|contig0002:complement(165711..165884) histone H1-like protein [Bacteroides vulgatus CL14T03C19]	-10000	-1	-1	-1
7775	7775	34.63	8415	7775	7027	2050.05	684.022	3	8	ITMS	87516.7	7768	2	55823	54305	54305	78857	54305.7775.7027.3	1	2050.05	684.022	-0.48	-0.001	3.724	0.403	0.403	843.9	0.00118	22/68	22	68	EH215_00498	0	0	0	K.IKELNEAFMSDAALQIEK.G	IKELNEAFMSDAALQIEK	18	fully_tryptic	1	3	3		6.35	Prokka:EH215_00498|contig0002:complement(165711..165884) histone H1-like protein [Bacteroides vulgatus CL14T03C19]	-10000	-1	-1	-1
6055	6055	31.19	6770	6055	5382	2365.2	592.056	4	7	ITMS	546245	6049	2	55823	54305	54305	78857	54305.6055.5382.4	1	2365.21	592.057	-1.62	-0.004	2.834	0.194	0.194	741	0.00135	35/120	35	120	EH215_00498	0	0	0	K.IKELNEAFM*SDAALQIEKGNK.A	IKELNEAFM*SDAALQIEKGNK	21	fully_tryptic	2	3	4		6.35	Prokka:EH215_00498|contig0002:complement(165711..165884) histone H1-like protein [Bacteroides vulgatus CL14T03C19]	-10000	-1	-1	-1
4654	4654	28.44	5431	4654	4043	1177.65	589.328	2	4	ITMS	353985	4651	2	55823	54305	54305	78857	54305.4654.4043.2	1	1177.65	589.328	-0.94	-0.001	2.568	0.415	0.415	553.3	0.00181	13/18	13	18	EH215_00498	0	0	0	K.ASLELEKLM*K.E	ASLELEKLM*K	10	fully_tryptic	1	3	3		6.35	Prokka:EH215_00498|contig0002:complement(165711..165884) histone H1-like protein [Bacteroides vulgatus CL14T03C19]	-10000	-1	-1	-1
2958	2958	25.14	3816	2958	2428	834.44	417.724	2	3	ITMS	3078800	2956	2	55823	54305	54305	78857	54305.2958.2428.2	1	834.439	417.723	1.05	0.001	2.533	0.018	0.018	762.7	0.00131	12/12	12	12	EH215_00498	0	0	0	-.M*NELIAK.I	M*NELIAK	7	fully_tryptic	0	3	2		6.35	Prokka:EH215_00498|contig0002:complement(165711..165884) histone H1-like protein [Bacteroides vulgatus CL14T03C19]	-10000	-1	-1	-1
427	427	17.38	279	427	279	833.471	417.239	2	3	ITMS	112236	425	2	55823	54305	54305	78857	54305.0427.0279.2	1	833.473	417.24	-1.74	-0.001	2.254	0.256	0.256	659.3	0.00152	13/14	13	14	EH215_00498	0	0	0	R.KASLEASK.-	KASLEASK	8	fully_tryptic	1	3	3		6.35	Prokka:EH215_00498|contig0002:complement(165711..165884) histone H1-like protein [Bacteroides vulgatus CL14T03C19]	-10000	-1	-1	-1
143	143	15.79	95	143	95	833.472	417.24	2	7	ITMS	145052	137	2	55823	54305	54305	78857	54305.0143.0095.2	1	833.473	417.24	-0.76	-0.001	2.243	0.185	0.185	246.8	0.00405	9/14	9	14	EH215_00498	0	0	0	R.KASLEASK.-	KASLEASK	8	fully_tryptic	1	3	3		6.35	Prokka:EH215_00498|contig0002:complement(165711..165884) histone H1-like protein [Bacteroides vulgatus CL14T03C19]	-10000	-1	-1	-1
687	687	18.42	478	687	478	833.472	417.239	2	3	ITMS	205662	685	2	55823	54305	54305	78857	54305.0687.0478.2	1	833.473	417.24	-1.32	-0.001	2.189	0.257	0.257	475.7	0.0021	12/14	12	14	EH215_00498	0	0	0	R.KASLEASK.-	KASLEASK	8	fully_tryptic	1	3	3		6.35	Prokka:EH215_00498|contig0002:complement(165711..165884) histone H1-like protein [Bacteroides vulgatus CL14T03C19]	-10000	-1	-1	-1
323	323	16.84	208	323	208	833.472	417.239	2	7	ITMS	126816	317	2	55823	54305	54305	78857	54305.0323.0208.2	1	833.473	417.24	-1.42	-0.001	2.171	0.189	0.189	533.6	0.00187	12/14	12	14	EH215_00498	0	0	0	R.KASLEASK.-	KASLEASK	8	fully_tryptic	1	3	3		6.35	Prokka:EH215_00498|contig0002:complement(165711..165884) histone H1-like protein [Bacteroides vulgatus CL14T03C19]	-10000	-1	-1	-1
235	235	16.32	153	235	153	833.472	417.24	2	8	ITMS	138383	228	2	55823	54305	54305	78857	54305.0235.0153.2	1	833.473	417.24	-1.12	-0.001	2.163	0.269	0.269	302.3	0.00331	10/14	10	14	EH215_00498	0	0	0	R.KASLEASK.-	KASLEASK	8	fully_tryptic	1	3	3		6.35	Prokka:EH215_00498|contig0002:complement(165711..165884) histone H1-like protein [Bacteroides vulgatus CL14T03C19]	-10000	-1	-1	-1
920	920	19.21	668	920	668	833.472	417.24	2	3	ITMS	261204	918	2	55823	54305	54305	78857	54305.0920.0668.2	1	833.473	417.24	-0.82	-0.001	2.15	0.103	0.103	488.8	0.00205	12/14	12	14	EH215_00498	0	0	0	R.KASLEASK.-	KASLEASK	8	fully_tryptic	1	3	3		6.35	Prokka:EH215_00498|contig0002:complement(165711..165884) histone H1-like protein [Bacteroides vulgatus CL14T03C19]	-10000	-1	-1	-1
1102	1102	19.84	1762	1102	814	705.378	353.193	2	2	ITMS	903066	1101	2	55823	54305	54305	78857	54305.1102.0814.2	1	705.378	353.193	0.88	0.001	2.145	0.438	0.438	550.7	0.00182	11/12	11	12	EH215_00498	0	0	0	K.ASLEASK.-	ASLEASK	7	fully_tryptic	0	3	2		6.35	Prokka:EH215_00498|contig0002:complement(165711..165884) histone H1-like protein [Bacteroides vulgatus CL14T03C19]	-10000	-1	-1	-1
368	368	17.11	236	368	236	833.471	417.239	2	2	ITMS	126370	367	2	55823	54305	54305	78857	54305.0368.0236.2	1	833.473	417.24	-1.75	-0.001	2.131	0.147	0.147	266.6	0.00375	9/14	9	14	EH215_00498	0	0	0	R.KASLEASK.-	KASLEASK	8	fully_tryptic	1	3	3		6.35	Prokka:EH215_00498|contig0002:complement(165711..165884) histone H1-like protein [Bacteroides vulgatus CL14T03C19]	-10000	-1	-1	-1
54	54	15.27	38	54	38	833.472	417.24	2	8	ITMS	154857	47	2	55823	54305	54305	78857	54305.0054.0038.2	1	833.473	417.24	-0.48	0	2.127	0.3	0.3	417.9	0.00239	12/14	12	14	EH215_00498	0	0	0	R.KASLEASK.-	KASLEASK	8	fully_tryptic	1	3	3		6.35	Prokka:EH215_00498|contig0002:complement(165711..165884) histone H1-like protein [Bacteroides vulgatus CL14T03C19]	-10000	-1	-1	-1
1191	1191	20.12	2276	1191	888	705.378	353.193	2	3	ITMS	2481440	1189	2	55823	54305	54305	78857	54305.1191.0888.2	1	705.378	353.193	0.08	0	2.115	0.451	0.451	548.1	0.00182	10/12	10	12	EH215_00498	0	0	0	K.ASLEASK.-	ASLEASK	7	fully_tryptic	0	3	2		6.35	Prokka:EH215_00498|contig0002:complement(165711..165884) histone H1-like protein [Bacteroides vulgatus CL14T03C19]	-10000	-1	-1	-1
845	845	18.95	608	845	608	833.472	417.24	2	3	ITMS	246934	843	2	55823	54305	54305	78857	54305.0845.0608.2	1	833.473	417.24	-0.67	-0.001	2.11	0.328	0.328	313.2	0.00319	10/14	10	14	EH215_00498	0	0	0	R.KASLEASK.-	KASLEASK	8	fully_tryptic	1	3	3		6.35	Prokka:EH215_00498|contig0002:complement(165711..165884) histone H1-like protein [Bacteroides vulgatus CL14T03C19]	-10000	-1	-1	-1
548	548	17.9	369	548	369	833.471	417.239	2	3	ITMS	150623	546	2	55823	54305	54305	78857	54305.0548.0369.2	1	833.473	417.24	-1.78	-0.001	2.085	0.197	0.197	479.8	0.00208	12/14	12	14	EH215_00498	0	0	0	R.KASLEASK.-	KASLEASK	8	fully_tryptic	1	3	3		6.35	Prokka:EH215_00498|contig0002:complement(165711..165884) histone H1-like protein [Bacteroides vulgatus CL14T03C19]	-10000	-1	-1	-1
187	187	16.05	122	187	122	833.472	417.24	2	8	ITMS	173304	180	2	55823	54305	54305	78857	54305.0187.0122.2	1	833.473	417.24	-1.19	-0.001	2.058	0.187	0.187	363.6	0.00275	11/14	11	14	EH215_00498	0	0	0	R.KASLEASK.-	KASLEASK	8	fully_tryptic	1	3	3		6.35	Prokka:EH215_00498|contig0002:complement(165711..165884) histone H1-like protein [Bacteroides vulgatus CL14T03C19]	-10000	-1	-1	-1
95	95	15.53	63	95	63	833.472	417.24	2	6	ITMS	152358	90	2	55823	54305	54305	78857	54305.0095.0063.2	1	833.473	417.24	-0.92	-0.001	2.029	0.213	0.213	305.7	0.00327	9/14	9	14	EH215_00498	0	0	0	R.KASLEASK.-	KASLEASK	8	fully_tryptic	1	3	3		6.35	Prokka:EH215_00498|contig0002:complement(165711..165884) histone H1-like protein [Bacteroides vulgatus CL14T03C19]	-10000	-1	-1	-1
9	9	15.02	8	9	8	833.472	417.24	2	9	ITMS	168527	1	2	55823	54305	54305	78857	54305.0009.0008.2	1	833.473	417.24	-0.61	-0.001	1.988	0.241	0.241	326.5	0.00306	10/14	10	14	EH215_00498	0	0	0	R.KASLEASK.-	KASLEASK	8	fully_tryptic	1	3	3		6.35	Prokka:EH215_00498|contig0002:complement(165711..165884) histone H1-like protein [Bacteroides vulgatus CL14T03C19]	-10000	-1	-1	-1
278	278	16.57	180	278	180	833.472	417.239	2	7	ITMS	125765	272	2	55823	54305	54305	78857	54305.0278.0180.2	1	833.473	417.24	-1.44	-0.001	1.957	0.195	0.195	337.9	0.00296	10/14	10	14	EH215_00498	0	0	0	R.KASLEASK.-	KASLEASK	8	fully_tryptic	1	3	3		6.35	Prokka:EH215_00498|contig0002:complement(165711..165884) histone H1-like protein [Bacteroides vulgatus CL14T03C19]	-10000	-1	-1	-1
1339	1339	20.64	2394	1339	1006	705.378	353.192	2	3	ITMS	522810	1337	2	55823	54305	54305	78857	54305.1339.1006.2	1	705.378	353.193	-0.1	0	1.92	0.416	0.416	633.3	0.00158	11/12	11	12	EH215_00498	0	0	0	K.ASLEASK.-	ASLEASK	7	fully_tryptic	0	3	2		6.35	Prokka:EH215_00498|contig0002:complement(165711..165884) histone H1-like protein [Bacteroides vulgatus CL14T03C19]	-10000	-1	-1	-1
1001	1001	19.48	743	1001	734	833.473	417.24	2	3	ITMS	396970	999	2	55823	54305	54305	78857	54305.1001.0734.2	1	833.473	417.24	-0.24	0	1.917	0.21	0.21	539.4	0.00185	12/14	12	14	EH215_00498	0	0	0	R.KASLEASK.-	KASLEASK	8	fully_tryptic	1	3	3		6.35	Prokka:EH215_00498|contig0002:complement(165711..165884) histone H1-like protein [Bacteroides vulgatus CL14T03C19]	-10000	-1	-1	-1
482	482	17.63	318	482	318	833.471	417.239	2	3	ITMS	135612	480	2	55823	54305	54305	78857	54305.0482.0318.2	1	833.473	417.24	-1.92	-0.002	1.895	0.148	0.148	550	0.00182	12/14	12	14	EH215_00498	0	0	0	R.KASLEASK.-	KASLEASK	8	fully_tryptic	1	3	3		6.35	Prokka:EH215_00498|contig0002:complement(165711..165884) histone H1-like protein [Bacteroides vulgatus CL14T03C19]	-10000	-1	-1	-1
613	613	18.16	419	613	419	833.472	417.239	2	3	ITMS	192872	611	2	55823	54305	54305	78857	54305.0613.0419.2	1	833.473	417.24	-1.41	-0.001	1.86	0.112	0.112	253.9	0.00394	9/14	9	14	EH215_00498	0	0	0	R.KASLEASK.-	KASLEASK	8	fully_tryptic	1	3	3		6.35	Prokka:EH215_00498|contig0002:complement(165711..165884) histone H1-like protein [Bacteroides vulgatus CL14T03C19]	-10000	-1	-1	-1
764	764	18.69	541	764	541	833.472	417.24	2	3	ITMS	286321	762	2	55823	54305	54305	78857	54305.0764.0541.2	1	833.473	417.24	-0.63	-0.001	1.836	0.189	0.189	428.1	0.00234	11/14	11	14	EH215_00498	0	0	0	R.KASLEASK.-	KASLEASK	8	fully_tryptic	1	3	3		6.35	Prokka:EH215_00498|contig0002:complement(165711..165884) histone H1-like protein [Bacteroides vulgatus CL14T03C19]	-10000	-1	-1	-1
3594	3594	26.41	4417	3594	3029	789.436	395.222	2	2	ITMS	3455850	3593	2	55823	54305	54305	78857	54305.3594.3029.2	1	789.435	395.221	1.15	0.001	1.831	0.276	0.276	570.8	0.00175	10/12	10	12	EH215_00498	0	0	0	K.ASLELEK.L	ASLELEK	7	fully_tryptic	0	3	2		6.35	Prokka:EH215_00498|contig0002:complement(165711..165884) histone H1-like protein [Bacteroides vulgatus CL14T03C19]	-10000	-1	-1	-1
1282	1282	20.39	2353	1282	965	705.379	353.193	2	3	ITMS	773779	1280	2	55823	54305	54305	78857	54305.1282.0965.2	1	705.378	353.193	1.21	0.001	1.817	0.344	0.344	649.1	0.00154	11/12	11	12	EH215_00498	0	0	0	K.ASLEASK.-	ASLEASK	7	fully_tryptic	0	3	2		6.35	Prokka:EH215_00498|contig0002:complement(165711..165884) histone H1-like protein [Bacteroides vulgatus CL14T03C19]	-10000	-1	-1	-1
946	946	19.31	688	946	688	705.378	353.192	2	2	ITMS	523967	945	2	55823	54305	54305	78857	54305.0946.0688.2	1	705.378	353.193	-0.04	0	1.78	0.381	0.381	382	0.00262	9/12	9	12	EH215_00498	0	0	0	K.ASLEASK.-	ASLEASK	7	fully_tryptic	0	3	2		6.35	Prokka:EH215_00498|contig0002:complement(165711..165884) histone H1-like protein [Bacteroides vulgatus CL14T03C19]	-10000	-1	-1	-1
8178	8178	35.45	8800	8178	7412	1808.87	904.94	2	15	ITMS	39540	8164	2	55823	54305	54305	78857	54305.8178.7412.2	1	1808.87	904.94	-0.43	-0.001	1.768	0.396	0.396	393.5	0.00254	13/30	13	30	EH215_00498	0	0	0	K.ELNEAFMSDAALQIEK.G	ELNEAFMSDAALQIEK	16	fully_tryptic	0	3	2		6.35	Prokka:EH215_00498|contig0002:complement(165711..165884) histone H1-like protein [Bacteroides vulgatus CL14T03C19]	-10000	-1	-1	-1
1032	1032	19.57	1062	1032	760	705.378	353.193	2	2	ITMS	1076130	1031	2	55823	54305	54305	78857	54305.1032.0760.2	1	705.378	353.193	0.41	0	1.738	0.3	0.3	490.9	0.00204	10/12	10	12	EH215_00498	0	0	0	K.ASLEASK.-	ASLEASK	7	fully_tryptic	0	3	2		6.35	Prokka:EH215_00498|contig0002:complement(165711..165884) histone H1-like protein [Bacteroides vulgatus CL14T03C19]	-10000	-1	-1	-1
869	869	19.04	626	869	626	705.378	353.192	2	2	ITMS	672571	868	2	55823	54305	54305	78857	54305.0869.0626.2	1	705.378	353.193	-0.03	0	1.701	0.349	0.349	474.7	0.00211	10/12	10	12	EH215_00498	0	0	0	K.ASLEASK.-	ASLEASK	7	fully_tryptic	0	3	2		6.35	Prokka:EH215_00498|contig0002:complement(165711..165884) histone H1-like protein [Bacteroides vulgatus CL14T03C19]	-10000	-1	-1	-1
792	792	18.78	564	792	564	705.378	353.192	2	3	ITMS	622063	790	2	55823	54305	54305	78857	54305.0792.0564.2	1	705.378	353.193	-0.36	0	1.674	0.342	0.342	348.9	0.00287	9/12	9	12	EH215_00498	0	0	0	K.ASLEASK.-	ASLEASK	7	fully_tryptic	0	3	2		6.35	Prokka:EH215_00498|contig0002:complement(165711..165884) histone H1-like protein [Bacteroides vulgatus CL14T03C19]	-10000	-1	-1	-1
3806	3806	26.81	4620	3806	3232	818.444	409.726	2	7	ITMS	238407	3800	2	55823	54305	54305	78857	54305.3806.3232.2	1	818.444	409.726	-0.22	0	1.58	0.182	0.182	274.9	0.00364	8/12	8	12	EH215_00498	0	0	0	-.MNELIAK.I	MNELIAK	7	fully_tryptic	0	3	2		6.35	Prokka:EH215_00498|contig0002:complement(165711..165884) histone H1-like protein [Bacteroides vulgatus CL14T03C19]	-10000	-1	-1	-1
6595	6595	32.26	7287	6595	5899	1824.87	912.938	2	21	ITMS	26877.3	6575	2	55823	54305	54305	78857	54305.6595.5899.2	1	1824.87	912.938	-0.12	0	1.408	0.203	0.203	181.4	0.00551	9/30	9	30	EH215_00498	0	0	0	K.ELNEAFM*SDAALQIEK.G	ELNEAFM*SDAALQIEK	16	fully_tryptic	0	3	2		6.35	Prokka:EH215_00498|contig0002:complement(165711..165884) histone H1-like protein [Bacteroides vulgatus CL14T03C19]	-10000	-1	-1	-1
1971	1971	23.16	2881	1971	1493	839.444	420.226	2	7	ITMS	990778	1965	2	55823	54305	54305	78857	54305.1971.1493.2	1	839.444	420.226	-0.34	0	1.194	0.138	0.138	515.1	0.00194	9/10	9	10	EH215_00498	0	0	0	K.LM*KEFR.K	LM*KEFR	6	fully_tryptic	1	3	3		6.35	Prokka:EH215_00498|contig0002:complement(165711..165884) histone H1-like protein [Bacteroides vulgatus CL14T03C19]	-10000	-1	-1	-1
8954	8954	37.1	9542	8954	8154	2122.16	708.059	3	9	ITMS	92781.6	8946	2	55823	54305	54305	78857	54305.8954.8154.3	1	2122.16	708.06	-0.37	-0.001	3.777	0.511	0.511	1023.2	0.00098	31/76	31	76	EH215_00501	0	0	0	K.GDVTKPVIDLIEPEEGAVLK.I	GDVTKPVIDLIEPEEGAVLK	20	fully_tryptic	0	3	3		18.08	Prokka:EH215_00501|contig0002:complement(169374..169868) protein of unknown function (DUF4625) [Bacteroides vulgatus CL14T03C19]	-10000	-1	-1	-1
7640	7640	34.35	8286	7640	6898	1804.91	602.308	3	8	ITMS	437156	7633	2	55823	54305	54305	78857	54305.7640.6898.3	1	1804.91	602.309	-1.67	-0.003	3.348	0.656	0.656	700	0.00143	23/60	23	60	EH215_00501	0	0	0	K.NTAFTFDKVYDVSGLK.N	NTAFTFDKVYDVSGLK	16	fully_tryptic	1	3	3		18.08	Prokka:EH215_00501|contig0002:complement(169374..169868) protein of unknown function (DUF4625) [Bacteroides vulgatus CL14T03C19]	-10000	-1	-1	-1
3181	3181	25.58	4027	3181	2639	1223.66	612.336	2	8	ITMS	246820	3174	2	55823	54305	54305	78857	54305.3181.2639.2	1	1223.66	612.335	0.53	0.001	2.801	0.337	0.337	896.1	0.00112	14/20	14	20	EH215_00501	0	0	0	K.VYDVSGLKNTK.V	VYDVSGLKNTK	11	fully_tryptic	1	3	3		18.08	Prokka:EH215_00501|contig0002:complement(169374..169868) protein of unknown function (DUF4625) [Bacteroides vulgatus CL14T03C19]	-10000	-1	-1	-1
3467	3467	26.17	4296	3467	2908	2075.89	692.634	3	13	ITMS	1088890	3455	2	55823	54305	54305	78857	54305.3467.2908.3	1	2075.89	692.635	-0.94	-0.002	2.558	0.44	0.44	489.2	0.00204	26/72	26	72	EH215_00501	0	0	0	R.NIVLSADGGTETEHDHDHE.-	NIVLSADGGTETEHDHDHE	19	fully_tryptic	0	3	4		18.08	Prokka:EH215_00501|contig0002:complement(169374..169868) protein of unknown function (DUF4625) [Bacteroides vulgatus CL14T03C19]	-10000	-1	-1	-1
3965	3965	27.12	4772	3965	3384	1399.68	467.233	3	5	ITMS	376138	3961	2	55823	54305	54305	78857	54305.3965.3384.3	1	1399.69	467.233	-0.24	0	2.458	0.41	0.41	660.5	0.00151	20/48	20	48	EH215_00501	0	0	0	R.AAGEKNTAFTFDK.V	AAGEKNTAFTFDK	13	fully_tryptic	1	3	3		18.08	Prokka:EH215_00501|contig0002:complement(169374..169868) protein of unknown function (DUF4625) [Bacteroides vulgatus CL14T03C19]	-10000	-1	-1	-1
2230	2230	23.7	3126	2230	1738	1812.83	453.962	4	9	ITMS	1836890	2222	2	55823	54305	54305	78857	54305.2230.1738.4	1	1812.83	453.962	-0.89	-0.002	2.457	0.477	0.477	581	0.00172	25/84	25	84	EH215_00501	0	0	0	K.INIHNNFDHHGHDSR.A	INIHNNFDHHGHDSR	15	fully_tryptic	0	3	6		18.08	Prokka:EH215_00501|contig0002:complement(169374..169868) protein of unknown function (DUF4625) [Bacteroides vulgatus CL14T03C19]	-10000	-1	-1	-1
4760	4760	28.65	5532	4760	4144	943.453	472.23	2	2	ITMS	1759000	4759	2	55823	54305	54305	78857	54305.4760.4144.2	1	943.452	472.23	1.6	0.002	2.438	0.5	0.5	207.6	0.00482	10/14	10	14	EH215_00501	0	0	0	K.NTAFTFDK.V	NTAFTFDK	8	fully_tryptic	0	3	2		18.08	Prokka:EH215_00501|contig0002:complement(169374..169868) protein of unknown function (DUF4625) [Bacteroides vulgatus CL14T03C19]	-10000	-1	-1	-1
4704	4704	28.53	5479	4704	4091	1625.78	813.395	2	8	ITMS	255109	4697	2	55823	54305	54305	78857	54305.4704.4091.2	1	1625.78	813.396	-0.37	-0.001	4.424	0.719	0.719	1407.5	0.00071	20/26	20	26	EH215_00513	0	0	0	K.LQEVNVYTAAENM*K.K	LQEVNVYTAAENM*K	14	fully_tryptic	0	3	2		43.68	Prokka:EH215_00513|contig0002:182159..183331 outer membrane protein 41 precursor [Bacteroides vulgatus CL14T03C19]	-10000	-1	-1	-1
5753	5753	30.59	6481	5753	5093	1403.73	702.368	2	4	ITMS	341777	5750	2	55823	54305	54305	78857	54305.5753.5093.2	1	1403.73	702.368	-0.01	0	3.979	0.677	0.677	1876.9	0.00053	20/24	20	24	EH215_00513	0	0	0	R.NVLANTYDIPAGR.I	NVLANTYDIPAGR	13	fully_tryptic	0	3	2		43.68	Prokka:EH215_00513|contig0002:182159..183331 outer membrane protein 41 precursor [Bacteroides vulgatus CL14T03C19]	-10000	-1	-1	-1
5985	5985	31.05	6703	5985	5315	1252.69	626.848	2	6	ITMS	110864	5980	2	55823	54305	54305	78857	54305.5985.5315.2	1	1252.69	626.848	-0.88	-0.001	3.794	0.71	0.71	1064.5	0.00094	16/22	16	22	EH215_00513	0	0	0	K.NPAVIASLDPQK.S	NPAVIASLDPQK	12	fully_tryptic	0	3	2		43.68	Prokka:EH215_00513|contig0002:182159..183331 outer membrane protein 41 precursor [Bacteroides vulgatus CL14T03C19]	-10000	-1	-1	-1
7269	7269	33.62	7931	7269	6543	1484.74	742.872	2	5	ITMS	374134	7265	2	55823	54305	54305	78857	54305.7269.6543.2	1	1484.74	742.873	-1.33	-0.002	3.668	0.615	0.615	1665.3	0.0006	20/26	20	26	EH215_00513	0	0	0	R.SFISFDNASAAINK.L	SFISFDNASAAINK	14	fully_tryptic	0	3	2		43.68	Prokka:EH215_00513|contig0002:182159..183331 outer membrane protein 41 precursor [Bacteroides vulgatus CL14T03C19]	-10000	-1	-1	-1
4384	4384	27.92	5173	4384	3785	1330.62	665.813	2	10	ITMS	545573	4375	2	55823	54305	54305	78857	54305.4384.3785.2	1	1330.62	665.813	0.07	0	3.583	0.634	0.634	1404.8	0.00071	17/22	17	22	EH215_00513	0	0	0	K.M*ADGDLYITSTK.E	M*ADGDLYITSTK	12	fully_tryptic	0	3	2		43.68	Prokka:EH215_00513|contig0002:182159..183331 outer membrane protein 41 precursor [Bacteroides vulgatus CL14T03C19]	-10000	-1	-1	-1
7535	7535	34.14	8186	7535	6798	1883.06	628.359	3	18	ITMS	78127.3	7518	2	55823	54305	54305	78857	54305.7535.6798.3	1	1883.06	628.359	-1.11	-0.002	3.387	0.343	0.343	1532.3	0.00065	27/64	27	64	EH215_00513	0	0	0	R.IFIEKNPAVIASLDPQK.S	IFIEKNPAVIASLDPQK	17	fully_tryptic	1	3	3		43.68	Prokka:EH215_00513|contig0002:182159..183331 outer membrane protein 41 precursor [Bacteroides vulgatus CL14T03C19]	-10000	-1	-1	-1
4811	4811	28.75	5581	4811	4193	998.461	499.734	2	7	ITMS	541793	4805	2	55823	54305	54305	78857	54305.4811.4193.2	1	998.461	499.734	-0.59	-0.001	2.95	0.527	0.527	786.5	0.00127	12/14	12	14	EH215_00513	0	0	0	R.DTELFM*AR.A	DTELFM*AR	8	fully_tryptic	0	3	2		43.68	Prokka:EH215_00513|contig0002:182159..183331 outer membrane protein 41 precursor [Bacteroides vulgatus CL14T03C19]	-10000	-1	-1	-1
4542	4542	28.22	5324	4542	3936	1382.67	461.562	3	7	ITMS	380995	4536	2	55823	54305	54305	78857	54305.4542.3936.3	1	1382.67	461.563	-0.48	-0.001	2.342	0.234	0.234	501	0.002	16/40	16	40	EH215_00513	0	0	0	K.EVRDTELFM*AR.A	EVRDTELFM*AR	11	fully_tryptic	1	3	3		43.68	Prokka:EH215_00513|contig0002:182159..183331 outer membrane protein 41 precursor [Bacteroides vulgatus CL14T03C19]	-10000	-1	-1	-1
5993	5993	31.06	6711	5993	5323	982.466	491.737	2	14	ITMS	100778	5980	2	55823	54305	54305	78857	54305.5993.5323.2	1	982.466	491.737	-0.45	0	1.979	0.325	0.325	447.7	0.00223	11/14	11	14	EH215_00513	0	0	0	R.DTELFMAR.A	DTELFMAR	8	fully_tryptic	0	3	2		43.68	Prokka:EH215_00513|contig0002:182159..183331 outer membrane protein 41 precursor [Bacteroides vulgatus CL14T03C19]	-10000	-1	-1	-1
6809	6809	32.69	7491	6809	6103	1033.6	517.306	2	5	ITMS	312802	6805	2	55823	54305	54305	78857	54305.6809.6103.2	1	1033.6	517.306	-0.11	0	2.978	0.663	0.663	878.8	0.00114	12/16	12	16	EH215_00514	0	0	0	R.VVVFITEAR.N	VVVFITEAR	9	fully_tryptic	0	3	2		46.7	Prokka:EH215_00514|contig0002:183360..184586 outer membrane protein 40 precursor [Bacteroides vulgatus CL14T03C19]	-10000	-1	-1	-1
3642	3642	26.5	4463	3642	3075	906.431	453.719	2	4	ITMS	643697	3639	2	55823	54305	54305	78857	54305.3642.3075.2	1	906.432	453.719	-0.28	0	1.421	0.238	0.238	279.3	0.00358	9/14	9	14	EH215_00514	0	0	0	K.EFGVDPSR.I	EFGVDPSR	8	fully_tryptic	0	3	2		46.7	Prokka:EH215_00514|contig0002:183360..184586 outer membrane protein 40 precursor [Bacteroides vulgatus CL14T03C19]	-10000	-1	-1	-1
6546	6546	32.16	7240	6546	5852	1397.63	699.317	2	18	ITMS	79637.7	6529	2	55823	54305	54305	78857	54305.6546.5852.2	1	1397.63	699.318	-1.57	-0.002	2.522	0.609	0.609	876.5	0.00114	16/20	16	20	EH215_00605	0	0	0	K.M*SSDFYIYEVK.D	M*SSDFYIYEVK	11	fully_tryptic	0	3	2		23.46	Prokka:EH215_00605|contig0003:complement(83613..84239) outer membrane protein beta-barrel domain protein [Bacteroides vulgatus CL14T03C19]	-10000	-1	-1	-1
6949	6949	32.97	7625	6949	6237	1783.92	892.464	2	7	ITMS	119440	6943	2	55823	54305	54305	78857	54305.6949.6237.2	1	1783.92	892.465	-0.49	-0.001	4.165	0.517	0.517	1559.5	0.00064	19/30	19	30	EH215_00606	0	0	0	R.TTTAINQAFTQSPYLK.K	TTTAINQAFTQSPYLK	16	fully_tryptic	0	3	2		24	Prokka:EH215_00606|contig0003:complement(84281..84919) protein of unknown function (DUF4136) [Bacteroides vulgatus CL14T03C19]	-10000	-1	-1	-1
5924	5924	30.92	6645	5924	5257	1912.02	638.01	3	14	ITMS	440304	5911	2	55823	54305	54305	78857	54305.5924.5257.3	1	1912.02	638.011	-0.33	-0.001	2.12	0.514	0.514	134.9	0.00741	17/64	17	64	EH215_00606	0	0	0	R.TTTAINQAFTQSPYLKK.-	TTTAINQAFTQSPYLKK	17	fully_tryptic	1	3	3		24	Prokka:EH215_00606|contig0003:complement(84281..84919) protein of unknown function (DUF4136) [Bacteroides vulgatus CL14T03C19]	-10000	-1	-1	-1
8077	8077	35.25	8703	8077	7315	1731.77	866.391	2	6	ITMS	166556	8072	2	55823	54305	54305	78857	54305.8077.7315.2	1	1731.77	866.391	-0.42	-0.001	4.268	0.549	0.549	1301.8	0.00077	20/26	20	26	EH215_00608	0	0	0	K.ETDYFAEPEDFLQK.L	ETDYFAEPEDFLQK	14	fully_tryptic	0	3	2		52.18	Prokka:EH215_00608|contig0003:complement(85688..87085) putative CtpA-like serine protease [Bacteroides vulgatus CL14T03C19]	-10000	-1	-1	-1
9364	9364	37.99	9934	9364	8546	1812.98	906.995	2	6	ITMS	35610.5	9359	2	55823	54305	54305	78857	54305.9364.8546.2	1	1812.99	906.996	-1.3	-0.002	2.477	0.524	0.524	263.7	0.00379	14/32	14	32	EH215_00608	0	0	0	R.ILFVLPNSPASEAGLER.G	ILFVLPNSPASEAGLER	17	fully_tryptic	0	3	2		52.18	Prokka:EH215_00608|contig0003:complement(85688..87085) putative CtpA-like serine protease [Bacteroides vulgatus CL14T03C19]	-10000	-1	-1	-1
4913	4913	28.94	5679	4913	4291	1666.79	833.898	2	17	ITMS	2090290	4897	2	55823	54305	54305	78857	54305.4913.4291.2	1	1666.78	833.896	2.62	0.004	5.31	0.587	0.587	1954.5	0.00051	23/26	23	26	EH215_00653	0	0	0	R.SM*EISEENLQTIEK.Y	SM*EISEENLQTIEK	14	fully_tryptic	0	3	2		12.22	Prokka:EH215_00653|contig0003:complement(143768..144085) hypothetical protein [Bacteroides vulgatus CL14T03C19]	-10000	-1	-1	-1
5982	5982	31.04	6700	5982	5312	1650.79	825.897	2	3	ITMS	229458	5980	2	55823	54305	54305	78857	54305.5982.5312.2	1	1650.79	825.898	-0.85	-0.001	4.832	0.624	0.624	2100.7	0.00048	22/26	22	26	EH215_00653	0	0	0	R.SMEISEENLQTIEK.Y	SMEISEENLQTIEK	14	fully_tryptic	0	3	2		12.22	Prokka:EH215_00653|contig0003:complement(143768..144085) hypothetical protein [Bacteroides vulgatus CL14T03C19]	-10000	-1	-1	-1
3238	3238	25.71	4079	3238	2691	1358.63	679.821	2	12	ITMS	134836	3227	2	55823	54305	54305	78857	54305.3238.2691.2	1	1358.64	679.822	-2.05	-0.003	3.244	0.603	0.603	809	0.00124	16/22	16	22	EH215_00653	0	0	0	-.M*YTIQTNASGTR.S	M*YTIQTNASGTR	12	fully_tryptic	0	3	2		12.22	Prokka:EH215_00653|contig0003:complement(143768..144085) hypothetical protein [Bacteroides vulgatus CL14T03C19]	-10000	-1	-1	-1
3688	3688	26.59	4507	3688	3119	1342.64	671.824	2	4	ITMS	1016170	3685	2	55823	54305	54305	78857	54305.3688.3119.2	1	1342.64	671.825	-0.98	-0.001	3.213	0.693	0.693	1278.2	0.00078	17/22	17	22	EH215_00653	0	0	0	-.MYTIQTNASGTR.S	MYTIQTNASGTR	12	fully_tryptic	0	3	2		12.22	Prokka:EH215_00653|contig0003:complement(143768..144085) hypothetical protein [Bacteroides vulgatus CL14T03C19]	-10000	-1	-1	-1
3008	3008	25.23	3864	3008	2476	1191.58	596.296	2	7	ITMS	395191	3002	2	55823	54305	54305	78857	54305.3008.2476.2	1	1191.59	596.296	-0.95	-0.001	3.183	0.354	0.354	1237	0.00081	17/20	17	20	EH215_00653	0	0	0	R.SLITSEEGNNK.E	SLITSEEGNNK	11	fully_tryptic	0	3	2		12.22	Prokka:EH215_00653|contig0003:complement(143768..144085) hypothetical protein [Bacteroides vulgatus CL14T03C19]	-10000	-1	-1	-1
3168	3168	25.54	4016	3168	2628	1358.64	679.824	2	9	ITMS	175340	3160	2	55823	54305	54305	78857	54305.3168.2628.2	1	1358.64	679.822	2.38	0.003	2.815	0.516	0.516	919.2	0.00109	15/22	15	22	EH215_00653	0	0	0	-.M*YTIQTNASGTR.S	M*YTIQTNASGTR	12	fully_tryptic	0	3	2		12.22	Prokka:EH215_00653|contig0003:complement(143768..144085) hypothetical protein [Bacteroides vulgatus CL14T03C19]	-10000	-1	-1	-1
2166	2166	23.57	3065	2166	1677	876.394	438.701	2	14	ITMS	514449	2153	2	55823	54305	54305	78857	54305.2166.1677.2	1	876.395	438.701	-0.28	0	1.78	0.206	0.206	278.6	0.00359	7/12	7	12	EH215_00653	0	0	0	K.NKDEEEI.-	NKDEEEI	7	fully_tryptic	1	3	2		12.22	Prokka:EH215_00653|contig0003:complement(143768..144085) hypothetical protein [Bacteroides vulgatus CL14T03C19]	-10000	-1	-1	-1
2045	2045	23.33	2950	2045	1562	876.394	438.701	2	6	ITMS	665763	2040	2	55823	54305	54305	78857	54305.2045.1562.2	1	876.395	438.701	-0.44	0	1.506	0.234	0.234	322.7	0.0031	9/12	9	12	EH215_00653	0	0	0	K.NKDEEEI.-	NKDEEEI	7	fully_tryptic	1	3	2		12.22	Prokka:EH215_00653|contig0003:complement(143768..144085) hypothetical protein [Bacteroides vulgatus CL14T03C19]	-10000	-1	-1	-1
2915	2915	25.05	3775	2915	2387	1343.75	448.589	3	6	ITMS	1326710	2910	2	55823	54305	54305	78857	54305.2915.2387.3	1	1343.75	448.589	-1	-0.001	3.591	0.245	0.245	1167.3	0.00086	23/40	23	40	EH215_00658	0	0	0	K.KLNEDLNKEIK.V	KLNEDLNKEIK	11	fully_tryptic	2	3	4		9.2	Prokka:EH215_00658|contig0003:complement(149596..149844) hypothetical protein [Bacteroides vulgatus CL14T03C19]	-10000	-1	-1	-1
3291	3291	25.83	4128	3291	2740	1215.66	405.891	3	3	ITMS	596841	3289	2	55823	54305	54305	78857	54305.3291.2740.3	1	1215.66	405.891	0.34	0	2.478	0.176	0.176	586.4	0.00171	19/36	19	36	EH215_00658	0	0	0	K.LNEDLNKEIK.V	LNEDLNKEIK	10	fully_tryptic	1	3	3		9.2	Prokka:EH215_00658|contig0003:complement(149596..149844) hypothetical protein [Bacteroides vulgatus CL14T03C19]	-10000	-1	-1	-1
3194	3194	25.61	4038	3194	2650	844.477	422.742	2	4	ITMS	384904	3191	2	55823	54305	54305	78857	54305.3194.2650.2	1	844.477	422.742	-0.22	0	1.777	0.19	0.19	192	0.00521	9/14	9	14	EH215_00658	0	0	0	K.VVADELAK.A	VVADELAK	8	fully_tryptic	0	3	2		9.2	Prokka:EH215_00658|contig0003:complement(149596..149844) hypothetical protein [Bacteroides vulgatus CL14T03C19]	-10000	-1	-1	-1
8153	8153	35.4	8776	8153	7388	1830.85	915.929	2	13	ITMS	68740.5	8141	2	55823	54305	54305	78857	54305.8153.7388.2	1	1830.85	915.931	-1.75	-0.003	4.094	0.571	0.571	1241	0.00081	19/30	19	30	EH215_00667	0	0	0	K.SNFYAFDDNIDLPATK.V	SNFYAFDDNIDLPATK	16	fully_tryptic	0	3	2		58.65	Prokka:EH215_00667|contig0003:159550..161124 hypothetical protein [Bacteroides vulgatus CL14T03C19]	-10000	-1	-1	-1
3935	3935	27.05	4744	3935	3356	1265.58	633.293	2	21	ITMS	102337	3915	2	55823	54305	54305	78857	54305.3935.3356.2	1	1265.58	633.293	-0.38	0	2.009	0.458	0.458	453.7	0.0022	13/22	13	22	EH215_00667	0	0	0	R.AGYNYSSAAFSK.D	AGYNYSSAAFSK	12	fully_tryptic	0	3	2		58.65	Prokka:EH215_00667|contig0003:159550..161124 hypothetical protein [Bacteroides vulgatus CL14T03C19]	-10000	-1	-1	-1
6041	6041	31.15	6757	6041	5369	1638.76	819.883	2	16	ITMS	94800	6026	2	55823	54305	54305	78857	54305.6041.5369.2	1	1638.76	819.884	-0.8	-0.001	4.066	0.629	0.629	1339.2	0.00075	18/26	18	26	EH215_00673	0	0	0	K.LIAEVIEEM*GM*EDK.T	LIAEVIEEM*GM*EDK	14	fully_tryptic	0	3	2		27.89	Prokka:EH215_00673|contig0003:complement(167000..167764) putative 2-oxoglutarate oxidoreductase subunit, KorB-like [Bacteroides vulgatus CL14T03C19]	-10000	-1	-1	-1
3528	3528	26.29	4354	3528	2966	959.515	480.261	2	5	ITMS	828540	3524	2	55823	54305	54305	78857	54305.3528.2966.2	1	959.516	480.261	-0.92	-0.001	2.483	0.498	0.498	836.4	0.0012	13/16	13	16	EH215_00676	0	0	0	K.GAIVVDTER.C	GAIVVDTER	9	fully_tryptic	0	3	2		8.11	Prokka:EH215_00676|contig0003:complement(169051..169281) 4Fe-4S binding domain protein [Bacteroides vulgatus CL14T03C19]	-10000	-1	-1	-1
4855	4855	28.83	5623	4855	4235	1209.61	605.308	2	5	ITMS	240778	4851	2	55823	54305	54305	78857	54305.4855.4235.2	1	1209.61	605.309	-1.02	-0.001	3.095	0.504	0.504	1208	0.00083	16/20	16	20	EH215_00688	0	0	0	K.VYDVVISDGSR.K	VYDVVISDGSR	11	fully_tryptic	0	3	2		42.96	Prokka:EH215_00688|contig0003:complement(181635..182789) galactokinase [Bacteroides vulgatus CL14T03C19]	-10000	-1	-1	-1
8121	8121	35.34	8745	8121	7357	1734.82	867.914	2	4	ITMS	82216.7	8118	2	55823	54305	54305	78857	54305.8121.7357.2	1	1734.83	867.916	-2.31	-0.004	4.024	0.637	0.637	1104.3	0.00091	18/28	18	28	EH215_00703	0	0	0	R.FYITIQSLDSDGM*TK.S	FYITIQSLDSDGM*TK	15	fully_tryptic	0	3	2		17.26	Prokka:EH215_00703|contig0004:complement(10409..10873) dihydro-orotase-like protein [Bacteroides vulgatus CL14T03C19]	-10000	-1	-1	-1
5349	5349	29.79	6095	5349	4707	989.54	495.274	2	12	ITMS	110592	5338	2	55823	54305	54305	78857	54305.5349.4707.2	1	989.541	495.274	-1.18	-0.001	2.427	0.277	0.277	832.4	0.0012	13/16	13	16	EH215_00738	0	0	0	R.SGPYLISPR.E	SGPYLISPR	9	fully_tryptic	0	3	2		37.55	Prokka:EH215_00738|contig0004:complement(56145..57146) beta-1,4-mannooligosaccharide phosphorylase [Bacteroides vulgatus CL14T03C19]	-10000	-1	-1	-1
5466	5466	30.02	6207	5466	4819	1458.67	729.84	2	14	ITMS	100494	5453	2	55823	54305	54305	78857	54305.5466.4819.2	1	1458.67	729.841	-1.49	-0.002	3.288	0.614	0.614	738.6	0.00135	16/24	16	24	EH215_00745	0	0	0	R.GTQESDLPYSFSK.N	GTQESDLPYSFSK	13	fully_tryptic	0	3	2		87.72	Prokka:EH215_00745|contig0004:complement(67177..69489) glycosyl hydrolase family 92 [Bacteroides vulgatus CL14T03C19]	-10000	-1	-1	-1
6652	6652	32.37	7341	6652	5953	1432.75	716.879	2	9	ITMS	86768	6644	2	55823	54305	54305	78857	54305.6652.5953.2	1	1432.75	716.88	-1.68	-0.002	2.417	0.522	0.522	555.2	0.0018	15/24	15	24	EH215_00772	0	0	0	R.ILLDSLSADETQK.I	ILLDSLSADETQK	13	fully_tryptic	0	3	2		60.38	Prokka:EH215_00772|contig0004:complement(95389..96996) alpha-galactosidase A precursor [Bacteroides vulgatus CL14T03C19]	-10000	-1	-1	-1
5240	5240	29.58	5991	5240	4603	1557.73	779.367	2	18	ITMS	282399	5223	2	55823	54305	54305	78857	54305.5240.4603.2	1	1557.73	779.368	-1.25	-0.002	3.146	0.526	0.526	451.1	0.00222	15/24	15	24	EH215_00857	0	0	0	R.QIM*GYNDDIM*VVK.V	QIM*GYNDDIM*VVK	13	fully_tryptic	0	3	2		18.13	Prokka:EH215_00857|contig0005:complement(96565..97056) cupin domain protein [Bacteroides vulgatus CL14T03C19]	-10000	-1	-1	-1
4771	4771	28.67	5543	4771	4155	1228.59	614.801	2	13	ITMS	197181	4759	2	55823	54305	54305	78857	54305.4771.4155.2	1	1228.6	614.801	-0.76	-0.001	1.446	0.347	0.347	170.7	0.00586	9/20	9	20	EH215_00857	0	0	0	K.EWEPAGEGVVR.Q	EWEPAGEGVVR	11	fully_tryptic	0	3	2		18.13	Prokka:EH215_00857|contig0005:complement(96565..97056) cupin domain protein [Bacteroides vulgatus CL14T03C19]	-10000	-1	-1	-1
9043	9043	37.29	9627	9043	8239	1320.74	660.872	2	7	ITMS	146461	9037	2	55823	54305	54305	78857	54305.9043.8239.2	1	1320.74	660.874	-2.85	-0.004	3.712	0.538	0.538	1051.6	0.00095	17/20	17	20	EH215_00896	0	0	0	K.ELSEIFLLQTK.S	ELSEIFLLQTK	11	fully_tryptic	0	3	2		12.96	Prokka:EH215_00896|contig0006:complement(16740..17075) ribosome-binding factor A [Bacteroides vulgatus CL14T03C19]	-10000	-1	-1	-1
7568	7568	34.21	8217	7568	6829	1196.63	598.819	2	5	ITMS	128605	7564	2	55823	54305	54305	78857	54305.7568.6829.2	1	1196.63	598.819	-0.72	-0.001	2.91	0.446	0.446	885.4	0.00113	15/18	15	18	EH215_00896	0	0	0	R.VYLSVFPSER.S	VYLSVFPSER	10	fully_tryptic	0	3	2		12.96	Prokka:EH215_00896|contig0006:complement(16740..17075) ribosome-binding factor A [Bacteroides vulgatus CL14T03C19]	-10000	-1	-1	-1
3142	3142	25.49	3992	3142	2604	1005.5	503.255	2	7	ITMS	358909	3136	2	55823	54305	54305	78857	54305.3142.2604.2	1	1005.5	503.255	-1.6	-0.002	1.897	0.287	0.287	210.6	0.00475	11/16	11	16	EH215_00896	0	0	0	R.ISPDM*SIAR.V	ISPDM*SIAR	9	fully_tryptic	0	3	2		12.96	Prokka:EH215_00896|contig0006:complement(16740..17075) ribosome-binding factor A [Bacteroides vulgatus CL14T03C19]	-10000	-1	-1	-1
2664	2664	24.53	3541	2664	2153	738.378	369.693	2	10	ITMS	355569	2655	2	55823	54305	54305	78857	54305.2664.2153.2	1	738.378	369.693	-0.16	0	1.36	0.103	0.103	210.6	0.00475	6/10	6	10	EH215_00896	0	0	0	R.YELGTR.V	YELGTR	6	fully_tryptic	0	3	2		12.96	Prokka:EH215_00896|contig0006:complement(16740..17075) ribosome-binding factor A [Bacteroides vulgatus CL14T03C19]	-10000	-1	-1	-1
4661	4661	28.45	5438	4661	4050	989.508	495.258	2	11	ITMS	174821	4651	2	55823	54305	54305	78857	54305.4661.4050.2	1	989.508	495.258	-0.39	0	1.283	0.079	0.079	100.6	0.00994	8/16	8	16	EH215_00896	0	0	0	R.ISPDMSIAR.V	ISPDMSIAR	9	fully_tryptic	0	3	2		12.96	Prokka:EH215_00896|contig0006:complement(16740..17075) ribosome-binding factor A [Bacteroides vulgatus CL14T03C19]	-10000	-1	-1	-1
7710	7710	34.49	8353	7710	6965	1695.83	848.419	2	12	ITMS	62555.4	7699	2	55823	54305	54305	78857	54305.7710.6965.2	1	1695.83	848.42	-1.55	-0.003	3.694	0.547	0.547	932.9	0.00107	18/32	18	32	EH215_00901	0	0	0	R.AYNNLGELAFAAGDAAK.A	AYNNLGELAFAAGDAAK	17	fully_tryptic	0	3	2		60.85	Prokka:EH215_00901|contig0006:20871..22547 tetratricopeptide repeat protein [Bacteroides vulgatus CL14T03C19]	-10000	-1	-1	-1
4127	4127	27.43	4927	4127	3539	1220.65	610.827	2	6	ITMS	366959	4122	2	55823	54305	54305	78857	54305.4127.3539.2	1	1220.65	610.828	-0.36	0	3.571	0.492	0.492	1426.7	0.0007	18/22	18	22	EH215_00901	0	0	0	R.TNNASLVSSSIK.S	TNNASLVSSSIK	12	fully_tryptic	0	3	2		60.85	Prokka:EH215_00901|contig0006:20871..22547 tetratricopeptide repeat protein [Bacteroides vulgatus CL14T03C19]	-10000	-1	-1	-1
6033	6033	31.14	6749	6033	5361	1198.68	599.843	2	8	ITMS	675484	6026	2	55823	54305	54305	78857	54305.6033.5361.2	1	1198.68	599.843	-0.66	-0.001	2.804	0.621	0.621	1834.9	0.00054	19/20	19	20	EH215_00901	0	0	0	K.NATVEVTPVLR.W	NATVEVTPVLR	11	fully_tryptic	0	3	2		60.85	Prokka:EH215_00901|contig0006:20871..22547 tetratricopeptide repeat protein [Bacteroides vulgatus CL14T03C19]	-10000	-1	-1	-1
4752	4752	28.63	5525	4752	4137	2278.14	760.053	3	14	ITMS	366450	4739	2	55823	54305	54305	78857	54305.4752.4137.3	1	2278.15	760.054	-0.72	-0.002	2.745	0.645	0.645	568.9	0.00176	30/80	30	80	EH215_00901	0	0	0	K.GQPAVFQGEKVEGNNQTIAYK.A	GQPAVFQGEKVEGNNQTIAYK	21	fully_tryptic	1	3	3		60.85	Prokka:EH215_00901|contig0006:20871..22547 tetratricopeptide repeat protein [Bacteroides vulgatus CL14T03C19]	-10000	-1	-1	-1
3705	3705	26.62	4524	3705	3136	1215.67	608.338	2	21	ITMS	130693	3685	2	55823	54305	54305	78857	54305.3705.3136.2	1	1215.67	608.338	-0.53	-0.001	2.623	0.37	0.37	1579.2	0.00063	19/22	19	22	EH215_00901	0	0	0	K.TNSAAQAQILAK.D	TNSAAQAQILAK	12	fully_tryptic	0	3	2		60.85	Prokka:EH215_00901|contig0006:20871..22547 tetratricopeptide repeat protein [Bacteroides vulgatus CL14T03C19]	-10000	-1	-1	-1
2666	2666	24.54	3543	2666	2155	1236.62	618.814	2	12	ITMS	304609	2655	2	55823	54305	54305	78857	54305.2666.2155.2	1	1236.62	618.815	-0.26	0	2.519	0.509	0.509	495.9	0.00202	13/20	13	20	EH215_00901	0	0	0	K.VEGNNQTIAYK.A	VEGNNQTIAYK	11	fully_tryptic	0	3	2		60.85	Prokka:EH215_00901|contig0006:20871..22547 tetratricopeptide repeat protein [Bacteroides vulgatus CL14T03C19]	-10000	-1	-1	-1
1963	1963	23.14	2874	1963	1486	1263.62	632.316	2	13	ITMS	190731	1951	2	55823	54305	54305	78857	54305.1963.1486.2	1	1263.62	632.316	-0.58	-0.001	2.488	0.445	0.445	345.3	0.0029	12/22	12	22	EH215_00901	0	0	0	K.SAIAKDPSM*AEK.A	SAIAKDPSM*AEK	12	fully_tryptic	1	3	3		60.85	Prokka:EH215_00901|contig0006:20871..22547 tetratricopeptide repeat protein [Bacteroides vulgatus CL14T03C19]	-10000	-1	-1	-1
3378	3378	25.99	4211	3378	2823	1060.54	530.775	2	14	ITMS	420100	3365	2	55823	54305	54305	78857	54305.3378.2823.2	1	1060.54	530.775	0.72	0.001	1.735	0.347	0.347	188.2	0.00531	10/18	10	18	EH215_00901	0	0	0	K.GQPAVFQGEK.V	GQPAVFQGEK	10	fully_tryptic	0	3	2		60.85	Prokka:EH215_00901|contig0006:20871..22547 tetratricopeptide repeat protein [Bacteroides vulgatus CL14T03C19]	-10000	-1	-1	-1
4634	4634	28.4	5412	4634	4024	894.493	447.75	2	7	ITMS	313035	4628	2	55823	54305	54305	78857	54305.4634.4024.2	1	894.493	447.75	-0.32	0	1.495	0.27	0.27	242.4	0.00413	8/14	8	14	EH215_00901	0	0	0	K.SYTIPSVK.I	SYTIPSVK	8	fully_tryptic	0	3	2		60.85	Prokka:EH215_00901|contig0006:20871..22547 tetratricopeptide repeat protein [Bacteroides vulgatus CL14T03C19]	-10000	-1	-1	-1
6010	6010	31.1	6727	6010	5339	1213.69	607.348	2	8	ITMS	186330	6003	2	55823	54305	54305	78857	54305.6010.5339.2	1	1213.69	607.349	-0.49	-0.001	4.057	0.649	0.649	1381.8	0.00072	19/22	19	22	EH215_00917	0	0	0	K.VNAAAGTVELIR.T	VNAAAGTVELIR	12	fully_tryptic	0	3	2		25.48	Prokka:EH215_00917|contig0006:41733..42428 5'-methylthioadenosine/S-adenosylhomocysteine nucleosidase [Bacteroides vulgatus CL14T03C19]	-10000	-1	-1	-1
4724	4724	28.57	5498	4724	4110	1293.67	647.34	2	5	ITMS	191820	4720	2	55823	54305	54305	78857	54305.4724.4110.2	1	1293.67	647.34	-0.01	0	3.012	0.585	0.585	582	0.00172	14/22	14	22	EH215_00917	0	0	0	K.IGIITAM*SSEQK.Q	IGIITAM*SSEQK	12	fully_tryptic	0	3	2		25.48	Prokka:EH215_00917|contig0006:41733..42428 5'-methylthioadenosine/S-adenosylhomocysteine nucleosidase [Bacteroides vulgatus CL14T03C19]	-10000	-1	-1	-1
3557	3557	26.34	4382	3557	2994	934.503	467.755	2	11	ITMS	268707	3547	2	55823	54305	54305	78857	54305.3557.2994.2	1	934.503	467.755	0.18	0	1.797	0.104	0.104	530.9	0.00188	10/14	10	14	EH215_00917	0	0	0	K.IM*DVVVSR.Q	IM*DVVVSR	8	fully_tryptic	0	3	2		25.48	Prokka:EH215_00917|contig0006:41733..42428 5'-methylthioadenosine/S-adenosylhomocysteine nucleosidase [Bacteroides vulgatus CL14T03C19]	-10000	-1	-1	-1
10228	10228	40.2	968	10228	9369	1762.9	881.953	2	7	ITMS	8499.9	10222	2	55823	54305	54305	78857	54305.10228.9369.2	1	1762.9	881.954	-1.42	-0.003	1.675	0.215	0.215	216.5	0.00462	10/30	10	30	EH215_00917	0	0	0	R.SFEVTHTFLSSLPANL.-	SFEVTHTFLSSLPANL	16	fully_tryptic	0	3	2		25.48	Prokka:EH215_00917|contig0006:41733..42428 5'-methylthioadenosine/S-adenosylhomocysteine nucleosidase [Bacteroides vulgatus CL14T03C19]	-10000	-1	-1	-1
4253	4253	27.66	5048	4253	3660	962.534	481.771	2	17	ITMS	148819	4237	2	55823	54305	54305	78857	54305.4253.3660.2	1	962.534	481.771	-0.21	0	1.283	0.048	0.048	270.6	0.0037	9/14	9	14	EH215_00917	0	0	0	R.NNTIILM*K.C	NNTIILM*K	8	fully_tryptic	0	3	2		25.48	Prokka:EH215_00917|contig0006:41733..42428 5'-methylthioadenosine/S-adenosylhomocysteine nucleosidase [Bacteroides vulgatus CL14T03C19]	-10000	-1	-1	-1
6702	6702	32.47	7389	6702	6001	1533.76	767.382	2	13	ITMS	80514.3	6690	2	55823	54305	54305	78857	54305.6702.6001.2	1	1533.76	767.383	-0.84	-0.001	3.128	0.492	0.492	776	0.00129	15/28	15	28	EH215_00918	0	0	0	R.FVADFEGEVPGAAPK.D	FVADFEGEVPGAAPK	15	fully_tryptic	0	3	2		18.46	Prokka:EH215_00918|contig0006:42440..42925 S-ribosylhomocysteine lyase [Bacteroides vulgatus CL14T03C19]	-10000	-1	-1	-1
7780	7780	34.63	8420	7780	7032	1930.91	644.309	3	13	ITMS	81224.8	7768	2	55823	54305	54305	78857	54305.7780.7032.3	1	1930.91	644.31	-0.66	-0.001	3.936	0.554	0.554	1232.1	0.00081	27/68	27	68	EH215_00919	0	0	0	K.SNTDTGSAEAQIALFSYR.I	SNTDTGSAEAQIALFSYR	18	fully_tryptic	0	3	2		10.36	Prokka:EH215_00919|contig0006:complement(43028..43297) 30S ribosomal protein S15 [Bacteroides vulgatus CL14T03C19]	-10000	-1	-1	-1
2685	2685	24.57	3561	2685	2173	827.396	414.202	2	8	ITMS	1308810	2678	2	55823	54305	54305	78857	54305.2685.2173.2	1	827.397	414.202	-0.78	-0.001	2.106	0.298	0.298	513	0.00195	12/12	12	12	EH215_00919	0	0	0	-.M*YLDAAK.K	M*YLDAAK	7	fully_tryptic	0	3	2		10.36	Prokka:EH215_00919|contig0006:complement(43028..43297) 30S ribosomal protein S15 [Bacteroides vulgatus CL14T03C19]	-10000	-1	-1	-1
6698	6698	32.47	7385	6698	5997	834.508	417.758	2	9	ITMS	139983	6690	2	55823	54305	54305	78857	54305.6698.5997.2	1	834.508	417.758	-0.56	0	1.73	0.259	0.259	270.6	0.0037	9/12	9	12	EH215_00919	0	0	0	R.ALLNYLK.N	ALLNYLK	7	fully_tryptic	0	3	2		10.36	Prokka:EH215_00919|contig0006:complement(43028..43297) 30S ribosomal protein S15 [Bacteroides vulgatus CL14T03C19]	-10000	-1	-1	-1
4835	4835	28.79	5604	4835	4216	802.503	401.755	2	8	ITMS	553741	4828	2	55823	54305	54305	78857	54305.4835.4216.2	1	802.503	401.755	0.07	0	1.446	0.108	0.108	365	0.00274	13/14	13	14	EH215_00919	0	0	0	R.ALTTLVGK.R	ALTTLVGK	8	fully_tryptic	0	3	2		10.36	Prokka:EH215_00919|contig0006:complement(43028..43297) 30S ribosomal protein S15 [Bacteroides vulgatus CL14T03C19]	-10000	-1	-1	-1
9549	9549	38.39	10111	9549	8723	1726.96	863.982	2	7	ITMS	31330	9543	2	55823	54305	54305	78857	54305.9549.8723.2	1	1726.96	863.983	-1.23	-0.002	4.3	0.676	0.676	1211.3	0.00083	20/32	20	32	EH215_00923	0	0	0	R.GIIDAILDGSIDKAPTK.V	GIIDAILDGSIDKAPTK	17	fully_tryptic	1	3	3		59.05	Prokka:EH215_00923|contig0006:complement(46687..48294) phosphoenolpyruvate carboxykinase (ATP) [Bacteroides vulgatus CL14T03C19]	-10000	-1	-1	-1
10119	10119	39.87	856	10119	9266	1329.72	665.366	2	7	ITMS	16180.8	10113	2	55823	54305	54305	78857	54305.10119.9266.2	1	1329.73	665.367	-1.47	-0.002	4.051	0.58	0.58	1864.6	0.00054	20/24	20	24	EH215_00923	0	0	0	R.GIIDAILDGSIDK.A	GIIDAILDGSIDK	13	fully_tryptic	0	3	2		59.05	Prokka:EH215_00923|contig0006:complement(46687..48294) phosphoenolpyruvate carboxykinase (ATP) [Bacteroides vulgatus CL14T03C19]	-10000	-1	-1	-1
8182	8182	35.45	8804	8182	7416	2848.4	712.856	4	19	ITMS	88488.9	8164	2	55823	54305	54305	78857	54305.8182.7416.4	1	2848.4	712.856	-1.36	-0.004	2.67	0.418	0.418	415	0.00241	28/144	28	144	EH215_00923	0	0	0	K.EVLHNPSYDVLFAEETKPGLEGFEK.G	EVLHNPSYDVLFAEETKPGLEGFEK	25	fully_tryptic	0	3	4		59.05	Prokka:EH215_00923|contig0006:complement(46687..48294) phosphoenolpyruvate carboxykinase (ATP) [Bacteroides vulgatus CL14T03C19]	-10000	-1	-1	-1
4983	4983	29.08	5745	4983	4357	768.498	384.752	2	2	ITMS	800905	4982	2	55823	54305	54305	78857	54305.4983.4357.2	1	768.498	384.753	-0.37	0	2.499	0.378	0.378	611.9	0.00163	12/14	12	14	EH215_00923	0	0	0	K.LVAAGPKL.-	LVAAGPKL	8	fully_tryptic	1	3	2		59.05	Prokka:EH215_00923|contig0006:complement(46687..48294) phosphoenolpyruvate carboxykinase (ATP) [Bacteroides vulgatus CL14T03C19]	-10000	-1	-1	-1
6333	6333	31.74	7036	6333	5648	2074.12	519.284	4	9	ITMS	358778	6325	2	55823	54305	54305	78857	54305.6333.5648.4	1	2074.12	519.285	-0.86	-0.002	2.462	0.342	0.342	715.8	0.0014	35/102	35	102	EH215_00923	0	0	0	K.VINLDKESEPDIYAAIKR.D	VINLDKESEPDIYAAIKR	18	fully_tryptic	2	3	4		59.05	Prokka:EH215_00923|contig0006:complement(46687..48294) phosphoenolpyruvate carboxykinase (ATP) [Bacteroides vulgatus CL14T03C19]	-10000	-1	-1	-1
3641	3641	26.5	4462	3641	3074	795.425	398.216	2	3	ITMS	1207430	3639	2	55823	54305	54305	78857	54305.3641.3074.2	1	795.425	398.216	0.58	0	2.262	0.363	0.363	969.4	0.00103	11/12	11	12	EH215_00923	0	0	0	K.YGITDVK.E	YGITDVK	7	fully_tryptic	0	3	2		59.05	Prokka:EH215_00923|contig0006:complement(46687..48294) phosphoenolpyruvate carboxykinase (ATP) [Bacteroides vulgatus CL14T03C19]	-10000	-1	-1	-1
2711	2711	24.62	3586	2711	2198	613.366	307.187	2	11	ITMS	293150	2701	2	55823	54305	54305	78857	54305.2711.2198.2	1	613.367	307.187	-0.84	-0.001	1.729	0	0.33	348.5	0.00287	6/8	6	8	EH215_00923	0	0	0	K.ILDPR.D	ILDPR	5	fully_tryptic	0	3	2		59.05	Prokka:EH215_00923|contig0006:complement(46687..48294) phosphoenolpyruvate carboxykinase (ATP) [Bacteroides vulgatus CL14T03C19]	-10000	-1	-1	-1
2311	2311	23.85	3204	2311	1816	655.413	328.21	2	21	ITMS	280479	2291	2	55823	54305	54305	78857	54305.2311.1816.2	1	655.414	328.211	-0.45	0	1.471	0.246	0.246	149	0.00671	6/12	6	12	EH215_00923	0	0	0	K.LVAAGPK.L	LVAAGPK	7	fully_tryptic	0	3	2		59.05	Prokka:EH215_00923|contig0006:complement(46687..48294) phosphoenolpyruvate carboxykinase (ATP) [Bacteroides vulgatus CL14T03C19]	-10000	-1	-1	-1
5295	5295	29.69	6043	5295	4655	1235.64	618.322	2	4	ITMS	178131	5292	2	55823	54305	54305	78857	54305.5295.4655.2	1	1235.64	618.323	-0.9	-0.001	2.877	0.588	0.588	822.9	0.00122	13/20	13	20	EH215_00931	0	0	0	K.AAIDNSYNVLR.T	AAIDNSYNVLR	11	fully_tryptic	0	3	2		109.16	Prokka:EH215_00931|contig0006:complement(56585..59572) protein export membrane protein [Bacteroides vulgatus CL14T03C19]	-10000	-1	-1	-1
7305	7305	33.68	7966	7305	6578	1261.71	631.361	2	18	ITMS	46950.8	7288	2	55823	54305	54305	78857	54305.7305.6578.2	1	1261.72	631.361	-0.94	-0.001	2.726	0.273	0.273	379.6	0.00263	10/20	10	20	EH215_00931	0	0	0	K.LAELFATQQLK.D	LAELFATQQLK	11	fully_tryptic	0	3	2		109.16	Prokka:EH215_00931|contig0006:complement(56585..59572) protein export membrane protein [Bacteroides vulgatus CL14T03C19]	-10000	-1	-1	-1
9176	9176	37.59	9754	9176	8366	1415.78	708.392	2	2	ITMS	890205	9175	2	55823	54305	54305	78857	54305.9176.8366.2	1	1415.77	708.391	1.98	0.003	5.265	0.69	0.69	2690.4	0.00037	23/28	23	28	EH215_00936	0	0	0	K.ADLISAVAAEAGLSK.V	ADLISAVAAEAGLSK	15	fully_tryptic	0	3	2		9.27	Prokka:EH215_00936|contig0006:64710..64982 HU-like DNA-binding protein [Bacteroides vulgatus CL14T03C19]	-10000	-1	-1	-1
4846	4846	28.81	5615	4846	4227	1279.73	640.368	2	19	ITMS	1912650	4828	2	55823	54305	54305	78857	54305.4846.4227.2	1	1279.73	640.366	1.79	0.002	4.467	0.63	0.63	2199.9	0.00045	20/22	20	22	EH215_00936	0	0	0	K.KAVEAFVSTVTK.A	KAVEAFVSTVTK	12	fully_tryptic	1	3	3		9.27	Prokka:EH215_00936|contig0006:64710..64982 HU-like DNA-binding protein [Bacteroides vulgatus CL14T03C19]	-10000	-1	-1	-1
8142	8142	35.38	8765	8142	7377	1804.95	602.321	3	2	ITMS	632655	8141	2	55823	54305	54305	78857	54305.8142.7377.3	1	1804.95	602.321	-0.03	0	3.942	0.505	0.505	1509.5	0.00066	31/68	31	68	EH215_00936	0	0	0	-.M*NKADLISAVAAEAGLSK.V	M*NKADLISAVAAEAGLSK	18	fully_tryptic	1	3	3		9.27	Prokka:EH215_00936|contig0006:64710..64982 HU-like DNA-binding protein [Bacteroides vulgatus CL14T03C19]	-10000	-1	-1	-1
5569	5569	30.23	6305	5569	4917	1259.7	420.572	3	2	ITMS	111887000	5568	2	55823	54305	54305	78857	54305.5569.4917.3	1	1259.7	420.571	0.68	0.001	3.546	0.277	0.277	1913	0.00052	30/44	30	44	EH215_00936	0	0	0	K.FKPGAELADAIK.-	FKPGAELADAIK	12	fully_tryptic	0	3	3		9.27	Prokka:EH215_00936|contig0006:64710..64982 HU-like DNA-binding protein [Bacteroides vulgatus CL14T03C19]	-10000	-1	-1	-1
4810	4810	28.74	5580	4810	4192	1259.7	420.571	3	6	ITMS	1130360	4805	2	55823	54305	54305	78857	54305.4810.4192.3	1	1259.7	420.571	-0.02	0	3.209	0.323	0.323	914.9	0.00109	25/44	25	44	EH215_00936	0	0	0	K.FKPGAELADAIK.-	FKPGAELADAIK	12	fully_tryptic	0	3	3		9.27	Prokka:EH215_00936|contig0006:64710..64982 HU-like DNA-binding protein [Bacteroides vulgatus CL14T03C19]	-10000	-1	-1	-1
5775	5775	30.63	6502	5775	5114	1151.63	576.32	2	3	ITMS	493648	5773	2	55823	54305	54305	78857	54305.5775.5114.2	1	1151.63	576.319	2.01	0.002	3.039	0.591	0.591	1082.3	0.00092	14/20	14	20	EH215_00936	0	0	0	K.AVEAFVSTVTK.A	AVEAFVSTVTK	11	fully_tryptic	0	3	2		9.27	Prokka:EH215_00936|contig0006:64710..64982 HU-like DNA-binding protein [Bacteroides vulgatus CL14T03C19]	-10000	-1	-1	-1
5685	5685	30.46	6416	5685	5028	1259.7	420.572	3	5	ITMS	284185	5681	2	55823	54305	54305	78857	54305.5685.5028.3	1	1259.7	420.571	0.67	0.001	2.796	0.454	0.454	1390.2	0.00072	25/44	25	44	EH215_00936	0	0	0	K.FKPGAELADAIK.-	FKPGAELADAIK	12	fully_tryptic	0	3	3		9.27	Prokka:EH215_00936|contig0006:64710..64982 HU-like DNA-binding protein [Bacteroides vulgatus CL14T03C19]	-10000	-1	-1	-1
2132	2132	23.51	3032	2132	1644	817.442	409.225	2	2	ITMS	2094380	2131	2	55823	54305	54305	78857	54305.2132.1644.2	1	817.441	409.224	0.49	0	2.46	0.423	0.423	648.6	0.00154	12/14	12	14	EH215_00936	0	0	0	R.TGINPSTK.A	TGINPSTK	8	fully_tryptic	0	3	2		9.27	Prokka:EH215_00936|contig0006:64710..64982 HU-like DNA-binding protein [Bacteroides vulgatus CL14T03C19]	-10000	-1	-1	-1
5044	5044	29.21	5803	5044	4415	1259.7	420.571	3	6	ITMS	247128	5039	2	55823	54305	54305	78857	54305.5044.4415.3	1	1259.7	420.571	-0.27	0	2.366	0.181	0.181	1060.5	0.00094	22/44	22	44	EH215_00936	0	0	0	K.FKPGAELADAIK.-	FKPGAELADAIK	12	fully_tryptic	0	3	3		9.27	Prokka:EH215_00936|contig0006:64710..64982 HU-like DNA-binding protein [Bacteroides vulgatus CL14T03C19]	-10000	-1	-1	-1
10758	10758	41.9	1503	10758	9861	1259.7	420.571	3	17	ITMS	19624.7	10742	2	55823	54305	54305	78857	54305.10758.9861.3	1	1259.7	420.571	-1.43	-0.002	2.182	0.289	0.289	610.6	0.00164	22/44	22	44	EH215_00936	0	0	0	K.FKPGAELADAIK.-	FKPGAELADAIK	12	fully_tryptic	0	3	3		9.27	Prokka:EH215_00936|contig0006:64710..64982 HU-like DNA-binding protein [Bacteroides vulgatus CL14T03C19]	-10000	-1	-1	-1
2018	2018	23.27	2925	2018	1537	817.442	409.225	2	2	ITMS	9471800	2017	2	55823	54305	54305	78857	54305.2018.1537.2	1	817.441	409.224	0.49	0	2.113	0.313	0.313	547.6	0.00183	11/14	11	14	EH215_00936	0	0	0	R.TGINPSTK.A	TGINPSTK	8	fully_tryptic	0	3	2		9.27	Prokka:EH215_00936|contig0006:64710..64982 HU-like DNA-binding protein [Bacteroides vulgatus CL14T03C19]	-10000	-1	-1	-1
6185	6185	31.44	6895	6185	5507	1259.7	420.571	3	22	ITMS	79500	6164	2	55823	54305	54305	78857	54305.6185.5507.3	1	1259.7	420.571	-0.98	-0.001	2.029	0.168	0.168	866.5	0.00115	21/44	21	44	EH215_00936	0	0	0	K.FKPGAELADAIK.-	FKPGAELADAIK	12	fully_tryptic	0	3	3		9.27	Prokka:EH215_00936|contig0006:64710..64982 HU-like DNA-binding protein [Bacteroides vulgatus CL14T03C19]	-10000	-1	-1	-1
6000	6000	31.07	6718	6000	5330	1259.7	420.571	3	21	ITMS	93614.7	5980	2	55823	54305	54305	78857	54305.6000.5330.3	1	1259.7	420.571	-0.71	-0.001	2.006	0.187	0.187	555.3	0.0018	18/44	18	44	EH215_00936	0	0	0	K.FKPGAELADAIK.-	FKPGAELADAIK	12	fully_tryptic	0	3	3		9.27	Prokka:EH215_00936|contig0006:64710..64982 HU-like DNA-binding protein [Bacteroides vulgatus CL14T03C19]	-10000	-1	-1	-1
10740	10740	41.85	1485	10740	9844	1259.7	630.352	2	14	ITMS	9255.5	10727	2	55823	54305	54305	78857	54305.10740.9844.2	1	1259.7	630.353	-1.64	-0.002	1.99	0.182	0.182	279.4	0.00358	11/22	11	22	EH215_00936	0	0	0	K.FKPGAELADAIK.-	FKPGAELADAIK	12	fully_tryptic	0	3	3		9.27	Prokka:EH215_00936|contig0006:64710..64982 HU-like DNA-binding protein [Bacteroides vulgatus CL14T03C19]	-10000	-1	-1	-1
3324	3324	25.9	4159	3324	2771	942.6	471.804	2	2	ITMS	10829300	3323	2	55823	54305	54305	78857	54305.3324.2771.2	1	942.598	471.803	1.89	0.002	1.918	0.394	0.394	526.7	0.0019	11/16	11	16	EH215_00936	0	0	0	K.ATITIPAKK.V	ATITIPAKK	9	fully_tryptic	1	3	3		9.27	Prokka:EH215_00936|contig0006:64710..64982 HU-like DNA-binding protein [Bacteroides vulgatus CL14T03C19]	-10000	-1	-1	-1
11226	11226	43.61	1952	11226	10277	1259.7	630.353	2	6	ITMS	6187.7	11221	2	55823	54305	54305	78857	54305.11226.10277.2	1	1259.7	630.353	-1.06	-0.001	1.891	0.137	0.137	417.3	0.0024	14/22	14	22	EH215_00936	0	0	0	K.FKPGAELADAIK.-	FKPGAELADAIK	12	fully_tryptic	0	3	3		9.27	Prokka:EH215_00936|contig0006:64710..64982 HU-like DNA-binding protein [Bacteroides vulgatus CL14T03C19]	-10000	-1	-1	-1
11243	11243	43.68	1968	11243	10291	1259.7	630.353	2	6	ITMS	5308.2	11238	2	55823	54305	54305	78857	54305.11243.10291.2	1	1259.7	630.353	-1.21	-0.002	1.856	0.129	0.129	309.3	0.00323	13/22	13	22	EH215_00936	0	0	0	K.FKPGAELADAIK.-	FKPGAELADAIK	12	fully_tryptic	0	3	3		9.27	Prokka:EH215_00936|contig0006:64710..64982 HU-like DNA-binding protein [Bacteroides vulgatus CL14T03C19]	-10000	-1	-1	-1
10967	10967	42.58	1712	10967	10055	1259.7	630.353	2	13	ITMS	6546.8	10955	2	55823	54305	54305	78857	54305.10967.10055.2	1	1259.7	630.353	-1.01	-0.001	1.834	0.212	0.212	416.8	0.0024	13/22	13	22	EH215_00936	0	0	0	K.FKPGAELADAIK.-	FKPGAELADAIK	12	fully_tryptic	0	3	3		9.27	Prokka:EH215_00936|contig0006:64710..64982 HU-like DNA-binding protein [Bacteroides vulgatus CL14T03C19]	-10000	-1	-1	-1
4273	4273	27.7	5067	4273	3679	814.503	407.755	2	14	ITMS	294402	4260	2	55823	54305	54305	78857	54305.4273.3679.2	1	814.503	407.755	-0.26	0	1.781	0.372	0.372	365.6	0.00274	9/14	9	14	EH215_00936	0	0	0	K.ATITIPAK.K	ATITIPAK	8	fully_tryptic	0	3	2		9.27	Prokka:EH215_00936|contig0006:64710..64982 HU-like DNA-binding protein [Bacteroides vulgatus CL14T03C19]	-10000	-1	-1	-1
4445	4445	28.03	5231	4445	3843	814.504	407.755	2	2	ITMS	37528200	4444	2	55823	54305	54305	78857	54305.4445.3843.2	1	814.503	407.755	0.53	0	1.693	0.307	0.307	471	0.00212	10/14	10	14	EH215_00936	0	0	0	K.ATITIPAK.K	ATITIPAK	8	fully_tryptic	0	3	2		9.27	Prokka:EH215_00936|contig0006:64710..64982 HU-like DNA-binding protein [Bacteroides vulgatus CL14T03C19]	-10000	-1	-1	-1
11307	11307	43.94	2027	11307	10345	1259.7	630.353	2	6	ITMS	7130	11302	2	55823	54305	54305	78857	54305.11307.10345.2	1	1259.7	630.353	-1.02	-0.001	1.682	0.101	0.101	273.3	0.00366	11/22	11	22	EH215_00936	0	0	0	K.FKPGAELADAIK.-	FKPGAELADAIK	12	fully_tryptic	0	3	3		9.27	Prokka:EH215_00936|contig0006:64710..64982 HU-like DNA-binding protein [Bacteroides vulgatus CL14T03C19]	-10000	-1	-1	-1
1900	1900	22.99	2816	1900	1428	817.441	409.224	2	6	ITMS	362788	1895	2	55823	54305	54305	78857	54305.1900.1428.2	1	817.441	409.224	-0.29	0	1.528	0.161	0.161	346.8	0.00288	10/14	10	14	EH215_00936	0	0	0	R.TGINPSTK.A	TGINPSTK	8	fully_tryptic	0	3	2		9.27	Prokka:EH215_00936|contig0006:64710..64982 HU-like DNA-binding protein [Bacteroides vulgatus CL14T03C19]	-10000	-1	-1	-1
4621	4621	28.37	5400	4621	4012	814.505	407.756	2	17	ITMS	223535	4605	2	55823	54305	54305	78857	54305.4621.4012.2	1	814.503	407.755	1.56	0.001	1.286	0.127	0.127	373.4	0.00268	10/14	10	14	EH215_00936	0	0	0	K.ATITIPAK.K	ATITIPAK	8	fully_tryptic	0	3	2		9.27	Prokka:EH215_00936|contig0006:64710..64982 HU-like DNA-binding protein [Bacteroides vulgatus CL14T03C19]	-10000	-1	-1	-1
11033	11033	42.82	1775	11033	10113	1259.7	630.353	2	5	ITMS	4763.4	11029	2	55823	54305	54305	78857	54305.11033.10113.2	1	1259.7	630.353	-1.04	-0.001	1.175	0.059	0.059	175.6	0.00569	9/22	9	22	EH215_00936	0	0	0	K.FKPGAELADAIK.-	FKPGAELADAIK	12	fully_tryptic	0	3	3		9.27	Prokka:EH215_00936|contig0006:64710..64982 HU-like DNA-binding protein [Bacteroides vulgatus CL14T03C19]	-10000	-1	-1	-1
2938	2938	25.1	3797	2938	2409	1122.53	561.771	2	6	ITMS	611611	2933	2	55823	54305	54305	78857	54305.2938.2409.2	1	1122.53	561.771	-0.78	-0.001	2.467	0.385	0.385	323.3	0.00309	11/16	11	16	EH215_00953	0	0	0	-.M*TNEEIIEK.I	M*TNEEIIEK	9	fully_tryptic	0	3	2		9.58	Prokka:EH215_00953|contig0006:97509..97760 acyl carrier protein [Bacteroides vulgatus CL14T03C19]	-10000	-1	-1	-1
4890	4890	28.89	5657	4890	4269	1260.66	630.832	2	17	ITMS	209729	4874	2	55823	54305	54305	78857	54305.4890.4269.2	1	1260.66	630.833	-0.82	-0.001	2.741	0.457	0.457	597.8	0.00167	14/20	14	20	EH215_00959	0	0	0	R.TLADYITAHQK.-	TLADYITAHQK	11	fully_tryptic	0	3	3		9.57	Prokka:EH215_00959|contig0006:102323..102580 phosphopantetheine attachment site [Bacteroides vulgatus CL14T03C19]	-10000	-1	-1	-1
4307	4307	27.77	5099	4307	3711	1098.59	549.801	2	2	ITMS	399917	4306	2	55823	54305	54305	78857	54305.4307.3711.2	1	1098.59	549.801	-0.35	0	2.657	0.36	0.36	848.3	0.00118	13/16	13	16	EH215_00959	0	0	0	K.GKEIFYSVR.T	GKEIFYSVR	9	fully_tryptic	1	3	3		9.57	Prokka:EH215_00959|contig0006:102323..102580 phosphopantetheine attachment site [Bacteroides vulgatus CL14T03C19]	-10000	-1	-1	-1
5252	5252	29.61	6002	5252	4614	913.477	457.242	2	7	ITMS	197652	5246	2	55823	54305	54305	78857	54305.5252.4614.2	1	913.478	457.243	-0.53	0	1.847	0.395	0.395	492.6	0.00203	9/12	9	12	EH215_00959	0	0	0	K.EIFYSVR.T	EIFYSVR	7	fully_tryptic	0	3	2		9.57	Prokka:EH215_00959|contig0006:102323..102580 phosphopantetheine attachment site [Bacteroides vulgatus CL14T03C19]	-10000	-1	-1	-1
8286	8286	35.68	8903	8286	7515	1331.7	666.352	2	8	ITMS	148164	8279	2	55823	54305	54305	78857	54305.8286.7515.2	1	1331.7	666.353	-1.94	-0.003	2.725	0.637	0.637	623	0.00161	14/20	14	20	EH215_00977	0	0	0	R.ATYQIVFFNTK.T	ATYQIVFFNTK	11	fully_tryptic	0	3	2		21.47	Prokka:EH215_00977|contig0006:124247..124822 hypothetical protein [Bacteroides vulgatus CL14T03C19]	-10000	-1	-1	-1
3001	3001	25.21	3858	3001	2470	1366.62	683.815	2	23	ITMS	243535	2979	2	55823	54305	54305	78857	54305.3001.2470.2	1	1366.62	683.814	1.1	0.002	2.454	0.237	0.237	1102.1	0.00091	17/22	17	22	EH215_00977	0	0	0	R.NYWAGSVHSAM*K.K	NYWAGSVHSAM*K	12	fully_tryptic	0	3	3		21.47	Prokka:EH215_00977|contig0006:124247..124822 hypothetical protein [Bacteroides vulgatus CL14T03C19]	-10000	-1	-1	-1
6240	6240	31.56	6947	6240	5559	1157.64	579.324	2	8	ITMS	204066	6233	2	55823	54305	54305	78857	54305.6240.5559.2	1	1157.64	579.324	-0.79	-0.001	2.061	0.384	0.384	119.7	0.00835	9/18	9	18	EH215_00977	0	0	0	K.TLPILSQEEK.T	TLPILSQEEK	10	fully_tryptic	0	3	2		21.47	Prokka:EH215_00977|contig0006:124247..124822 hypothetical protein [Bacteroides vulgatus CL14T03C19]	-10000	-1	-1	-1
9528	9528	38.34	10091	9528	8703	1343.78	672.392	2	9	ITMS	81915.3	9520	2	55823	54305	54305	78857	54305.9528.8703.2	1	1343.78	672.393	-0.97	-0.001	3.255	0.363	0.363	558.1	0.00179	18/24	18	24	EH215_00983	0	0	0	K.ALLDIIGTDALTK.E	ALLDIIGTDALTK	13	fully_tryptic	0	3	2		36.06	Prokka:EH215_00983|contig0007:2259..3260 malate dehydrogenase [Bacteroides vulgatus CL14T03C19]	-10000	-1	-1	-1
4518	4518	28.17	5301	4518	3913	1106.55	553.777	2	6	ITMS	478131	4513	2	55823	54305	54305	78857	54305.4518.3913.2	1	1106.55	553.777	-0.75	-0.001	3.129	0.532	0.532	1042	0.00096	17/20	17	20	EH215_00983	0	0	0	K.GNAAIAEEFGK.N	GNAAIAEEFGK	11	fully_tryptic	0	3	2		36.06	Prokka:EH215_00983|contig0007:2259..3260 malate dehydrogenase [Bacteroides vulgatus CL14T03C19]	-10000	-1	-1	-1
2703	2703	24.61	3578	2703	2190	1007.53	504.267	2	3	ITMS	1630320	2701	2	55823	54305	54305	78857	54305.2703.2190.2	1	1007.53	504.267	-0.4	0	2.717	0.288	0.288	579.3	0.00173	13/18	13	18	EH215_00983	0	0	0	K.YIVNSGGAAR.K	YIVNSGGAAR	10	fully_tryptic	0	3	2		36.06	Prokka:EH215_00983|contig0007:2259..3260 malate dehydrogenase [Bacteroides vulgatus CL14T03C19]	-10000	-1	-1	-1
2706	2706	24.61	3581	2706	2193	1013.46	507.234	2	6	ITMS	1634180	2701	2	55823	54305	54305	78857	54305.2706.2193.2	1	1013.46	507.234	-0.91	-0.001	2.462	0.38	0.38	1067.2	0.00094	12/14	12	14	EH215_00983	0	0	0	-.M*EFVTNEK.L	M*EFVTNEK	8	fully_tryptic	0	3	2		36.06	Prokka:EH215_00983|contig0007:2259..3260 malate dehydrogenase [Bacteroides vulgatus CL14T03C19]	-10000	-1	-1	-1
5641	5641	30.37	6374	5641	4986	927.536	464.272	2	7	ITMS	293923	5635	2	55823	54305	54305	78857	54305.5641.4986.2	1	927.537	464.272	-0.72	-0.001	2.321	0.211	0.211	523	0.00191	12/16	12	16	EH215_00983	0	0	0	K.GGANIINLR.G	GGANIINLR	9	fully_tryptic	0	3	2		36.06	Prokka:EH215_00983|contig0007:2259..3260 malate dehydrogenase [Bacteroides vulgatus CL14T03C19]	-10000	-1	-1	-1
3003	3003	25.22	3859	3003	2471	1173.56	587.286	2	2	ITMS	4928650	3002	2	55823	54305	54305	78857	54305.3003.2471.2	1	1173.56	587.285	1.39	0.002	2.213	0.516	0.516	260.8	0.00383	15/20	15	20	EH215_00983	0	0	0	K.GTPEEEAALEK.S	GTPEEEAALEK	11	fully_tryptic	0	3	2		36.06	Prokka:EH215_00983|contig0007:2259..3260 malate dehydrogenase [Bacteroides vulgatus CL14T03C19]	-10000	-1	-1	-1
3996	3996	27.17	4802	3996	3414	997.465	499.236	2	13	ITMS	303543	3984	2	55823	54305	54305	78857	54305.3996.3414.2	1	997.466	499.237	-0.58	-0.001	2.202	0.406	0.406	422.3	0.00237	10/14	10	14	EH215_00983	0	0	0	-.MEFVTNEK.L	MEFVTNEK	8	fully_tryptic	0	3	2		36.06	Prokka:EH215_00983|contig0007:2259..3260 malate dehydrogenase [Bacteroides vulgatus CL14T03C19]	-10000	-1	-1	-1
3686	3686	26.59	4505	3686	3117	747.441	374.224	2	2	ITMS	2322180	3685	2	55823	54305	54305	78857	54305.3686.3117.2	1	747.44	374.224	1.21	0.001	1.923	0.256	0.256	248.4	0.00403	8/10	8	10	EH215_00983	0	0	0	K.LNPYIK.-	LNPYIK	6	fully_tryptic	0	3	2		36.06	Prokka:EH215_00983|contig0007:2259..3260 malate dehydrogenase [Bacteroides vulgatus CL14T03C19]	-10000	-1	-1	-1
7874	7874	34.83	8509	7874	7121	1908.01	954.507	2	8	ITMS	55457.2	7867	2	55823	54305	54305	78857	54305.7874.7121.2	1	1908.01	954.507	-0.51	-0.001	3.698	0.662	0.662	479.6	0.00209	15/36	15	36	EH215_00986	0	0	0	K.ITGLIGSIYTGNVTGGEQK.M	ITGLIGSIYTGNVTGGEQK	19	fully_tryptic	0	3	2		17.06	Prokka:EH215_00986|contig0007:complement(6024..6482) sporulation related domain protein [Bacteroides vulgatus CL14T03C19]	-10000	-1	-1	-1
2386	2386	24	3275	2386	1887	1107.55	554.28	2	6	ITMS	590274	2381	2	55823	54305	54305	78857	54305.2386.1887.2	1	1107.55	554.281	-1.03	-0.001	2.392	0.422	0.422	864.4	0.00116	13/18	13	18	EH215_00986	0	0	0	R.VQVYAGNNSR.V	VQVYAGNNSR	10	fully_tryptic	0	3	2		17.06	Prokka:EH215_00986|contig0007:complement(6024..6482) sporulation related domain protein [Bacteroides vulgatus CL14T03C19]	-10000	-1	-1	-1
7326	7326	33.72	7986	7326	6598	941.494	471.25	2	16	ITMS	62668.8	7311	2	55823	54305	54305	78857	54305.7326.6598.2	1	941.494	471.251	-0.24	0	1.246	0.036	0.036	230.8	0.00433	8/14	8	14	EH215_00986	0	0	0	R.EQINIPLD.-	EQINIPLD	8	fully_tryptic	0	3	1		17.06	Prokka:EH215_00986|contig0007:complement(6024..6482) sporulation related domain protein [Bacteroides vulgatus CL14T03C19]	-10000	-1	-1	-1
8996	8996	37.19	9582	8996	8194	1856.97	928.991	2	5	ITMS	132525	8992	2	55823	54305	54305	78857	54305.8996.8194.2	1	1856.98	928.991	-0.19	0	4.641	0.589	0.589	1066.7	0.00094	24/36	24	36	EH215_00987	0	0	0	K.ELFANPDVDGGLIGGAALK.V	ELFANPDVDGGLIGGAALK	19	fully_tryptic	0	3	2		26.86	Prokka:EH215_00987|contig0007:complement(6588..7343) triosephosphate isomerase [Bacteroides vulgatus CL14T03C19]	-10000	-1	-1	-1
9797	9797	39.01	10348	9797	8960	1630.92	815.962	2	8	ITMS	19353	9790	2	55823	54305	54305	78857	54305.9797.8960.2	1	1630.92	815.964	-1.65	-0.003	3.134	0.661	0.661	683.3	0.00146	16/28	16	28	EH215_00987	0	0	0	K.IILAYEPVWAIGTGK.T	IILAYEPVWAIGTGK	15	fully_tryptic	0	3	2		26.86	Prokka:EH215_00987|contig0007:complement(6588..7343) triosephosphate isomerase [Bacteroides vulgatus CL14T03C19]	-10000	-1	-1	-1
5212	5212	29.53	5964	5212	4576	1056.6	528.806	2	13	ITMS	522523	5200	2	55823	54305	54305	78857	54305.5212.4576.2	1	1056.6	528.806	-0.79	-0.001	2.764	0.473	0.473	800.1	0.00125	14/18	14	18	EH215_00987	0	0	0	K.NLQEGIALAK.E	NLQEGIALAK	10	fully_tryptic	0	3	2		26.86	Prokka:EH215_00987|contig0007:complement(6588..7343) triosephosphate isomerase [Bacteroides vulgatus CL14T03C19]	-10000	-1	-1	-1
6603	6603	32.28	7294	6603	5906	763.435	382.221	2	6	ITMS	155781	6598	2	55823	54305	54305	78857	54305.6603.5906.2	1	763.435	382.221	-0.39	0	1.888	0.383	0.383	424	0.00236	10/12	10	12	EH215_00987	0	0	0	K.GIIDAFK.-	GIIDAFK	7	fully_tryptic	0	3	2		26.86	Prokka:EH215_00987|contig0007:complement(6588..7343) triosephosphate isomerase [Bacteroides vulgatus CL14T03C19]	-10000	-1	-1	-1
8435	8435	35.98	9046	8435	7658	1441.77	721.387	2	19	ITMS	35248.9	8417	2	55823	54305	54305	78857	54305.8435.7658.2	1	1441.77	721.388	-1.74	-0.003	2.815	0.563	0.563	602.8	0.00166	13/26	13	26	EH215_00998	0	0	0	R.NPEAAIAPFIEAAK.V	NPEAAIAPFIEAAK	14	fully_tryptic	0	3	2		26.42	Prokka:EH215_00998|contig0007:complement(16270..16986) pyridoxine 5'-phosphate synthase [Bacteroides vulgatus CL14T03C19]	-10000	-1	-1	-1
5915	5915	30.91	6636	5915	5248	1247.65	624.327	2	5	ITMS	193500	5911	2	55823	54305	54305	78857	54305.5915.5248.2	1	1247.65	624.328	-1.32	-0.002	3.349	0.283	0.283	960.6	0.00104	14/20	14	20	EH215_01020	0	0	0	K.GTTELLIDETR.A	GTTELLIDETR	11	fully_tryptic	0	3	2		33.01	Prokka:EH215_01020|contig0007:complement(54316..55206) F5/8 type C domain protein [Bacteroides vulgatus CL14T03C19]	-10000	-1	-1	-1
8370	8370	35.85	8984	8370	7596	1411.69	706.347	2	23	ITMS	43280.9	8348	2	55823	54305	54305	78857	54305.8370.7596.2	1	1411.69	706.348	-1.66	-0.002	1.963	0.176	0.176	224.3	0.00446	10/22	10	22	EH215_01020	0	0	0	R.WEVPAGDFSYLK.I	WEVPAGDFSYLK	12	fully_tryptic	0	3	2		33.01	Prokka:EH215_01020|contig0007:complement(54316..55206) F5/8 type C domain protein [Bacteroides vulgatus CL14T03C19]	-10000	-1	-1	-1
6671	6671	32.41	7359	6671	5971	1881.01	627.675	3	5	ITMS	213405	6667	2	55823	54305	54305	78857	54305.6671.5971.3	1	1881.01	627.675	-1.03	-0.002	3.403	0.507	0.507	1138.4	0.00088	29/64	29	64	EH215_01024	0	0	0	K.ISFIGYKDQVLTPQSGK.N	ISFIGYKDQVLTPQSGK	17	fully_tryptic	1	3	3		116.67	Prokka:EH215_01024|contig0007:complement(61912..65040) carboxypeptidase regulatory-like domain protein [Bacteroides vulgatus CL14T03C19]	-10000	-1	-1	-1
3098	3098	25.4	3950	3098	2562	1125.54	563.274	2	5	ITMS	561497	3094	2	55823	54305	54305	78857	54305.3098.2562.2	1	1125.54	563.275	-0.91	-0.001	2.464	0.503	0.503	524.2	0.00191	12/18	12	18	EH215_01043	0	0	0	K.LTVSDEYNGK.-	LTVSDEYNGK	10	fully_tryptic	0	3	2		6.02	Prokka:EH215_01043|contig0007:87540..87695 50S ribosomal protein L34 [Bacteroides vulgatus CL14T03C19]	-10000	-1	-1	-1
6121	6121	31.32	6833	6121	5445	2159.03	720.348	3	4	ITMS	219112	6118	2	55823	54305	54305	78857	54305.6121.5445.3	1	2159.03	720.349	-1.42	-0.003	3.131	0.534	0.534	907.3	0.0011	24/76	24	76	EH215_01057	0	0	0	R.SKGFAFVEM*PETSEASNAIK.Q	SKGFAFVEM*PETSEASNAIK	20	fully_tryptic	1	3	3		9.14	Prokka:EH215_01057|contig0007:114591..114836 RNA recognition motif (RRM, RBD, or RNP domain) [Bacteroides vulgatus CL14T03C19]	-10000	-1	-1	-1
3553	3553	26.33	4378	3553	2990	1443.67	722.336	2	7	ITMS	140569	3547	2	55823	54305	54305	78857	54305.3553.2990.2	1	1443.67	722.337	-1.34	-0.002	2.825	0.543	0.543	531.6	0.00188	14/24	14	24	EH215_01057	0	0	0	R.EVM*EEYGTVGSVK.L	EVM*EEYGTVGSVK	13	fully_tryptic	0	3	2		9.14	Prokka:EH215_01057|contig0007:114591..114836 RNA recognition motif (RRM, RBD, or RNP domain) [Bacteroides vulgatus CL14T03C19]	-10000	-1	-1	-1
5122	5122	29.35	5878	5122	4490	1699.75	850.377	2	15	ITMS	92239.8	5108	2	55823	54305	54305	78857	54305.5122.4490.2	1	1699.75	850.378	-0.29	0	3.619	0.646	0.646	1353.1	0.00074	18/26	18	26	EH215_01064	0	0	0	K.NLSSDQFEEM*IQDK.T	NLSSDQFEEM*IQDK	14	fully_tryptic	0	3	2		15.06	Prokka:EH215_01064|contig0007:121061..121459 putative thiosulfate sulfurtransferase, GlpE-like [Bacteroides vulgatus CL14T03C19]	-10000	-1	-1	-1
6059	6059	31.19	6774	6059	5386	943.556	472.281	2	11	ITMS	390628	6049	2	55823	54305	54305	78857	54305.6059.5386.2	1	943.557	472.282	-1.49	-0.001	2.705	0.228	0.228	782.9	0.00128	12/14	12	14	EH215_01064	0	0	0	K.TIQLVDVR.T	TIQLVDVR	8	fully_tryptic	0	3	2		15.06	Prokka:EH215_01064|contig0007:121061..121459 putative thiosulfate sulfurtransferase, GlpE-like [Bacteroides vulgatus CL14T03C19]	-10000	-1	-1	-1
8995	8995	37.19	9581	8995	8193	1743.95	872.479	2	4	ITMS	169163	8992	2	55823	54305	54305	78857	54305.8995.8193.2	1	1743.95	872.48	-0.73	-0.001	3.33	0.605	0.605	601.5	0.00166	21/30	21	30	EH215_01090	0	0	0	R.IFPIESPAIDSITVNK.V	IFPIESPAIDSITVNK	16	fully_tryptic	0	3	2		13.12	Prokka:EH215_01090|contig0008:complement(50522..50875) 50S ribosomal protein L19 [Bacteroides vulgatus CL14T03C19]	-10000	-1	-1	-1
4221	4221	27.6	5017	4221	3629	1066.55	533.78	2	8	ITMS	275794	4214	2	55823	54305	54305	78857	54305.4221.3629.2	1	1066.55	533.78	-0.69	-0.001	2.949	0.501	0.501	804.7	0.00124	14/18	14	18	EH215_01090	0	0	0	K.AGDTITVAYR.I	AGDTITVAYR	10	fully_tryptic	0	3	2		13.12	Prokka:EH215_01090|contig0008:complement(50522..50875) 50S ribosomal protein L19 [Bacteroides vulgatus CL14T03C19]	-10000	-1	-1	-1
3711	3711	26.63	4529	3711	3141	1036.53	518.769	2	4	ITMS	306611	3708	2	55823	54305	54305	78857	54305.3711.3141.2	1	1036.53	518.769	-0.71	-0.001	2.451	0.525	0.525	924.1	0.00108	15/18	15	18	EH215_01090	0	0	0	K.IAEEAFATGK.Q	IAEEAFATGK	10	fully_tryptic	0	3	2		13.12	Prokka:EH215_01090|contig0008:complement(50522..50875) 50S ribosomal protein L19 [Bacteroides vulgatus CL14T03C19]	-10000	-1	-1	-1
2093	2093	23.42	2996	2093	1608	951.456	476.231	2	17	ITMS	379489	2077	2	55823	54305	54305	78857	54305.2093.1608.2	1	951.456	476.232	-0.88	-0.001	1.287	0.044	0.044	165.1	0.00606	9/16	9	16	EH215_01090	0	0	0	K.M*SGTVGVER.I	M*SGTVGVER	9	fully_tryptic	0	3	2		13.12	Prokka:EH215_01090|contig0008:complement(50522..50875) 50S ribosomal protein L19 [Bacteroides vulgatus CL14T03C19]	-10000	-1	-1	-1
7728	7728	34.53	8370	7728	6982	1623.8	812.405	2	7	ITMS	292078	7722	2	55823	54305	54305	78857	54305.7728.6982.2	1	1623.8	812.405	0.78	0.001	2.208	0.152	0.152	261.8	0.00382	11/22	11	22	EH215_01093	0	0	0	R.YRYSCLNFM*LLK.E	YRYSCLNFM*LLK	12	fully_tryptic	1	3	3		111.47	Prokka:EH215_01093|contig0008:52752..55730 putative lipoprotein, YbbD precursor-like [Bacteroides vulgatus CL14T03C19]	-10000	-1	-1	-1
6834	6834	32.74	7515	6834	6127	1355.79	678.397	2	7	ITMS	97193.2	6828	2	55823	54305	54305	78857	54305.6834.6127.2	1	1355.79	678.398	-1.64	-0.002	2.371	0.466	0.466	876.8	0.00114	16/26	16	26	EH215_01127	0	0	0	K.STNAPVVGASVIIK.G	STNAPVVGASVIIK	14	fully_tryptic	0	3	2		70.49	Prokka:EH215_01127|contig0008:110891..112777 Gram-negative bacterial TonB-like protein C-terminal [Bacteroides vulgatus CL14T03C19]	-10000	-1	-1	-1
3516	3516	26.26	4343	3516	2955	833.462	417.235	2	16	ITMS	184067	3501	2	55823	54305	54305	78857	54305.3516.2955.2	1	833.461	417.234	0.52	0	1.718	0.022	0.022	302.4	0.00331	9/12	9	12	EH215_01127	0	0	0	K.ELTITEK.L	ELTITEK	7	fully_tryptic	0	3	2		70.49	Prokka:EH215_01127|contig0008:110891..112777 Gram-negative bacterial TonB-like protein C-terminal [Bacteroides vulgatus CL14T03C19]	-10000	-1	-1	-1
4427	4427	28	5214	4427	3826	1560.79	780.9	2	7	ITMS	358425	4421	2	55823	54305	54305	78857	54305.4427.3826.2	1	1560.79	780.901	-0.35	-0.001	3.484	0.471	0.471	783.5	0.00128	17/30	17	30	EH215_01146	0	0	0	K.VTAGGEEM*PGVTVAVK.G	VTAGGEEM*PGVTVAVK	16	fully_tryptic	0	3	2		114.1	Prokka:EH215_01146|contig0009:18184..21270 TonB-dependent receptor plug domain protein [Bacteroides vulgatus CL14T03C19]	-10000	-1	-1	-1
5092	5092	29.3	5849	5092	4461	814.503	407.755	2	8	ITMS	211084	5085	2	55823	54305	54305	78857	54305.5092.4461.2	1	814.503	407.755	-0.24	0	2.082	0.202	0.202	323.2	0.00309	9/12	9	12	EH215_01146	0	0	0	K.VINVELK.E	VINVELK	7	fully_tryptic	0	3	2		114.1	Prokka:EH215_01146|contig0009:18184..21270 TonB-dependent receptor plug domain protein [Bacteroides vulgatus CL14T03C19]	-10000	-1	-1	-1
8111	8111	35.31	8736	8111	7348	1824.87	912.94	2	17	ITMS	46313.1	8095	2	55823	54305	54305	78857	54305.8111.7348.2	1	1824.88	912.942	-1.38	-0.003	3.583	0.573	0.573	846.9	0.00118	16/32	16	32	EH215_01191	0	0	0	K.FSATGPWTATVEDVTSR.A	FSATGPWTATVEDVTSR	17	fully_tryptic	0	3	2		84.44	Prokka:EH215_01191|contig0009:complement(84588..86852) protein of unknown function (DUF4859) [Bacteroides vulgatus CL14T03C19]	-10000	-1	-1	-1
7106	7106	33.29	7775	7106	6387	1393.71	697.357	2	3	ITMS	1468250	7104	2	55823	54305	54305	78857	54305.7106.6387.2	1	1393.71	697.357	0.07	0	4.307	0.683	0.683	2057.4	0.00049	21/24	21	24	EH215_01199	0	0	0	K.NLLTSFAGESQAR.M	NLLTSFAGESQAR	13	fully_tryptic	0	3	2		21.64	Prokka:EH215_01199|contig0009:97352..97930 rubrerythrin [Bacteroides vulgatus CL14T03C19]	-10000	-1	-1	-1
6244	6244	31.56	6951	6244	5563	2038.02	680.011	3	12	ITMS	303373	6233	2	55823	54305	54305	78857	54305.6244.5563.3	1	2038.02	680.012	-1.41	-0.003	3.035	0.568	0.568	957.1	0.00104	26/72	26	72	EH215_01199	0	0	0	K.GTQTEKNLLTSFAGESQAR.M	GTQTEKNLLTSFAGESQAR	19	fully_tryptic	1	3	3		21.64	Prokka:EH215_01199|contig0009:97352..97930 rubrerythrin [Bacteroides vulgatus CL14T03C19]	-10000	-1	-1	-1
3522	3522	26.27	4349	3522	2961	1354.64	452.22	3	22	ITMS	328705	3501	2	55823	54305	54305	78857	54305.3522.2961.3	1	1354.65	452.22	-0.91	-0.001	2.95	0.358	0.358	749.1	0.00133	17/40	17	40	EH215_01199	0	0	0	R.M*RYTYFASTAK.K	M*RYTYFASTAK	11	fully_tryptic	1	3	3		21.64	Prokka:EH215_01199|contig0009:97352..97930 rubrerythrin [Bacteroides vulgatus CL14T03C19]	-10000	-1	-1	-1
3873	3873	26.94	4684	3873	3296	1051.51	526.259	2	5	ITMS	711366	3869	2	55823	54305	54305	78857	54305.3873.3296.2	1	1051.51	526.258	0.81	0.001	2.547	0.546	0.546	585.5	0.00171	13/16	13	16	EH215_01199	0	0	0	R.YTYFASTAK.K	YTYFASTAK	9	fully_tryptic	0	3	2		21.64	Prokka:EH215_01199|contig0009:97352..97930 rubrerythrin [Bacteroides vulgatus CL14T03C19]	-10000	-1	-1	-1
2963	2963	25.15	3821	2963	2433	1150.61	575.808	2	8	ITMS	1507330	2956	2	55823	54305	54305	78857	54305.2963.2433.2	1	1150.61	575.809	-0.53	-0.001	2.433	0.418	0.418	599.7	0.00167	13/18	13	18	EH215_01199	0	0	0	K.NVEEGTVFKK.A	NVEEGTVFKK	10	fully_tryptic	1	3	3		21.64	Prokka:EH215_01199|contig0009:97352..97930 rubrerythrin [Bacteroides vulgatus CL14T03C19]	-10000	-1	-1	-1
3916	3916	27.02	4725	3916	3337	1022.52	511.762	2	2	ITMS	1137040	3915	2	55823	54305	54305	78857	54305.3916.3337.2	1	1022.52	511.761	1.66	0.002	2.295	0.412	0.412	406.8	0.00246	12/16	12	16	EH215_01199	0	0	0	K.NVEEGTVFK.K	NVEEGTVFK	9	fully_tryptic	0	3	2		21.64	Prokka:EH215_01199|contig0009:97352..97930 rubrerythrin [Bacteroides vulgatus CL14T03C19]	-10000	-1	-1	-1
6646	6646	32.36	7335	6646	5947	720.466	360.737	2	3	ITMS	2931370	6644	2	55823	54305	54305	78857	54305.6646.5947.2	1	720.465	360.736	0.61	0	1.668	0.078	0.078	382.1	0.00262	9/10	9	10	EH215_01199	0	0	0	R.YLALLK.N	YLALLK	6	fully_tryptic	0	3	2		21.64	Prokka:EH215_01199|contig0009:97352..97930 rubrerythrin [Bacteroides vulgatus CL14T03C19]	-10000	-1	-1	-1
3815	3815	26.83	4629	3815	3241	1278.64	639.822	2	16	ITMS	127190	3800	2	55823	54305	54305	78857	54305.3815.3241.2	1	1278.64	639.822	0.02	0	2.497	0.303	0.303	843.1	0.00119	14/20	14	20	EH215_01226	0	0	0	K.DM*QANQITTLK.N	DM*QANQITTLK	11	fully_tryptic	0	3	2		92.1	Prokka:EH215_01226|contig0010:complement(29722..32148) pesticin receptor precursor [Bacteroides vulgatus CL14T03C19]	-10000	-1	-1	-1
7571	7571	34.21	8220	7571	6832	1057.58	529.293	2	8	ITMS	42834.6	7564	2	55823	54305	54305	78857	54305.7571.6832.2	1	1057.58	529.293	-0.72	-0.001	2.299	0.266	0.266	1022.1	0.00098	13/16	13	16	EH215_01226	0	0	0	K.ALQIDVWGR.N	ALQIDVWGR	9	fully_tryptic	0	3	2		92.1	Prokka:EH215_01226|contig0010:complement(29722..32148) pesticin receptor precursor [Bacteroides vulgatus CL14T03C19]	-10000	-1	-1	-1
5576	5576	30.24	6312	5576	4924	1413.75	707.378	2	9	ITMS	178397	5568	2	55823	54305	54305	78857	54305.5576.4924.2	1	1413.75	707.378	-0.3	0	4.141	0.6	0.6	2126.3	0.00047	20/24	20	24	EH215_01240	0	0	0	K.IIFAQDANAPTPR.T	IIFAQDANAPTPR	13	fully_tryptic	0	3	2		60.2	Prokka:EH215_01240|contig0010:complement(49982..51574) MAC/Perforin domain protein [Bacteroides vulgatus CL14T03C19]	-10000	-1	-1	-1
5731	5731	30.55	6460	5731	5072	1543.69	772.35	2	5	ITMS	124684	5727	2	55823	54305	54305	78857	54305.5731.5072.2	1	1543.69	772.351	-0.53	-0.001	3.72	0.61	0.61	1130.3	0.00088	17/24	17	24	EH215_01240	0	0	0	R.TSFIDIDENSM*QK.F	TSFIDIDENSM*QK	13	fully_tryptic	0	3	2		60.2	Prokka:EH215_01240|contig0010:complement(49982..51574) MAC/Perforin domain protein [Bacteroides vulgatus CL14T03C19]	-10000	-1	-1	-1
3006	3006	25.23	3862	3006	2474	1377.56	689.285	2	5	ITMS	412597	3002	2	55823	54305	54305	78857	54305.3006.2474.2	1	1377.56	689.285	-0.7	-0.001	3.376	0.56	0.56	1237.5	0.00081	15/20	15	20	EH215_01257	0	0	0	K.DQEGNDYYM*VK.N	DQEGNDYYM*VK	11	fully_tryptic	0	3	2		47.27	Prokka:EH215_01257|contig0010:complement(69907..71154) aminopeptidase E [Bacteroides vulgatus CL14T03C19]	-10000	-1	-1	-1
6974	6974	33.02	7649	6974	6261	2586.14	862.72	3	9	ITMS	118169	6966	2	55823	54305	54305	78857	54305.6974.6261.3	1	2586.15	862.72	-0.2	-0.001	2.228	0.244	0.244	719.3	0.00139	24/84	24	84	EH215_01257	0	0	0	R.QEAYDNWETTDDHGM*LIYGIAK.D	QEAYDNWETTDDHGM*LIYGIAK	22	fully_tryptic	0	3	3		47.27	Prokka:EH215_01257|contig0010:complement(69907..71154) aminopeptidase E [Bacteroides vulgatus CL14T03C19]	-10000	-1	-1	-1
4022	4022	27.22	4827	4022	3439	1361.57	681.288	2	16	ITMS	98203.2	4007	2	55823	54305	54305	78857	54305.4022.3439.2	1	1361.57	681.288	0.12	0	1.833	0.303	0.303	249.7	0.004	10/20	10	20	EH215_01257	0	0	0	K.DQEGNDYYMVK.N	DQEGNDYYMVK	11	fully_tryptic	0	3	2		47.27	Prokka:EH215_01257|contig0010:complement(69907..71154) aminopeptidase E [Bacteroides vulgatus CL14T03C19]	-10000	-1	-1	-1
8717	8717	36.58	9315	8717	7927	1226.74	613.876	2	2	ITMS	422801	8716	2	55823	54305	54305	78857	54305.8717.7927.2	1	1226.75	613.877	-1.9	-0.002	4.26	0.6	0.6	2055.8	0.00049	20/22	20	22	EH215_01260	0	0	0	K.ALALGEAIITVR.D	ALALGEAIITVR	12	fully_tryptic	0	3	2		30.01	Prokka:EH215_01260|contig0010:complement(73862..74662) hypothetical protein [Bacteroides vulgatus CL14T03C19]	-10000	-1	-1	-1
7576	7576	34.22	8225	7576	6837	1887.95	944.481	2	13	ITMS	369646	7564	2	55823	54305	54305	78857	54305.7576.6837.2	1	1887.96	944.482	-0.59	-0.001	5.361	0.684	0.684	1415	0.00071	22/32	22	32	EH215_01265	0	0	0	R.NLNEVVSFNPTAENIAR.W	NLNEVVSFNPTAENIAR	17	fully_tryptic	0	3	2		12.83	Prokka:EH215_01265|contig0010:77776..78108 6-carboxy-5,6,7,8-tetrahydropterin synthase [Bacteroides vulgatus CL14T03C19]	-10000	-1	-1	-1
3103	3103	25.41	3955	3103	2567	1383.63	692.317	2	10	ITMS	1709780	3094	2	55823	54305	54305	78857	54305.3103.2567.2	1	1383.63	692.317	-0.3	0	3.641	0.552	0.552	654.3	0.00153	14/22	14	22	EH215_01265	0	0	0	R.ESEGNTVIYEKD.-	ESEGNTVIYEKD	12	fully_tryptic	1	3	2		12.83	Prokka:EH215_01265|contig0010:77776..78108 6-carboxy-5,6,7,8-tetrahydropterin synthase [Bacteroides vulgatus CL14T03C19]	-10000	-1	-1	-1
2384	2384	24	3273	2384	1885	1118.55	559.779	2	4	ITMS	646028	2381	2	55823	54305	54305	78857	54305.2384.1885.2	1	1118.55	559.779	-1.09	-0.001	1.899	0.215	0.215	517.7	0.00193	12/18	12	18	EH215_01265	0	0	0	R.M*EISASHSLK.L	M*EISASHSLK	10	fully_tryptic	0	3	3		12.83	Prokka:EH215_01265|contig0010:77776..78108 6-carboxy-5,6,7,8-tetrahydropterin synthase [Bacteroides vulgatus CL14T03C19]	-10000	-1	-1	-1
4585	4585	28.31	5365	4585	3977	836.489	418.748	2	4	ITMS	1507250	4582	2	55823	54305	54305	78857	54305.4585.3977.2	1	836.488	418.747	1.5	0.001	2.195	0.501	0.501	359.4	0.00278	11/14	11	14	EH215_01273	0	0	0	R.YASVVGLK.I	YASVVGLK	8	fully_tryptic	0	3	2		10.51	Prokka:EH215_01273|contig0010:86503..86781 GCN5-related N-acetyl-transferase [Bacteroides vulgatus CL14T03C19]	-10000	-1	-1	-1
2854	2854	24.93	3717	2854	2329	1279.6	640.302	2	3	ITMS	471784	2852	2	55823	54305	54305	78857	54305.2854.2329.2	1	1279.6	640.303	-0.98	-0.001	2.071	0.581	0.581	227.4	0.0044	11/18	11	18	EH215_01273	0	0	0	R.HTQYKDM*LVE.-	HTQYKDM*LVE	10	fully_tryptic	1	3	3		10.51	Prokka:EH215_01273|contig0010:86503..86781 GCN5-related N-acetyl-transferase [Bacteroides vulgatus CL14T03C19]	-10000	-1	-1	-1
3924	3924	27.04	4733	3924	3345	717.339	359.173	2	10	ITMS	991512	3915	2	55823	54305	54305	78857	54305.3924.3345.2	1	717.339	359.173	0.26	0	1.415	0.323	0.323	279.7	0.00358	7/8	7	8	EH215_01273	0	0	0	K.M*FFTR.H	M*FFTR	5	fully_tryptic	0	3	2		10.51	Prokka:EH215_01273|contig0010:86503..86781 GCN5-related N-acetyl-transferase [Bacteroides vulgatus CL14T03C19]	-10000	-1	-1	-1
5297	5297	29.69	6045	5297	4657	701.344	351.176	2	6	ITMS	191875	5292	2	55823	54305	54305	78857	54305.5297.4657.2	1	701.344	351.176	-0.26	0	1.203	0.256	0.256	486.8	0.00205	7/8	7	8	EH215_01273	0	0	0	K.MFFTR.H	MFFTR	5	fully_tryptic	0	3	2		10.51	Prokka:EH215_01273|contig0010:86503..86781 GCN5-related N-acetyl-transferase [Bacteroides vulgatus CL14T03C19]	-10000	-1	-1	-1
7732	7732	34.54	8374	7732	6986	1805.87	903.439	2	11	ITMS	34013.9	7722	2	55823	54305	54305	78857	54305.7732.6986.2	1	1805.87	903.439	0.3	0.001	3.16	0.542	0.542	566.8	0.00176	17/32	17	32	EH215_01282	0	0	0	R.SGGYSGWEPNVDSPILK.A	SGGYSGWEPNVDSPILK	17	fully_tryptic	0	3	2		53.14	Prokka:EH215_01282|contig0011:5558..7018 cytosol non-specific dipeptidase [Bacteroides vulgatus CL14T03C19]	-10000	-1	-1	-1
3554	3554	26.33	4379	3554	2991	1047.55	524.277	2	8	ITMS	233847	3547	2	55823	54305	54305	78857	54305.3554.2991.2	1	1047.55	524.277	0.25	0	1.49	0.294	0.294	370.4	0.0027	11/18	11	18	EH215_01282	0	0	0	K.AQFGTEPAVK.V	AQFGTEPAVK	10	fully_tryptic	0	3	2		53.14	Prokka:EH215_01282|contig0011:5558..7018 cytosol non-specific dipeptidase [Bacteroides vulgatus CL14T03C19]	-10000	-1	-1	-1
7132	7132	33.34	7800	7132	6412	1567.7	784.356	2	6	ITMS	264815	7127	2	55823	54305	54305	78857	54305.7132.6412.2	1	1567.71	784.357	-1.01	-0.002	3.483	0.605	0.605	1749.6	0.00057	18/24	18	24	EH215_01286	0	0	0	R.YFYGTAEDGFEIR.L	YFYGTAEDGFEIR	13	fully_tryptic	0	3	2		17.02	Prokka:EH215_01286|contig0011:complement(14902..15333) hypothetical protein [Bacteroides vulgatus CL14T03C19]	-10000	-1	-1	-1
7089	7089	33.25	7759	7089	6371	1056.54	528.771	2	9	ITMS	442970	7081	2	55823	54305	54305	78857	54305.7089.6371.2	1	1056.54	528.772	-0.63	-0.001	3.311	0.655	0.655	1280.6	0.00078	15/18	15	18	EH215_01286	0	0	0	R.GFDISGLYGK.T	GFDISGLYGK	10	fully_tryptic	0	3	2		17.02	Prokka:EH215_01286|contig0011:complement(14902..15333) hypothetical protein [Bacteroides vulgatus CL14T03C19]	-10000	-1	-1	-1
6668	6668	32.41	7356	6668	5968	1415.57	708.287	2	2	ITMS	425947	6667	2	55823	54305	54305	78857	54305.6668.5968.2	1	1415.57	708.288	-1.13	-0.002	3.037	0.535	0.535	1455.7	0.00069	17/20	17	20	EH215_01286	0	0	0	K.TWWGDM*GFEDR.Y	TWWGDM*GFEDR	11	fully_tryptic	0	3	2		17.02	Prokka:EH215_01286|contig0011:complement(14902..15333) hypothetical protein [Bacteroides vulgatus CL14T03C19]	-10000	-1	-1	-1
4767	4767	28.66	5539	4767	4151	874.442	437.725	2	9	ITMS	1138600	4759	2	55823	54305	54305	78857	54305.4767.4151.2	1	874.442	437.725	0.4	0	2.09	0.341	0.341	455.4	0.0022	10/12	10	12	EH215_01286	0	0	0	R.LEWVDGR.S	LEWVDGR	7	fully_tryptic	0	3	2		17.02	Prokka:EH215_01286|contig0011:complement(14902..15333) hypothetical protein [Bacteroides vulgatus CL14T03C19]	-10000	-1	-1	-1
8590	8590	36.31	9194	8590	7806	1488.78	744.894	2	13	ITMS	38059.6	8578	2	55823	54305	54305	78857	54305.8590.7806.2	1	1488.78	744.896	-2.11	-0.003	3.649	0.607	0.607	1404.8	0.00071	17/26	17	26	EH215_01289	0	0	0	R.M*GVASIQALLEGQR.N	M*GVASIQALLEGQR	14	fully_tryptic	0	3	2		35.4	Prokka:EH215_01289|contig0011:complement(17729..18709) 6-phosphofructokinase isozyme 1 [Bacteroides vulgatus CL14T03C19]	-10000	-1	-1	-1
6975	6975	33.02	7650	6975	6262	1278.65	639.831	2	10	ITMS	72375.4	6966	2	55823	54305	54305	78857	54305.6975.6262.2	1	1278.66	639.832	-2.24	-0.003	2.759	0.469	0.469	877.6	0.00114	15/20	15	20	EH215_01289	0	0	0	K.GLVTDEIQEFK.S	GLVTDEIQEFK	11	fully_tryptic	0	3	2		35.4	Prokka:EH215_01289|contig0011:complement(17729..18709) 6-phosphofructokinase isozyme 1 [Bacteroides vulgatus CL14T03C19]	-10000	-1	-1	-1
10013	10013	39.56	747	10013	9166	1265.71	633.358	2	7	ITMS	15116.3	10007	2	55823	54305	54305	78857	54305.10013.9166.2	1	1265.71	633.359	-0.92	-0.001	2.452	0.604	0.604	587	0.0017	14/20	14	20	EH215_01289	0	0	0	R.ELVNVLHELSI.-	ELVNVLHELSI	11	fully_tryptic	0	3	2		35.4	Prokka:EH215_01289|contig0011:complement(17729..18709) 6-phosphofructokinase isozyme 1 [Bacteroides vulgatus CL14T03C19]	-10000	-1	-1	-1
6171	6171	31.42	6881	6171	5493	1502.78	751.895	2	8	ITMS	130991	6164	2	55823	54305	54305	78857	54305.6171.5493.2	1	1502.78	751.896	-1.5	-0.002	2.587	0.227	0.227	310.4	0.00322	13/24	13	24	EH215_01299	0	0	0	K.VQFQVPQGTELEK.L	VQFQVPQGTELEK	13	fully_tryptic	0	3	2		17.89	Prokka:EH215_01299|contig0011:25261..25725 ExbD/TolR-like biopolymer transport protein [Bacteroides vulgatus CL14T03C19]	-10000	-1	-1	-1
6939	6939	32.94	7616	6939	6228	1873	625.006	3	20	ITMS	220050	6920	2	55823	54305	54305	78857	54305.6939.6228.3	1	1873.01	625.007	-1.3	-0.002	2.525	0.413	0.413	278.4	0.00359	20/60	20	60	EH215_01299	0	0	0	K.VQFQVPQGTELEKLEK.K	VQFQVPQGTELEKLEK	16	fully_tryptic	1	3	3		17.89	Prokka:EH215_01299|contig0011:25261..25725 ExbD/TolR-like biopolymer transport protein [Bacteroides vulgatus CL14T03C19]	-10000	-1	-1	-1
4629	4629	28.39	5407	4629	4019	2532.22	844.745	3	2	ITMS	4768160	4628	2	55823	54305	54305	78857	54305.4629.4019.3	1	2532.21	844.741	3.63	0.009	3.974	0.555	0.555	976.8	0.00102	31/88	31	88	EH215_01367	0	0	0	K.NYAESTIKEAAVEANEDGTKTYK.V	NYAESTIKEAAVEANEDGTKTYK	23	fully_tryptic	2	3	4		10.82	Prokka:EH215_01367|contig0012:15786..16091 hypothetical protein [Bacteroides vulgatus CL14T03C19]	-10000	-1	-1	-1
4261	4261	27.68	5055	4261	3667	2140	714.006	3	2	ITMS	1059800	4260	2	55823	54305	54305	78857	54305.4261.3667.3	1	2140	714.006	-0.86	-0.002	3.968	0.555	0.555	1566.1	0.00064	30/76	30	76	EH215_01367	0	0	0	K.NYAESTIKEAAVEANEDGTK.T	NYAESTIKEAAVEANEDGTK	20	fully_tryptic	1	3	3		10.82	Prokka:EH215_01367|contig0012:15786..16091 hypothetical protein [Bacteroides vulgatus CL14T03C19]	-10000	-1	-1	-1
4468	4468	28.08	5253	4468	3865	2140.01	714.008	3	2	ITMS	10168000	4467	2	55823	54305	54305	78857	54305.4468.3865.3	1	2140	714.006	2.87	0.006	3.962	0.538	0.538	1548.8	0.00065	29/76	29	76	EH215_01367	0	0	0	K.NYAESTIKEAAVEANEDGTK.T	NYAESTIKEAAVEANEDGTK	20	fully_tryptic	1	3	3		10.82	Prokka:EH215_01367|contig0012:15786..16091 hypothetical protein [Bacteroides vulgatus CL14T03C19]	-10000	-1	-1	-1
9220	9220	37.67	9797	9220	8409	2468.23	823.413	3	23	ITMS	19413.4	9198	2	55823	54305	54305	78857	54305.9220.8409.3	1	2468.23	823.415	-1.25	-0.003	3.8	0.54	0.54	885.3	0.00113	27/88	27	88	EH215_01367	0	0	0	K.VVLTDEEGTESTVLFSESGEVLK.-	VVLTDEEGTESTVLFSESGEVLK	23	fully_tryptic	0	3	2		10.82	Prokka:EH215_01367|contig0012:15786..16091 hypothetical protein [Bacteroides vulgatus CL14T03C19]	-10000	-1	-1	-1
9058	9058	37.32	9642	9058	8254	2468.22	823.412	3	22	ITMS	17849.7	9037	2	55823	54305	54305	78857	54305.9058.8254.3	1	2468.23	823.415	-3.29	-0.008	3.673	0.356	0.356	958.2	0.00104	26/88	26	88	EH215_01367	0	0	0	K.VVLTDEEGTESTVLFSESGEVLK.-	VVLTDEEGTESTVLFSESGEVLK	23	fully_tryptic	0	3	2		10.82	Prokka:EH215_01367|contig0012:15786..16091 hypothetical protein [Bacteroides vulgatus CL14T03C19]	-10000	-1	-1	-1
10689	10689	41.7	1432	10689	9796	2468.22	823.413	3	10	ITMS	6277.9	10680	2	55823	54305	54305	78857	54305.10689.9796.3	1	2468.23	823.415	-1.65	-0.004	3.602	0.511	0.511	849.5	0.00118	27/88	27	88	EH215_01367	0	0	0	K.VVLTDEEGTESTVLFSESGEVLK.-	VVLTDEEGTESTVLFSESGEVLK	23	fully_tryptic	0	3	2		10.82	Prokka:EH215_01367|contig0012:15786..16091 hypothetical protein [Bacteroides vulgatus CL14T03C19]	-10000	-1	-1	-1
7004	7004	33.08	7678	7004	6290	1255.69	628.348	2	16	ITMS	349713	6989	2	55823	54305	54305	78857	54305.7004.6290.2	1	1255.69	628.348	-0.03	0	3.474	0.607	0.607	568.1	0.00176	19/22	19	22	EH215_01367	0	0	0	K.DLPAAVQEAITK.N	DLPAAVQEAITK	12	fully_tryptic	0	3	2		10.82	Prokka:EH215_01367|contig0012:15786..16091 hypothetical protein [Bacteroides vulgatus CL14T03C19]	-10000	-1	-1	-1
11000	11000	42.69	1745	11000	10085	2468.23	823.414	3	8	ITMS	4323.7	10993	2	55823	54305	54305	78857	54305.11000.10085.3	1	2468.23	823.415	-0.92	-0.002	3.435	0.423	0.423	744.4	0.00134	26/88	26	88	EH215_01367	0	0	0	K.VVLTDEEGTESTVLFSESGEVLK.-	VVLTDEEGTESTVLFSESGEVLK	23	fully_tryptic	0	3	2		10.82	Prokka:EH215_01367|contig0012:15786..16091 hypothetical protein [Bacteroides vulgatus CL14T03C19]	-10000	-1	-1	-1
10508	10508	41.1	1251	10508	9629	2468.23	823.414	3	13	ITMS	5647.1	10496	2	55823	54305	54305	78857	54305.10508.9629.3	1	2468.23	823.415	-0.4	-0.001	3.348	0.505	0.505	425.5	0.00235	25/88	25	88	EH215_01367	0	0	0	K.VVLTDEEGTESTVLFSESGEVLK.-	VVLTDEEGTESTVLFSESGEVLK	23	fully_tryptic	0	3	2		10.82	Prokka:EH215_01367|contig0012:15786..16091 hypothetical protein [Bacteroides vulgatus CL14T03C19]	-10000	-1	-1	-1
10941	10941	42.49	1686	10941	10031	2468.22	823.412	3	9	ITMS	4405.9	10933	2	55823	54305	54305	78857	54305.10941.10031.3	1	2468.23	823.415	-2.55	-0.006	3.289	0.524	0.524	589	0.0017	23/88	23	88	EH215_01367	0	0	0	K.VVLTDEEGTESTVLFSESGEVLK.-	VVLTDEEGTESTVLFSESGEVLK	23	fully_tryptic	0	3	2		10.82	Prokka:EH215_01367|contig0012:15786..16091 hypothetical protein [Bacteroides vulgatus CL14T03C19]	-10000	-1	-1	-1
4356	4356	27.87	5146	4356	3758	2532.21	844.741	3	5	ITMS	313156	4352	2	55823	54305	54305	78857	54305.4356.3758.3	1	2532.21	844.741	-0.41	-0.001	3.277	0.497	0.497	759.4	0.00132	27/88	27	88	EH215_01367	0	0	0	K.NYAESTIKEAAVEANEDGTKTYK.V	NYAESTIKEAAVEANEDGTKTYK	23	fully_tryptic	2	3	4		10.82	Prokka:EH215_01367|contig0012:15786..16091 hypothetical protein [Bacteroides vulgatus CL14T03C19]	-10000	-1	-1	-1
1786	1786	22.67	2717	1786	1329	1233.56	617.284	2	2	ITMS	866984	1785	2	55823	54305	54305	78857	54305.1786.1329.2	1	1233.56	617.283	0.79	0.001	3.268	0.55	0.55	685.2	0.00146	15/22	15	22	EH215_01367	0	0	0	K.EAAVEANEDGTK.T	EAAVEANEDGTK	12	fully_tryptic	0	3	2		10.82	Prokka:EH215_01367|contig0012:15786..16091 hypothetical protein [Bacteroides vulgatus CL14T03C19]	-10000	-1	-1	-1
10794	10794	42.01	1539	10794	9895	2468.23	823.415	3	8	ITMS	6199.5	10787	2	55823	54305	54305	78857	54305.10794.9895.3	1	2468.23	823.415	0.28	0.001	3.183	0.514	0.514	814	0.00123	25/88	25	88	EH215_01367	0	0	0	K.VVLTDEEGTESTVLFSESGEVLK.-	VVLTDEEGTESTVLFSESGEVLK	23	fully_tryptic	0	3	2		10.82	Prokka:EH215_01367|contig0012:15786..16091 hypothetical protein [Bacteroides vulgatus CL14T03C19]	-10000	-1	-1	-1
6813	6813	32.7	7495	6813	6107	1255.69	628.348	2	9	ITMS	147787	6805	2	55823	54305	54305	78857	54305.6813.6107.2	1	1255.69	628.348	-0.7	-0.001	3.146	0.719	0.719	627.7	0.00159	19/22	19	22	EH215_01367	0	0	0	K.DLPAAVQEAITK.N	DLPAAVQEAITK	12	fully_tryptic	0	3	2		10.82	Prokka:EH215_01367|contig0012:15786..16091 hypothetical protein [Bacteroides vulgatus CL14T03C19]	-10000	-1	-1	-1
9719	9719	38.8	10274	9719	8886	2468.23	823.414	3	16	ITMS	11585.9	9704	2	55823	54305	54305	78857	54305.9719.8886.3	1	2468.23	823.415	-1.03	-0.003	3.114	0.482	0.482	513.5	0.00195	24/88	24	88	EH215_01367	0	0	0	K.VVLTDEEGTESTVLFSESGEVLK.-	VVLTDEEGTESTVLFSESGEVLK	23	fully_tryptic	0	3	2		10.82	Prokka:EH215_01367|contig0012:15786..16091 hypothetical protein [Bacteroides vulgatus CL14T03C19]	-10000	-1	-1	-1
9634	9634	38.59	10193	9634	8805	2468.23	823.414	3	23	ITMS	10210.1	9612	2	55823	54305	54305	78857	54305.9634.8805.3	1	2468.23	823.415	-1.17	-0.003	3.047	0.299	0.299	496	0.00202	23/88	23	88	EH215_01367	0	0	0	K.VVLTDEEGTESTVLFSESGEVLK.-	VVLTDEEGTESTVLFSESGEVLK	23	fully_tryptic	0	3	2		10.82	Prokka:EH215_01367|contig0012:15786..16091 hypothetical protein [Bacteroides vulgatus CL14T03C19]	-10000	-1	-1	-1
8650	8650	36.44	9251	8650	7863	2468.22	823.413	3	4	ITMS	39765.9	8647	2	55823	54305	54305	78857	54305.8650.7863.3	1	2468.23	823.415	-1.87	-0.005	3.005	0.383	0.383	922.2	0.00108	26/88	26	88	EH215_01367	0	0	0	K.VVLTDEEGTESTVLFSESGEVLK.-	VVLTDEEGTESTVLFSESGEVLK	23	fully_tryptic	0	3	2		10.82	Prokka:EH215_01367|contig0012:15786..16091 hypothetical protein [Bacteroides vulgatus CL14T03C19]	-10000	-1	-1	-1
10907	10907	42.36	1654	10907	10001	2468.23	823.413	3	15	ITMS	5656.3	10893	2	55823	54305	54305	78857	54305.10907.10001.3	1	2468.23	823.415	-1.57	-0.004	2.958	0.436	0.436	426.4	0.00235	23/88	23	88	EH215_01367	0	0	0	K.VVLTDEEGTESTVLFSESGEVLK.-	VVLTDEEGTESTVLFSESGEVLK	23	fully_tryptic	0	3	2		10.82	Prokka:EH215_01367|contig0012:15786..16091 hypothetical protein [Bacteroides vulgatus CL14T03C19]	-10000	-1	-1	-1
10781	10781	41.97	1527	10781	9883	2468.23	823.413	3	17	ITMS	6776.7	10765	2	55823	54305	54305	78857	54305.10781.9883.3	1	2468.23	823.415	-1.31	-0.003	2.936	0.474	0.474	572.7	0.00175	24/88	24	88	EH215_01367	0	0	0	K.VVLTDEEGTESTVLFSESGEVLK.-	VVLTDEEGTESTVLFSESGEVLK	23	fully_tryptic	0	3	2		10.82	Prokka:EH215_01367|contig0012:15786..16091 hypothetical protein [Bacteroides vulgatus CL14T03C19]	-10000	-1	-1	-1
10340	10340	40.55	1083	10340	9474	2468.23	823.414	3	12	ITMS	5770.8	10329	2	55823	54305	54305	78857	54305.10340.9474.3	1	2468.23	823.415	-0.42	-0.001	2.935	0.387	0.387	390.3	0.00256	24/88	24	88	EH215_01367	0	0	0	K.VVLTDEEGTESTVLFSESGEVLK.-	VVLTDEEGTESTVLFSESGEVLK	23	fully_tryptic	0	3	2		10.82	Prokka:EH215_01367|contig0012:15786..16091 hypothetical protein [Bacteroides vulgatus CL14T03C19]	-10000	-1	-1	-1
10216	10216	40.16	956	10216	9358	2468.23	823.414	3	10	ITMS	5707.5	10207	2	55823	54305	54305	78857	54305.10216.9358.3	1	2468.23	823.415	-0.82	-0.002	2.922	0.477	0.477	519.5	0.00192	21/88	21	88	EH215_01367	0	0	0	K.VVLTDEEGTESTVLFSESGEVLK.-	VVLTDEEGTESTVLFSESGEVLK	23	fully_tryptic	0	3	2		10.82	Prokka:EH215_01367|contig0012:15786..16091 hypothetical protein [Bacteroides vulgatus CL14T03C19]	-10000	-1	-1	-1
9469	9469	38.21	10035	9469	8647	2468.23	823.414	3	19	ITMS	13120.8	9451	2	55823	54305	54305	78857	54305.9469.8647.3	1	2468.23	823.415	-0.98	-0.002	2.909	0.377	0.377	462.8	0.00216	24/88	24	88	EH215_01367	0	0	0	K.VVLTDEEGTESTVLFSESGEVLK.-	VVLTDEEGTESTVLFSESGEVLK	23	fully_tryptic	0	3	2		10.82	Prokka:EH215_01367|contig0012:15786..16091 hypothetical protein [Bacteroides vulgatus CL14T03C19]	-10000	-1	-1	-1
1871	1871	22.93	2789	1871	1401	1233.56	617.283	2	2	ITMS	1214890	1870	2	55823	54305	54305	78857	54305.1871.1401.2	1	1233.56	617.283	0.26	0	2.893	0.544	0.544	703.3	0.00142	15/22	15	22	EH215_01367	0	0	0	K.EAAVEANEDGTK.T	EAAVEANEDGTK	12	fully_tryptic	0	3	2		10.82	Prokka:EH215_01367|contig0012:15786..16091 hypothetical protein [Bacteroides vulgatus CL14T03C19]	-10000	-1	-1	-1
1655	1655	22.15	2616	1655	1228	1233.56	617.281	2	2	ITMS	92003.6	1654	2	55823	54305	54305	78857	54305.1655.1228.2	1	1233.56	617.283	-3.02	-0.004	2.891	0.635	0.635	795.4	0.00126	17/22	17	22	EH215_01367	0	0	0	K.EAAVEANEDGTK.T	EAAVEANEDGTK	12	fully_tryptic	0	3	2		10.82	Prokka:EH215_01367|contig0012:15786..16091 hypothetical protein [Bacteroides vulgatus CL14T03C19]	-10000	-1	-1	-1
11223	11223	43.6	1949	11223	10274	2468.23	823.414	3	3	ITMS	3936.6	11221	2	55823	54305	54305	78857	54305.11223.10274.3	1	2468.23	823.415	-0.7	-0.002	2.832	0.377	0.377	494.9	0.00202	24/88	24	88	EH215_01367	0	0	0	K.VVLTDEEGTESTVLFSESGEVLK.-	VVLTDEEGTESTVLFSESGEVLK	23	fully_tryptic	0	3	2		10.82	Prokka:EH215_01367|contig0012:15786..16091 hypothetical protein [Bacteroides vulgatus CL14T03C19]	-10000	-1	-1	-1
9552	9552	38.4	10114	9552	8726	2468.23	823.414	3	10	ITMS	12395.5	9543	2	55823	54305	54305	78857	54305.9552.8726.3	1	2468.23	823.415	-1.16	-0.003	2.757	0.22	0.22	363.5	0.00275	20/88	20	88	EH215_01367	0	0	0	K.VVLTDEEGTESTVLFSESGEVLK.-	VVLTDEEGTESTVLFSESGEVLK	23	fully_tryptic	0	3	2		10.82	Prokka:EH215_01367|contig0012:15786..16091 hypothetical protein [Bacteroides vulgatus CL14T03C19]	-10000	-1	-1	-1
8766	8766	36.69	9362	8766	7974	2468.22	823.413	3	5	ITMS	53676.8	8762	2	55823	54305	54305	78857	54305.8766.7974.3	1	2468.23	823.415	-1.82	-0.004	2.756	0.293	0.293	796.5	0.00126	27/88	27	88	EH215_01367	0	0	0	K.VVLTDEEGTESTVLFSESGEVLK.-	VVLTDEEGTESTVLFSESGEVLK	23	fully_tryptic	0	3	2		10.82	Prokka:EH215_01367|contig0012:15786..16091 hypothetical protein [Bacteroides vulgatus CL14T03C19]	-10000	-1	-1	-1
10596	10596	41.4	1338	10596	9709	2468.23	823.414	3	8	ITMS	6231.1	10589	2	55823	54305	54305	78857	54305.10596.9709.3	1	2468.23	823.415	-0.67	-0.002	2.74	0.215	0.215	431.5	0.00232	22/88	22	88	EH215_01367	0	0	0	K.VVLTDEEGTESTVLFSESGEVLK.-	VVLTDEEGTESTVLFSESGEVLK	23	fully_tryptic	0	3	2		10.82	Prokka:EH215_01367|contig0012:15786..16091 hypothetical protein [Bacteroides vulgatus CL14T03C19]	-10000	-1	-1	-1
10487	10487	41.02	1230	10487	9610	2468.23	823.414	3	4	ITMS	5520.9	10484	2	55823	54305	54305	78857	54305.10487.9610.3	1	2468.23	823.415	-1.1	-0.003	2.719	0.255	0.255	434.7	0.0023	23/88	23	88	EH215_01367	0	0	0	K.VVLTDEEGTESTVLFSESGEVLK.-	VVLTDEEGTESTVLFSESGEVLK	23	fully_tryptic	0	3	2		10.82	Prokka:EH215_01367|contig0012:15786..16091 hypothetical protein [Bacteroides vulgatus CL14T03C19]	-10000	-1	-1	-1
1321	1321	20.57	2381	1321	993	1233.56	617.282	2	3	ITMS	59115.4	1319	2	55823	54305	54305	78857	54305.1321.0993.2	1	1233.56	617.283	-2.07	-0.003	2.664	0.452	0.452	382.6	0.00261	14/22	14	22	EH215_01367	0	0	0	K.EAAVEANEDGTK.T	EAAVEANEDGTK	12	fully_tryptic	0	3	2		10.82	Prokka:EH215_01367|contig0012:15786..16091 hypothetical protein [Bacteroides vulgatus CL14T03C19]	-10000	-1	-1	-1
11308	11308	43.94	2028	11308	10346	2468.23	823.414	3	7	ITMS	4521.7	11302	2	55823	54305	54305	78857	54305.11308.10346.3	1	2468.23	823.415	-1.12	-0.003	2.652	0.342	0.342	860.1	0.00116	25/88	25	88	EH215_01367	0	0	0	K.VVLTDEEGTESTVLFSESGEVLK.-	VVLTDEEGTESTVLFSESGEVLK	23	fully_tryptic	0	3	2		10.82	Prokka:EH215_01367|contig0012:15786..16091 hypothetical protein [Bacteroides vulgatus CL14T03C19]	-10000	-1	-1	-1
1428	1428	21.08	2455	1428	1067	1233.56	617.281	2	2	ITMS	42343.3	1427	2	55823	54305	54305	78857	54305.1428.1067.2	1	1233.56	617.283	-3.29	-0.004	2.633	0.419	0.419	623.1	0.0016	15/22	15	22	EH215_01367	0	0	0	K.EAAVEANEDGTK.T	EAAVEANEDGTK	12	fully_tryptic	0	3	2		10.82	Prokka:EH215_01367|contig0012:15786..16091 hypothetical protein [Bacteroides vulgatus CL14T03C19]	-10000	-1	-1	-1
1600	1600	21.89	2577	1600	1189	1233.56	617.281	2	2	ITMS	41158.9	1599	2	55823	54305	54305	78857	54305.1600.1189.2	1	1233.56	617.283	-3.23	-0.004	2.546	0.515	0.515	421.8	0.00237	13/22	13	22	EH215_01367	0	0	0	K.EAAVEANEDGTK.T	EAAVEANEDGTK	12	fully_tryptic	0	3	2		10.82	Prokka:EH215_01367|contig0012:15786..16091 hypothetical protein [Bacteroides vulgatus CL14T03C19]	-10000	-1	-1	-1
1500	1500	21.42	2506	1500	1118	1233.55	617.281	2	2	ITMS	34981.2	1499	2	55823	54305	54305	78857	54305.1500.1118.2	1	1233.56	617.283	-3.7	-0.005	2.526	0.494	0.494	400.1	0.0025	12/22	12	22	EH215_01367	0	0	0	K.EAAVEANEDGTK.T	EAAVEANEDGTK	12	fully_tryptic	0	3	2		10.82	Prokka:EH215_01367|contig0012:15786..16091 hypothetical protein [Bacteroides vulgatus CL14T03C19]	-10000	-1	-1	-1
1715	1715	22.41	2660	1715	1272	1233.56	617.282	2	2	ITMS	308278	1714	2	55823	54305	54305	78857	54305.1715.1272.2	1	1233.56	617.283	-1.39	-0.002	2.466	0.534	0.534	564.3	0.00177	15/22	15	22	EH215_01367	0	0	0	K.EAAVEANEDGTK.T	EAAVEANEDGTK	12	fully_tryptic	0	3	2		10.82	Prokka:EH215_01367|contig0012:15786..16091 hypothetical protein [Bacteroides vulgatus CL14T03C19]	-10000	-1	-1	-1
11052	11052	42.9	1793	11052	10130	2468.23	823.414	3	8	ITMS	3568.7	11045	2	55823	54305	54305	78857	54305.11052.10130.3	1	2468.23	823.415	-0.88	-0.002	2.443	0.396	0.396	304.6	0.00328	21/88	21	88	EH215_01367	0	0	0	K.VVLTDEEGTESTVLFSESGEVLK.-	VVLTDEEGTESTVLFSESGEVLK	23	fully_tryptic	0	3	2		10.82	Prokka:EH215_01367|contig0012:15786..16091 hypothetical protein [Bacteroides vulgatus CL14T03C19]	-10000	-1	-1	-1
10079	10079	39.74	815	10079	9229	2468.23	823.413	3	13	ITMS	6341.6	10067	2	55823	54305	54305	78857	54305.10079.9229.3	1	2468.23	823.415	-1.44	-0.004	2.391	0.181	0.181	259.2	0.00386	19/88	19	88	EH215_01367	0	0	0	K.VVLTDEEGTESTVLFSESGEVLK.-	VVLTDEEGTESTVLFSESGEVLK	23	fully_tryptic	0	3	2		10.82	Prokka:EH215_01367|contig0012:15786..16091 hypothetical protein [Bacteroides vulgatus CL14T03C19]	-10000	-1	-1	-1
10111	10111	39.84	849	10111	9259	2468.23	823.414	3	6	ITMS	6479.4	10106	2	55823	54305	54305	78857	54305.10111.9259.3	1	2468.23	823.415	-1.22	-0.003	2.368	0.385	0.385	242.5	0.00412	18/88	18	88	EH215_01367	0	0	0	K.VVLTDEEGTESTVLFSESGEVLK.-	VVLTDEEGTESTVLFSESGEVLK	23	fully_tryptic	0	3	2		10.82	Prokka:EH215_01367|contig0012:15786..16091 hypothetical protein [Bacteroides vulgatus CL14T03C19]	-10000	-1	-1	-1
9609	9609	38.53	10169	9609	8781	2468.23	823.414	3	21	ITMS	11671.1	9589	2	55823	54305	54305	78857	54305.9609.8781.3	1	2468.23	823.415	-1	-0.002	2.346	0.249	0.249	303.9	0.00329	19/88	19	88	EH215_01367	0	0	0	K.VVLTDEEGTESTVLFSESGEVLK.-	VVLTDEEGTESTVLFSESGEVLK	23	fully_tryptic	0	3	2		10.82	Prokka:EH215_01367|contig0012:15786..16091 hypothetical protein [Bacteroides vulgatus CL14T03C19]	-10000	-1	-1	-1
1543	1543	21.62	2536	1543	1148	1233.56	617.281	2	2	ITMS	37209.4	1542	2	55823	54305	54305	78857	54305.1543.1148.2	1	1233.56	617.283	-3.39	-0.004	2.279	0.405	0.405	385.8	0.00259	13/22	13	22	EH215_01367	0	0	0	K.EAAVEANEDGTK.T	EAAVEANEDGTK	12	fully_tryptic	0	3	2		10.82	Prokka:EH215_01367|contig0012:15786..16091 hypothetical protein [Bacteroides vulgatus CL14T03C19]	-10000	-1	-1	-1
7137	7137	33.35	7805	7137	6417	1255.69	628.348	2	11	ITMS	116897	7127	2	55823	54305	54305	78857	54305.7137.6417.2	1	1255.69	628.348	-0.06	0	2.278	0.452	0.452	332.4	0.00301	15/22	15	22	EH215_01367	0	0	0	K.DLPAAVQEAITK.N	DLPAAVQEAITK	12	fully_tryptic	0	3	2		10.82	Prokka:EH215_01367|contig0012:15786..16091 hypothetical protein [Bacteroides vulgatus CL14T03C19]	-10000	-1	-1	-1
11157	11157	43.31	1891	11157	10220	2468.23	823.415	3	7	ITMS	3586.7	11151	2	55823	54305	54305	78857	54305.11157.10220.3	1	2468.23	823.415	0.07	0	2.253	0.391	0.391	179.7	0.00556	17/88	17	88	EH215_01367	0	0	0	K.VVLTDEEGTESTVLFSESGEVLK.-	VVLTDEEGTESTVLFSESGEVLK	23	fully_tryptic	0	3	2		10.82	Prokka:EH215_01367|contig0012:15786..16091 hypothetical protein [Bacteroides vulgatus CL14T03C19]	-10000	-1	-1	-1
1487	1487	21.35	2497	1487	1109	1233.56	617.281	2	2	ITMS	37732.5	1486	2	55823	54305	54305	78857	54305.1487.1109.2	1	1233.56	617.283	-3.32	-0.004	2.233	0.401	0.401	308.1	0.00325	11/22	11	22	EH215_01367	0	0	0	K.EAAVEANEDGTK.T	EAAVEANEDGTK	12	fully_tryptic	0	3	2		10.82	Prokka:EH215_01367|contig0012:15786..16091 hypothetical protein [Bacteroides vulgatus CL14T03C19]	-10000	-1	-1	-1
11206	11206	43.52	1934	11206	10260	2468.23	823.414	3	5	ITMS	4027.3	11202	2	55823	54305	54305	78857	54305.11206.10260.3	1	2468.23	823.415	-0.8	-0.002	2.23	0.169	0.169	356.2	0.00281	20/88	20	88	EH215_01367	0	0	0	K.VVLTDEEGTESTVLFSESGEVLK.-	VVLTDEEGTESTVLFSESGEVLK	23	fully_tryptic	0	3	2		10.82	Prokka:EH215_01367|contig0012:15786..16091 hypothetical protein [Bacteroides vulgatus CL14T03C19]	-10000	-1	-1	-1
10305	10305	40.43	1048	10305	9442	2468.22	823.413	3	15	ITMS	5618.9	10291	2	55823	54305	54305	78857	54305.10305.9442.3	1	2468.23	823.415	-2.04	-0.005	2.224	0.195	0.195	312.7	0.0032	19/88	19	88	EH215_01367	0	0	0	K.VVLTDEEGTESTVLFSESGEVLK.-	VVLTDEEGTESTVLFSESGEVLK	23	fully_tryptic	0	3	2		10.82	Prokka:EH215_01367|contig0012:15786..16091 hypothetical protein [Bacteroides vulgatus CL14T03C19]	-10000	-1	-1	-1
1378	1378	20.83	2421	1378	1033	1233.56	617.282	2	2	ITMS	44517.2	1377	2	55823	54305	54305	78857	54305.1378.1033.2	1	1233.56	617.283	-2.42	-0.003	2.22	0.507	0.507	245.2	0.00408	10/22	10	22	EH215_01367	0	0	0	K.EAAVEANEDGTK.T	EAAVEANEDGTK	12	fully_tryptic	0	3	2		10.82	Prokka:EH215_01367|contig0012:15786..16091 hypothetical protein [Bacteroides vulgatus CL14T03C19]	-10000	-1	-1	-1
9356	9356	37.97	9927	9356	8539	2468.23	823.414	3	21	ITMS	18299.6	9336	2	55823	54305	54305	78857	54305.9356.8539.3	1	2468.23	823.415	-1.22	-0.003	2.181	0.046	0.046	353	0.00283	19/88	19	88	EH215_01367	0	0	0	K.VVLTDEEGTESTVLFSESGEVLK.-	VVLTDEEGTESTVLFSESGEVLK	23	fully_tryptic	0	3	2		10.82	Prokka:EH215_01367|contig0012:15786..16091 hypothetical protein [Bacteroides vulgatus CL14T03C19]	-10000	-1	-1	-1
1262	1262	20.31	2338	1262	950	1233.56	617.283	2	2	ITMS	109311	1261	2	55823	54305	54305	78857	54305.1262.0950.2	1	1233.56	617.283	-0.73	-0.001	2.14	0.552	0.552	279.9	0.00357	12/22	12	22	EH215_01367	0	0	0	K.EAAVEANEDGTK.T	EAAVEANEDGTK	12	fully_tryptic	0	3	2		10.82	Prokka:EH215_01367|contig0012:15786..16091 hypothetical protein [Bacteroides vulgatus CL14T03C19]	-10000	-1	-1	-1
10143	10143	39.94	882	10143	9289	2468.23	823.414	3	14	ITMS	6583.1	10130	2	55823	54305	54305	78857	54305.10143.9289.3	1	2468.23	823.415	-0.81	-0.002	2.132	0.284	0.284	206.7	0.00484	17/88	17	88	EH215_01367	0	0	0	K.VVLTDEEGTESTVLFSESGEVLK.-	VVLTDEEGTESTVLFSESGEVLK	23	fully_tryptic	0	3	2		10.82	Prokka:EH215_01367|contig0012:15786..16091 hypothetical protein [Bacteroides vulgatus CL14T03C19]	-10000	-1	-1	-1
8908	8908	37	9498	8908	8110	2468.22	823.413	3	9	ITMS	29703.1	8900	2	55823	54305	54305	78857	54305.8908.8110.3	1	2468.23	823.415	-1.97	-0.005	2.108	0.357	0.357	506.4	0.00197	21/88	21	88	EH215_01367	0	0	0	K.VVLTDEEGTESTVLFSESGEVLK.-	VVLTDEEGTESTVLFSESGEVLK	23	fully_tryptic	0	3	2		10.82	Prokka:EH215_01367|contig0012:15786..16091 hypothetical protein [Bacteroides vulgatus CL14T03C19]	-10000	-1	-1	-1
10328	10328	40.51	1070	10328	9463	2468.22	823.413	3	9	ITMS	5139.9	10320	2	55823	54305	54305	78857	54305.10328.9463.3	1	2468.23	823.415	-2.35	-0.006	2.017	0.377	0.377	358.5	0.00279	20/88	20	88	EH215_01367	0	0	0	K.VVLTDEEGTESTVLFSESGEVLK.-	VVLTDEEGTESTVLFSESGEVLK	23	fully_tryptic	0	3	2		10.82	Prokka:EH215_01367|contig0012:15786..16091 hypothetical protein [Bacteroides vulgatus CL14T03C19]	-10000	-1	-1	-1
7261	7261	33.59	7924	7261	6536	1255.69	628.348	2	20	ITMS	65841.8	7242	2	55823	54305	54305	78857	54305.7261.6536.2	1	1255.69	628.348	-0.93	-0.001	2.001	0.426	0.426	282.1	0.00354	14/22	14	22	EH215_01367	0	0	0	K.DLPAAVQEAITK.N	DLPAAVQEAITK	12	fully_tryptic	0	3	2		10.82	Prokka:EH215_01367|contig0012:15786..16091 hypothetical protein [Bacteroides vulgatus CL14T03C19]	-10000	-1	-1	-1
2462	2462	24.15	3348	2462	1960	925.463	463.235	2	13	ITMS	6688870	2450	2	55823	54305	54305	78857	54305.2462.1960.2	1	925.463	463.235	0.52	0	1.961	0.343	0.343	415.2	0.00241	11/14	11	14	EH215_01367	0	0	0	K.NYAESTIK.E	NYAESTIK	8	fully_tryptic	0	3	2		10.82	Prokka:EH215_01367|contig0012:15786..16091 hypothetical protein [Bacteroides vulgatus CL14T03C19]	-10000	-1	-1	-1
7877	7877	34.83	8512	7877	7124	1649.85	825.431	2	11	ITMS	72568.2	7867	2	55823	54305	54305	78857	54305.7877.7124.2	1	1649.86	825.432	-1.23	-0.002	2.947	0.583	0.583	433.1	0.00231	17/30	17	30	EH215_01369	0	0	0	R.ANAIAPGFIITDM*TAK.L	ANAIAPGFIITDM*TAK	16	fully_tryptic	0	3	2		25.95	Prokka:EH215_01369|contig0012:complement(16829..17575) putative 3-oxoacyl-(acyl-carrier-protein) reductase, FabG-like [Bacteroides vulgatus CL14T03C19]	-10000	-1	-1	-1
3852	3852	26.9	4664	3852	3276	960.51	480.759	2	7	ITMS	187203	3846	2	55823	54305	54305	78857	54305.3852.3276.2	1	960.511	480.759	-0.66	-0.001	1.57	0.049	0.049	170.5	0.00587	8/16	8	16	EH215_01369	0	0	0	K.SIAQELGSR.G	SIAQELGSR	9	fully_tryptic	0	3	2		25.95	Prokka:EH215_01369|contig0012:complement(16829..17575) putative 3-oxoacyl-(acyl-carrier-protein) reductase, FabG-like [Bacteroides vulgatus CL14T03C19]	-10000	-1	-1	-1
10336	10336	40.54	1078	10336	9470	1740.97	870.99	2	8	ITMS	15970	10329	2	55823	54305	54305	78857	54305.10336.9470.2	1	1740.97	870.991	-1.29	-0.002	3.619	0.546	0.546	685.5	0.00146	17/30	17	30	EH215_01384	0	0	0	K.ELTELIGGTPLLELSR.L	ELTELIGGTPLLELSR	16	fully_tryptic	0	3	2		33.53	Prokka:EH215_01384|contig0012:42522..43472 cysteine synthase [Bacteroides vulgatus CL14T03C19]	-10000	-1	-1	-1
10348	10348	40.58	1090	10348	9481	1740.97	870.99	2	4	ITMS	11401.5	10345	2	55823	54305	54305	78857	54305.10348.9481.2	1	1740.97	870.991	-1.29	-0.002	3.115	0.471	0.471	398.1	0.00251	13/30	13	30	EH215_01384	0	0	0	K.ELTELIGGTPLLELSR.L	ELTELIGGTPLLELSR	16	fully_tryptic	0	3	2		33.53	Prokka:EH215_01384|contig0012:42522..43472 cysteine synthase [Bacteroides vulgatus CL14T03C19]	-10000	-1	-1	-1
7709	7709	34.49	8352	7709	6964	1339.76	670.382	2	11	ITMS	87976.2	7699	2	55823	54305	54305	78857	54305.7709.6964.2	1	1339.76	670.383	-0.24	0	2.178	0.439	0.439	272.2	0.00367	10/22	10	22	EH215_01384	0	0	0	K.QIVVILPDTGER.Y	QIVVILPDTGER	12	fully_tryptic	0	3	2		33.53	Prokka:EH215_01384|contig0012:42522..43472 cysteine synthase [Bacteroides vulgatus CL14T03C19]	-10000	-1	-1	-1
5969	5969	31.01	6688	5969	5300	1290.66	645.834	2	13	ITMS	74446.7	5957	2	55823	54305	54305	78857	54305.5969.5300.2	1	1290.66	645.834	-0.7	-0.001	1.86	0.461	0.461	348.9	0.00287	11/22	11	22	EH215_01384	0	0	0	R.IALAM*IEDAEAK.G	IALAM*IEDAEAK	12	fully_tryptic	0	3	2		33.53	Prokka:EH215_01384|contig0012:42522..43472 cysteine synthase [Bacteroides vulgatus CL14T03C19]	-10000	-1	-1	-1
6913	6913	32.89	7591	6913	6203	1676.85	838.93	2	17	ITMS	124359	6897	2	55823	54305	54305	78857	54305.6913.6203.2	1	1676.85	838.93	-0.53	-0.001	3.669	0.637	0.637	747.4	0.00134	17/28	17	28	EH215_01391	0	0	0	R.IYSSSPLAAVNYTYK.E	IYSSSPLAAVNYTYK	15	fully_tryptic	0	3	2		29.89	Prokka:EH215_01391|contig0012:46979..47770 hypothetical protein [Bacteroides vulgatus CL14T03C19]	-10000	-1	-1	-1
5413	5413	29.92	6156	5413	4768	2050.95	684.323	3	7	ITMS	626239	5407	2	55823	54305	54305	78857	54305.5413.4768.3	1	2050.96	684.324	-1.46	-0.003	3.51	0.65	0.65	424.8	0.00235	24/68	24	68	EH215_01391	0	0	0	R.LKDM*TLM*GGSENIGYSFR.F	LKDM*TLM*GGSENIGYSFR	18	fully_tryptic	1	3	3		29.89	Prokka:EH215_01391|contig0012:46979..47770 hypothetical protein [Bacteroides vulgatus CL14T03C19]	-10000	-1	-1	-1
4354	4354	27.86	5144	4354	3756	1262.51	631.756	2	3	ITMS	258960	4352	2	55823	54305	54305	78857	54305.4354.3756.2	1	1262.51	631.757	-0.44	-0.001	2.209	0.326	0.326	1156.1	0.00086	15/20	15	20	EH215_01391	0	0	0	R.FSYADDTEVSE.-	FSYADDTEVSE	11	fully_tryptic	0	3	1		29.89	Prokka:EH215_01391|contig0012:46979..47770 hypothetical protein [Bacteroides vulgatus CL14T03C19]	-10000	-1	-1	-1
4170	4170	27.51	4968	4170	3580	1071.58	536.293	2	3	ITMS	1221490	4168	2	55823	54305	54305	78857	54305.4170.3580.2	1	1071.58	536.293	-0.61	-0.001	2.926	0.402	0.402	554.3	0.0018	14/18	14	18	EH215_01396	0	0	0	R.ANNVANELVK.L	ANNVANELVK	10	fully_tryptic	0	3	2		43.71	Prokka:EH215_01396|contig0012:55599..56798 outer membrane protein 40 precursor [Bacteroides vulgatus CL14T03C19]	-10000	-1	-1	-1
4471	4471	28.08	5256	4471	3868	1883.91	628.642	3	5	ITMS	235619	4467	2	55823	54305	54305	78857	54305.4471.3868.3	1	1883.91	628.643	-1.01	-0.002	2.478	0.236	0.236	1371.8	0.00073	28/68	28	68	EH215_01396	0	0	0	K.LKVTGYADSDTGSAAWNK.Q	LKVTGYADSDTGSAAWNK	18	fully_tryptic	1	3	3		43.71	Prokka:EH215_01396|contig0012:55599..56798 outer membrane protein 40 precursor [Bacteroides vulgatus CL14T03C19]	-10000	-1	-1	-1
3507	3507	26.24	4334	3507	2946	828.493	414.75	2	7	ITMS	538988	3501	2	55823	54305	54305	78857	54305.3507.2946.2	1	828.494	414.751	-0.53	0	1.972	0.144	0.144	635.3	0.00157	10/12	10	12	EH215_01396	0	0	0	R.RVIIEAQ.-	RVIIEAQ	7	fully_tryptic	1	3	2		43.71	Prokka:EH215_01396|contig0012:55599..56798 outer membrane protein 40 precursor [Bacteroides vulgatus CL14T03C19]	-10000	-1	-1	-1
7068	7068	33.21	7739	7068	6351	1294.74	647.876	2	11	ITMS	92389	7058	2	55823	54305	54305	78857	54305.7068.6351.2	1	1294.75	647.878	-2.51	-0.003	2.005	0.483	0.483	218.2	0.00458	13/24	13	24	EH215_01403	0	0	0	K.IEGVLPNAGVGLR.I	IEGVLPNAGVGLR	13	fully_tryptic	0	3	2		45.8	Prokka:EH215_01403|contig0012:complement(63464..64672) surface antigen [Bacteroides vulgatus CL14T03C19]	-10000	-1	-1	-1
8356	8356	35.82	8970	8356	7582	1867.91	934.458	2	9	ITMS	348157	8348	2	55823	54305	54305	78857	54305.8356.7582.2	1	1867.91	934.459	-0.78	-0.001	5.068	0.591	0.591	1778.9	0.00056	23/34	23	34	EH215_01419	0	0	0	K.EGDLEQAMAAYGVVTSVK.I	EGDLEQAMAAYGVVTSVK	18	fully_tryptic	0	3	2		9.06	Prokka:EH215_01419|contig0012:83757..84002 RNA recognition motif (RRM, RBD, or RNP domain) [Bacteroides vulgatus CL14T03C19]	-10000	-1	-1	-1
7795	7795	34.67	8434	7795	7046	2095.08	699.03	3	5	ITMS	582875	7791	2	55823	54305	54305	78857	54305.7795.7046.3	1	2095.07	699.03	0.65	0.001	4.078	0.598	0.598	874.3	0.00114	30/76	30	76	EH215_01419	0	0	0	R.VKEGDLEQAMAAYGVVTSVK.I	VKEGDLEQAMAAYGVVTSVK	20	fully_tryptic	1	3	3		9.06	Prokka:EH215_01419|contig0012:83757..84002 RNA recognition motif (RRM, RBD, or RNP domain) [Bacteroides vulgatus CL14T03C19]	-10000	-1	-1	-1
6691	6691	32.45	7378	6691	5990	1883.9	628.64	3	2	ITMS	616098	6690	2	55823	54305	54305	78857	54305.6691.5990.3	1	1883.91	628.64	-0.54	-0.001	3.958	0.626	0.626	1285.9	0.00078	28/68	28	68	EH215_01419	0	0	0	K.EGDLEQAM*AAYGVVTSVK.I	EGDLEQAM*AAYGVVTSVK	18	fully_tryptic	0	3	2		9.06	Prokka:EH215_01419|contig0012:83757..84002 RNA recognition motif (RRM, RBD, or RNP domain) [Bacteroides vulgatus CL14T03C19]	-10000	-1	-1	-1
4731	4731	28.58	5505	4731	4117	1390.62	695.815	2	12	ITMS	527434	4720	2	55823	54305	54305	78857	54305.4731.4117.2	1	1390.62	695.816	-0.81	-0.001	3.747	0.188	0.415	1031.4	0.00097	17/20	17	20	EH215_01419	0	0	0	-.MNM*YVGNLNYR.V	MNM*YVGNLNYR	11	fully_tryptic	0	3	2		9.06	Prokka:EH215_01419|contig0012:83757..84002 RNA recognition motif (RRM, RBD, or RNP domain) [Bacteroides vulgatus CL14T03C19]	-10000	-1	-1	-1
4192	4192	27.55	4989	4192	3601	1406.62	703.814	2	2	ITMS	19731200	4191	2	55823	54305	54305	78857	54305.4192.3601.2	1	1406.62	703.813	0.71	0.001	3.657	0.515	0.515	842.2	0.00119	16/20	16	20	EH215_01419	0	0	0	-.M*NM*YVGNLNYR.V	M*NM*YVGNLNYR	11	fully_tryptic	0	3	2		9.06	Prokka:EH215_01419|contig0012:83757..84002 RNA recognition motif (RRM, RBD, or RNP domain) [Bacteroides vulgatus CL14T03C19]	-10000	-1	-1	-1
6192	6192	31.46	6901	6192	5513	2111.07	704.361	3	6	ITMS	1166720	6187	2	55823	54305	54305	78857	54305.6192.5513.3	1	2111.07	704.361	0.23	0	3.491	0.534	0.534	680	0.00147	27/76	27	76	EH215_01419	0	0	0	R.VKEGDLEQAM*AAYGVVTSVK.I	VKEGDLEQAM*AAYGVVTSVK	20	fully_tryptic	1	3	3		9.06	Prokka:EH215_01419|contig0012:83757..84002 RNA recognition motif (RRM, RBD, or RNP domain) [Bacteroides vulgatus CL14T03C19]	-10000	-1	-1	-1
6200	6200	31.47	6909	6200	5521	1374.63	687.818	2	14	ITMS	247337	6187	2	55823	54305	54305	78857	54305.6200.5521.2	1	1374.63	687.818	-0.49	-0.001	3.442	0.394	0.394	863.1	0.00116	15/20	15	20	EH215_01419	0	0	0	-.MNMYVGNLNYR.V	MNMYVGNLNYR	11	fully_tryptic	0	3	2		9.06	Prokka:EH215_01419|contig0012:83757..84002 RNA recognition motif (RRM, RBD, or RNP domain) [Bacteroides vulgatus CL14T03C19]	-10000	-1	-1	-1
6317	6317	31.7	7021	6317	5633	2111.07	704.361	3	16	ITMS	149285	6302	2	55823	54305	54305	78857	54305.6317.5633.3	1	2111.07	704.361	0.22	0	2.771	0.458	0.458	627.4	0.00159	24/76	24	76	EH215_01419	0	0	0	R.VKEGDLEQAM*AAYGVVTSVK.I	VKEGDLEQAM*AAYGVVTSVK	20	fully_tryptic	1	3	3		9.06	Prokka:EH215_01419|contig0012:83757..84002 RNA recognition motif (RRM, RBD, or RNP domain) [Bacteroides vulgatus CL14T03C19]	-10000	-1	-1	-1
6653	6653	32.38	7342	6653	5954	2111.07	704.36	3	10	ITMS	130198	6644	2	55823	54305	54305	78857	54305.6653.5954.3	1	2111.07	704.361	-1.39	-0.003	2.433	0.367	0.367	484.7	0.00206	21/76	21	76	EH215_01419	0	0	0	R.VKEGDLEQAM*AAYGVVTSVK.I	VKEGDLEQAM*AAYGVVTSVK	20	fully_tryptic	1	3	3		9.06	Prokka:EH215_01419|contig0012:83757..84002 RNA recognition motif (RRM, RBD, or RNP domain) [Bacteroides vulgatus CL14T03C19]	-10000	-1	-1	-1
393	393	17.24	253	393	253	1059.61	530.31	2	4	ITMS	32435	390	2	55823	54305	54305	78857	54305.0393.0253.2	1	1059.62	530.312	-2.01	-0.002	2.006	0.202	0.202	236.3	0.00423	11/16	11	16	EH215_01419	0	0	0	K.IIKDRETGK.S	IIKDRETGK	9	fully_tryptic	2	3	4		9.06	Prokka:EH215_01419|contig0012:83757..84002 RNA recognition motif (RRM, RBD, or RNP domain) [Bacteroides vulgatus CL14T03C19]	-10000	-1	-1	-1
749	749	18.64	528	749	528	1059.61	530.311	2	4	ITMS	58089.4	746	2	55823	54305	54305	78857	54305.0749.0528.2	1	1059.62	530.312	-1.32	-0.001	1.94	0.272	0.272	183.6	0.00545	9/16	9	16	EH215_01419	0	0	0	K.IIKDRETGK.S	IIKDRETGK	9	fully_tryptic	2	3	4		9.06	Prokka:EH215_01419|contig0012:83757..84002 RNA recognition motif (RRM, RBD, or RNP domain) [Bacteroides vulgatus CL14T03C19]	-10000	-1	-1	-1
696	696	18.45	486	696	486	1059.61	530.311	2	7	ITMS	56411.8	690	2	55823	54305	54305	78857	54305.0696.0486.2	1	1059.62	530.312	-1.73	-0.002	1.893	0.169	0.169	269.4	0.00371	11/16	11	16	EH215_01419	0	0	0	K.IIKDRETGK.S	IIKDRETGK	9	fully_tryptic	2	3	4		9.06	Prokka:EH215_01419|contig0012:83757..84002 RNA recognition motif (RRM, RBD, or RNP domain) [Bacteroides vulgatus CL14T03C19]	-10000	-1	-1	-1
671	671	18.36	465	671	465	1059.61	530.31	2	3	ITMS	52155.6	669	2	55823	54305	54305	78857	54305.0671.0465.2	1	1059.62	530.312	-2.3	-0.002	1.734	0.021	0.021	241.5	0.00414	10/16	10	16	EH215_01419	0	0	0	K.IIKDRETGK.S	IIKDRETGK	9	fully_tryptic	2	3	4		9.06	Prokka:EH215_01419|contig0012:83757..84002 RNA recognition motif (RRM, RBD, or RNP domain) [Bacteroides vulgatus CL14T03C19]	-10000	-1	-1	-1
506	506	17.74	336	506	336	1059.61	530.31	2	6	ITMS	35329.6	501	2	55823	54305	54305	78857	54305.0506.0336.2	1	1059.62	530.312	-2.33	-0.002	1.68	0.212	0.212	219.7	0.00455	10/16	10	16	EH215_01419	0	0	0	K.IIKDRETGK.S	IIKDRETGK	9	fully_tryptic	2	3	4		9.06	Prokka:EH215_01419|contig0012:83757..84002 RNA recognition motif (RRM, RBD, or RNP domain) [Bacteroides vulgatus CL14T03C19]	-10000	-1	-1	-1
596	596	18.09	406	596	406	1059.61	530.311	2	3	ITMS	45540.4	594	2	55823	54305	54305	78857	54305.0596.0406.2	1	1059.62	530.312	-1.78	-0.002	1.64	0.129	0.129	180.6	0.00554	9/16	9	16	EH215_01419	0	0	0	K.IIKDRETGK.S	IIKDRETGK	9	fully_tryptic	2	3	4		9.06	Prokka:EH215_01419|contig0012:83757..84002 RNA recognition motif (RRM, RBD, or RNP domain) [Bacteroides vulgatus CL14T03C19]	-10000	-1	-1	-1
98	98	15.53	66	98	66	1059.61	530.311	2	9	ITMS	57296.5	90	2	55823	54305	54305	78857	54305.0098.0066.2	1	1059.62	530.312	-1.26	-0.001	1.613	0.197	0.197	174.3	0.00574	10/16	10	16	EH215_01419	0	0	0	K.IIKDRETGK.S	IIKDRETGK	9	fully_tryptic	2	3	4		9.06	Prokka:EH215_01419|contig0012:83757..84002 RNA recognition motif (RRM, RBD, or RNP domain) [Bacteroides vulgatus CL14T03C19]	-10000	-1	-1	-1
260	260	16.47	168	260	168	1059.61	530.311	2	2	ITMS	40821.3	259	2	55823	54305	54305	78857	54305.0260.0168.2	1	1059.62	530.312	-1.64	-0.002	1.517	0.376	0.376	148.3	0.00674	10/16	10	16	EH215_01419	0	0	0	K.IIKDRETGK.S	IIKDRETGK	9	fully_tryptic	2	3	4		9.06	Prokka:EH215_01419|contig0012:83757..84002 RNA recognition motif (RRM, RBD, or RNP domain) [Bacteroides vulgatus CL14T03C19]	-10000	-1	-1	-1
131	131	15.73	86	131	86	1059.61	530.311	2	3	ITMS	62084.5	129	2	55823	54305	54305	78857	54305.0131.0086.2	1	1059.62	530.312	-1.28	-0.001	1.263	0.068	0.068	141.5	0.00707	10/16	10	16	EH215_01419	0	0	0	K.IIKDRETGK.S	IIKDRETGK	9	fully_tryptic	2	3	4		9.06	Prokka:EH215_01419|contig0012:83757..84002 RNA recognition motif (RRM, RBD, or RNP domain) [Bacteroides vulgatus CL14T03C19]	-10000	-1	-1	-1
3988	3988	27.16	4794	3988	3406	1128.66	564.834	2	5	ITMS	494023	3984	2	55823	54305	54305	78857	54305.3988.3406.2	1	1128.66	564.835	-0.7	-0.001	2.927	0.55	0.55	678.1	0.00147	16/20	16	20	EH215_01426	0	0	0	R.GKLAIEKEAAV.-	GKLAIEKEAAV	11	fully_tryptic	2	3	3		6.83	Prokka:EH215_01426|contig0012:complement(90029..90214) 50S ribosomal protein L32 [Bacteroides vulgatus CL14T03C19]	-10000	-1	-1	-1
4631	4631	28.39	5409	4631	4021	943.547	472.277	2	4	ITMS	2178160	4628	2	55823	54305	54305	78857	54305.4631.4021.2	1	943.546	472.277	0.81	0.001	2.272	0.414	0.414	1036.3	0.00096	14/16	14	16	EH215_01426	0	0	0	K.LAIEKEAAV.-	LAIEKEAAV	9	fully_tryptic	1	3	2		6.83	Prokka:EH215_01426|contig0012:complement(90029..90214) 50S ribosomal protein L32 [Bacteroides vulgatus CL14T03C19]	-10000	-1	-1	-1
5215	5215	29.53	5967	5215	4579	1816.87	606.296	3	16	ITMS	151353	5200	2	55823	54305	54305	78857	54305.5215.4579.3	1	1816.87	606.296	-1.17	-0.002	3.13	0.444	0.444	937.1	0.00107	27/60	27	60	EH215_01437	0	0	0	K.HIPVVM*LSSEDSTTER.I	HIPVVM*LSSEDSTTER	16	fully_tryptic	0	3	3		14.09	Prokka:EH215_01437|contig0013:11248..11613 putative alkaline phosphatase synthesis transcriptional regulatory protein, PhoP-like [Bacteroides vulgatus CL14T03C19]	-10000	-1	-1	-1
8123	8123	35.34	8747	8123	7359	2350.2	784.07	3	6	ITMS	154563	8118	2	55823	54305	54305	78857	54305.8123.7359.3	1	2350.2	784.071	-1.59	-0.004	2.796	0.356	0.356	776.8	0.00129	26/76	26	76	EH215_01437	0	0	0	R.LLQEGAEDYIVKPFNPM*ELK.V	LLQEGAEDYIVKPFNPM*ELK	20	fully_tryptic	0	3	3		14.09	Prokka:EH215_01437|contig0013:11248..11613 putative alkaline phosphatase synthesis transcriptional regulatory protein, PhoP-like [Bacteroides vulgatus CL14T03C19]	-10000	-1	-1	-1
8259	8259	35.62	8877	8259	7489	1297.73	649.371	2	4	ITMS	103682	8256	2	55823	54305	54305	78857	54305.8259.7489.2	1	1297.74	649.372	-1.52	-0.002	4.111	0.637	0.637	1459.9	0.00068	18/22	18	22	EH215_01474	0	0	0	K.VNDGVLTIELPK.R	VNDGVLTIELPK	12	fully_tryptic	0	3	2		16.8	Prokka:EH215_01474|contig0013:53114..53554 acid shock protein [Bacteroides vulgatus CL14T03C19]	-10000	-1	-1	-1
9228	9228	37.7	9804	9228	8416	1480.85	740.927	2	8	ITMS	63154.1	9221	2	55823	54305	54305	78857	54305.9228.8416.2	1	1480.85	740.928	-1.07	-0.002	2.578	0.537	0.537	222.6	0.00449	11/26	11	26	EH215_01476	0	0	0	R.AAIDLNVPLITNAR.L	AAIDLNVPLITNAR	14	fully_tryptic	0	3	2		119.57	Prokka:EH215_01476|contig0013:complement(56332..59556) carbamoyl-phosphate synthase large chain [Bacteroides vulgatus CL14T03C19]	-10000	-1	-1	-1
5951	5951	30.97	6671	5951	5283	1173.62	587.313	2	18	ITMS	103815	5934	2	55823	54305	54305	78857	54305.5951.5283.2	1	1173.62	587.313	-0.13	0	1.62	0.136	0.136	474.1	0.00211	11/18	11	18	EH215_01476	0	0	0	K.EIDM*VVNIPK.N	EIDM*VVNIPK	10	fully_tryptic	0	3	2		119.57	Prokka:EH215_01476|contig0013:complement(56332..59556) carbamoyl-phosphate synthase large chain [Bacteroides vulgatus CL14T03C19]	-10000	-1	-1	-1
6063	6063	31.2	6778	6063	5390	1670.83	557.614	3	15	ITMS	106783	6049	2	55823	54305	54305	78857	54305.6063.5390.3	1	1670.83	557.614	-0.33	-0.001	3.068	0.528	0.528	1257.5	0.0008	27/60	27	60	EH215_01534	0	0	0	K.VPGVFAAGDVADPHYR.Q	VPGVFAAGDVADPHYR	16	fully_tryptic	0	3	3		33.98	Prokka:EH215_01534|contig0014:40163..41110 thioredoxin reductase [Bacteroides vulgatus CL14T03C19]	-10000	-1	-1	-1
3980	3980	27.14	4787	3980	3399	2194.07	732.027	3	20	ITMS	125914	3961	2	55823	54305	54305	78857	54305.3980.3399.3	1	2194.07	732.027	0.21	0	3.189	0.479	0.479	684.3	0.00146	24/72	24	72	EH215_01535	0	0	0	K.ALLEQNNRVEVSM*TSEETK.-	ALLEQNNRVEVSM*TSEETK	19	fully_tryptic	1	3	3		105.26	Prokka:EH215_01535|contig0014:41162..43960 protease 3 precursor [Bacteroides vulgatus CL14T03C19]	-10000	-1	-1	-1
4011	4011	27.21	4816	4011	3428	1259.62	630.314	2	5	ITMS	420566	4007	2	55823	54305	54305	78857	54305.4011.3428.2	1	1259.62	630.315	-1.36	-0.002	3.175	0.569	0.569	832	0.0012	15/20	15	20	EH215_01535	0	0	0	K.VGSILEEDNQR.G	VGSILEEDNQR	11	fully_tryptic	0	3	2		105.26	Prokka:EH215_01535|contig0014:41162..43960 protease 3 precursor [Bacteroides vulgatus CL14T03C19]	-10000	-1	-1	-1
4516	4516	28.17	5299	4516	3911	955.488	478.248	2	4	ITMS	304027	4513	2	55823	54305	54305	78857	54305.4516.3911.2	1	955.488	478.248	-0.35	0	2.912	0.556	0.556	1025.9	0.00097	13/14	13	14	EH215_01535	0	0	0	R.ADFYIAQK.V	ADFYIAQK	8	fully_tryptic	0	3	2		105.26	Prokka:EH215_01535|contig0014:41162..43960 protease 3 precursor [Bacteroides vulgatus CL14T03C19]	-10000	-1	-1	-1
3353	3353	25.95	4187	3353	2799	742.457	371.732	2	8	ITMS	555376	3346	2	55823	54305	54305	78857	54305.3353.2799.2	1	742.457	371.732	-0.09	0	2.824	0.24	0.24	515.9	0.00194	11/12	11	12	EH215_01541	0	0	0	K.AGNIIVR.Q	AGNIIVR	7	fully_tryptic	0	3	2		9.24	Prokka:EH215_01541|contig0014:49354..49617 50S ribosomal protein L27 [Bacteroides vulgatus CL14T03C19]	-10000	-1	-1	-1
3264	3264	25.77	4103	3264	2715	1517.68	506.564	3	2	ITMS	1702650	3263	2	55823	54305	54305	78857	54305.3264.2715.3	1	1517.68	506.565	-1.03	-0.002	2.74	0.587	0.587	652.2	0.00153	23/52	23	52	EH215_01541	0	0	0	R.GTEFHPGENIGM*GR.D	GTEFHPGENIGM*GR	14	fully_tryptic	0	3	3		9.24	Prokka:EH215_01541|contig0014:49354..49617 50S ribosomal protein L27 [Bacteroides vulgatus CL14T03C19]	-10000	-1	-1	-1
6717	6717	32.51	7403	6717	6015	957.525	479.266	2	5	ITMS	161211	6713	2	55823	54305	54305	78857	54305.6717.6015.2	1	957.525	479.266	-0.08	0	2.387	0.529	0.529	868.1	0.00115	14/18	14	18	EH215_01541	0	0	0	R.SVSVVPAVEA.-	SVSVVPAVEA	10	fully_tryptic	0	3	1		9.24	Prokka:EH215_01541|contig0014:49354..49617 50S ribosomal protein L27 [Bacteroides vulgatus CL14T03C19]	-10000	-1	-1	-1
5667	5667	30.42	6399	5667	5011	1113.63	557.317	2	10	ITMS	198280	5658	2	55823	54305	54305	78857	54305.5667.5011.2	1	1113.63	557.317	-0.21	0	1.58	0.249	0.249	448.9	0.00223	13/20	13	20	EH215_01541	0	0	0	R.RSVSVVPAVEA.-	RSVSVVPAVEA	11	fully_tryptic	1	3	2		9.24	Prokka:EH215_01541|contig0014:49354..49617 50S ribosomal protein L27 [Bacteroides vulgatus CL14T03C19]	-10000	-1	-1	-1
5824	5824	30.73	6549	5824	5161	939.561	470.284	2	6	ITMS	108779	5819	2	55823	54305	54305	78857	54305.5824.5161.2	1	939.562	470.285	-1.09	-0.001	2.302	0.294	0.294	828.5	0.00121	12/16	12	16	EH215_01556	0	0	0	K.IILVGDPGR.V	IILVGDPGR	9	fully_tryptic	0	3	2		32.74	Prokka:EH215_01556|contig0014:63907..64785 purine nucleoside phosphorylase DeoD-type [Bacteroides vulgatus CL14T03C19]	-10000	-1	-1	-1
7156	7156	33.39	7823	7156	6435	1125.52	563.266	2	7	ITMS	179552	7150	2	55823	54305	54305	78857	54305.7156.6435.2	1	1125.53	563.266	-0.66	-0.001	2.373	0.38	0.38	768.3	0.0013	14/16	14	16	EH215_01632	0	0	0	K.FTDYTFFGK.F	FTDYTFFGK	9	fully_tryptic	0	3	2		75.96	Prokka:EH215_01632|contig0015:complement(77170..79260) receptor L domain protein [Bacteroides vulgatus CL14T03C19]	-10000	-1	-1	-1
8607	8607	36.35	9210	8607	7822	2424.12	808.71	3	7	ITMS	41150.5	8601	2	55823	54305	54305	78857	54305.8607.7822.3	1	2424.12	808.712	-1.67	-0.004	2.221	0.281	0.281	291.8	0.00343	21/80	21	80	EH215_01632	0	0	0	K.YTTSATIIPDPETVTDWDNER.T	YTTSATIIPDPETVTDWDNER	21	fully_tryptic	0	3	2		75.96	Prokka:EH215_01632|contig0015:complement(77170..79260) receptor L domain protein [Bacteroides vulgatus CL14T03C19]	-10000	-1	-1	-1
6127	6127	31.33	6839	6127	5451	940.47	470.739	2	10	ITMS	107894	6118	2	55823	54305	54305	78857	54305.6127.5451.2	1	940.471	470.739	-0.83	-0.001	2.117	0.227	0.227	662	0.00151	10/14	10	14	EH215_01668	0	0	0	K.GFVM*APFR.I	GFVM*APFR	8	fully_tryptic	0	3	2		43.18	Prokka:EH215_01668|contig0016:complement(35744..36886) salicylate biosynthesis isochorismate synthase [Bacteroides vulgatus CL14T03C19]	-10000	-1	-1	-1
7239	7239	33.55	7903	7239	6515	1374.76	687.884	2	21	ITMS	283977	7219	2	55823	54305	54305	78857	54305.7239.6515.2	1	1374.76	687.885	-1.73	-0.002	2.539	0.552	0.552	243.3	0.00411	15/24	15	24	EH215_01688	0	0	0	K.SVPSTFIPQAISK.Y	SVPSTFIPQAISK	13	fully_tryptic	0	3	2		16.64	Prokka:EH215_01688|contig0016:64564..65004 putative beta-lactamase-inhibitor-like, PepSY-like [Bacteroides vulgatus CL14T03C19]	-10000	-1	-1	-1
3698	3698	26.61	4517	3698	3129	1082.63	361.549	3	14	ITMS	396086	3685	2	55823	54305	54305	78857	54305.3698.3129.3	1	1082.63	361.549	-0.38	0	2.336	0.452	0.452	454.8	0.0022	15/36	15	36	EH215_01688	0	0	0	R.DVNKLPVAAR.E	DVNKLPVAAR	10	fully_tryptic	1	3	3		16.64	Prokka:EH215_01688|contig0016:64564..65004 putative beta-lactamase-inhibitor-like, PepSY-like [Bacteroides vulgatus CL14T03C19]	-10000	-1	-1	-1
8826	8826	36.82	9420	8826	8032	1676.87	838.941	2	19	ITMS	29519.8	8808	2	55823	54305	54305	78857	54305.8826.8032.2	1	1676.88	838.941	-0.69	-0.001	3.623	0.653	0.653	473.5	0.00211	16/28	16	28	EH215_01714	0	0	0	R.VNAIAPGFFLTEQNR.T	VNAIAPGFFLTEQNR	15	fully_tryptic	0	3	2		28.65	Prokka:EH215_01714|contig0017:14694..15506 putative oxidoreductase, UxuB-like [Bacteroides vulgatus CL14T03C19]	-10000	-1	-1	-1
5804	5804	30.69	6530	5804	5142	1446.79	723.901	2	9	ITMS	134616	5796	2	55823	54305	54305	78857	54305.5804.5142.2	1	1446.8	723.901	-0.22	0	2.87	0.544	0.544	624.6	0.0016	14/24	14	24	EH215_01836	0	0	0	K.TQQIVVGVPNTYK.V	TQQIVVGVPNTYK	13	fully_tryptic	0	3	2		119.53	Prokka:EH215_01836|contig0019:15865..19089 carboxypeptidase regulatory-like domain protein [Bacteroides vulgatus CL14T03C19]	-10000	-1	-1	-1
6152	6152	31.38	6863	6152	5475	1426.75	713.88	2	12	ITMS	235950	6141	2	55823	54305	54305	78857	54305.6152.5475.2	1	1426.75	713.88	-1.04	-0.001	4.191	0.648	0.648	1592.5	0.00063	21/24	21	24	EH215_01837	0	0	0	K.VLLGEDPATEINR.V	VLLGEDPATEINR	13	fully_tryptic	0	3	2		57.04	Prokka:EH215_01837|contig0019:19109..20611 SusD family protein [Bacteroides vulgatus CL14T03C19]	-10000	-1	-1	-1
9333	9333	37.91	9905	9333	8517	1382.72	691.865	2	21	ITMS	24009.5	9313	2	55823	54305	54305	78857	54305.9333.8517.2	1	1382.72	691.865	-0.77	-0.001	2.59	0.486	0.486	459.2	0.00218	12/22	12	22	EH215_01837	0	0	0	R.YSDLLLM*LAEAK.V	YSDLLLM*LAEAK	12	fully_tryptic	0	3	2		57.04	Prokka:EH215_01837|contig0019:19109..20611 SusD family protein [Bacteroides vulgatus CL14T03C19]	-10000	-1	-1	-1
6088	6088	31.25	6802	6088	5414	1194.63	597.821	2	17	ITMS	91606.4	6072	2	55823	54305	54305	78857	54305.6088.5414.2	1	1194.64	597.822	-1.98	-0.002	1.169	0.007	0.007	137.4	0.00728	6/18	6	18	EH215_01837	0	0	0	R.DVTLKDVYNK.V	DVTLKDVYNK	10	fully_tryptic	1	3	3		57.04	Prokka:EH215_01837|contig0019:19109..20611 SusD family protein [Bacteroides vulgatus CL14T03C19]	-10000	-1	-1	-1
8152	8152	35.4	8775	8152	7387	1334.72	667.862	2	12	ITMS	61695.5	8141	2	55823	54305	54305	78857	54305.8152.7387.2	1	1334.72	667.864	-2.06	-0.003	2.258	0.487	0.487	931.1	0.00107	16/22	16	22	EH215_01840	0	0	0	R.ATLFEELPVTSK.D	ATLFEELPVTSK	12	fully_tryptic	0	3	2		25.11	Prokka:EH215_01840|contig0019:24396..25061 GDSL-like lipase/acylhydrolase family protein [Bacteroides vulgatus CL14T03C19]	-10000	-1	-1	-1
8315	8315	35.73	8931	8315	7543	1159.63	580.321	2	14	ITMS	71916.3	8302	2	55823	54305	54305	78857	54305.8315.7543.2	1	1159.64	580.322	-0.69	-0.001	2.599	0.449	0.449	543.9	0.00184	13/18	13	18	EH215_01866	0	0	0	K.ELTGIIEAWK.A	ELTGIIEAWK	10	fully_tryptic	0	3	2		33.9	Prokka:EH215_01866|contig0019:complement(64223..65137) N-acetylneuraminate lyase [Bacteroides vulgatus CL14T03C19]	-10000	-1	-1	-1
3808	3808	26.82	4622	3808	3234	844.452	422.73	2	9	ITMS	457429	3800	2	55823	54305	54305	78857	54305.3808.3234.2	1	844.452	422.73	0.02	0	2.528	0.102	0.102	1237.7	0.00081	13/14	13	14	EH215_01866	0	0	0	K.AGDLELAR.E	AGDLELAR	8	fully_tryptic	0	3	2		33.9	Prokka:EH215_01866|contig0019:complement(64223..65137) N-acetylneuraminate lyase [Bacteroides vulgatus CL14T03C19]	-10000	-1	-1	-1
7316	7316	33.71	7976	7316	6588	828.519	414.763	2	6	ITMS	242297	7311	2	55823	54305	54305	78857	54305.7316.6588.2	1	828.519	414.763	-0.31	0	1.579	0.324	0.324	257.2	0.00389	9/14	9	14	EH215_01866	0	0	0	K.LIGLDLGK.N	LIGLDLGK	8	fully_tryptic	0	3	2		33.9	Prokka:EH215_01866|contig0019:complement(64223..65137) N-acetylneuraminate lyase [Bacteroides vulgatus CL14T03C19]	-10000	-1	-1	-1
2683	2683	24.57	3559	2683	2171	943.451	472.229	2	6	ITMS	627301	2678	2	55823	54305	54305	78857	54305.2683.2171.2	1	943.452	472.23	-0.98	-0.001	2.715	0.446	0.446	702.8	0.00142	11/14	11	14	EH215_01891	0	0	0	K.LGENYYGK.D	LGENYYGK	8	fully_tryptic	0	3	2		25.25	Prokka:EH215_01891|contig0020:21872..22561 outer membrane protein beta-barrel domain protein [Bacteroides vulgatus CL14T03C19]	-10000	-1	-1	-1
6625	6625	32.32	7315	6625	5927	1121.6	561.304	2	5	ITMS	288273	6621	2	55823	54305	54305	78857	54305.6625.5927.2	1	1121.6	561.305	-1.4	-0.002	2.621	0.452	0.452	913.9	0.00109	13/16	13	16	EH215_01891	0	0	0	K.M*NYLQIPVK.L	M*NYLQIPVK	9	fully_tryptic	0	3	2		25.25	Prokka:EH215_01891|contig0020:21872..22561 outer membrane protein beta-barrel domain protein [Bacteroides vulgatus CL14T03C19]	-10000	-1	-1	-1
7019	7019	33.11	7692	7019	6304	2490.17	830.729	3	8	ITMS	109741	7012	2	55823	54305	54305	78857	54305.7019.6304.3	1	2490.17	830.73	-0.16	0	2.331	0.461	0.461	495	0.00202	25/92	25	92	EH215_01891	0	0	0	K.LGIEAGANLSNYITDSHSNPSDSK.N	LGIEAGANLSNYITDSHSNPSDSK	24	fully_tryptic	0	3	3		25.25	Prokka:EH215_01891|contig0020:21872..22561 outer membrane protein beta-barrel domain protein [Bacteroides vulgatus CL14T03C19]	-10000	-1	-1	-1
5875	5875	30.83	6598	5875	5210	2312.17	578.799	4	11	ITMS	100032	5865	2	55823	54305	54305	78857	54305.5875.5210.4	1	2312.18	578.8	-2.17	-0.005	2.206	0.09	0.09	589.2	0.0017	29/120	29	120	EH215_01891	0	0	0	K.LIHAGWKPLDGYGNTSDQAIR.G	LIHAGWKPLDGYGNTSDQAIR	21	fully_tryptic	0	3	4		25.25	Prokka:EH215_01891|contig0020:21872..22561 outer membrane protein beta-barrel domain protein [Bacteroides vulgatus CL14T03C19]	-10000	-1	-1	-1
2681	2681	24.57	3557	2681	2169	895.462	448.235	2	4	ITMS	1712590	2678	2	55823	54305	54305	78857	54305.2681.2169.2	1	895.463	448.235	-1.48	-0.001	2.191	0.645	0.645	386.9	0.00258	10/14	10	14	EH215_01891	0	0	0	K.AQSTYGLR.N	AQSTYGLR	8	fully_tryptic	0	3	2		25.25	Prokka:EH215_01891|contig0020:21872..22561 outer membrane protein beta-barrel domain protein [Bacteroides vulgatus CL14T03C19]	-10000	-1	-1	-1
3663	3663	26.54	4483	3663	3095	849.436	425.221	2	2	ITMS	657348	3662	2	55823	54305	54305	78857	54305.3663.3095.2	1	849.435	425.221	0.54	0	2.106	0.212	0.212	836	0.0012	11/12	11	12	EH215_01891	0	0	0	R.YPDVEVK.M	YPDVEVK	7	fully_tryptic	0	3	2		25.25	Prokka:EH215_01891|contig0020:21872..22561 outer membrane protein beta-barrel domain protein [Bacteroides vulgatus CL14T03C19]	-10000	-1	-1	-1
7329	7329	33.73	7989	7329	6601	1105.61	553.306	2	19	ITMS	55697.1	7311	2	55823	54305	54305	78857	54305.7329.6601.2	1	1105.61	553.307	-1.65	-0.002	1.899	0.268	0.268	603.1	0.00166	11/16	11	16	EH215_01891	0	0	0	K.MNYLQIPVK.L	MNYLQIPVK	9	fully_tryptic	0	3	2		25.25	Prokka:EH215_01891|contig0020:21872..22561 outer membrane protein beta-barrel domain protein [Bacteroides vulgatus CL14T03C19]	-10000	-1	-1	-1
5774	5774	30.63	6501	5774	5113	1141.54	571.272	2	2	ITMS	1959090	5773	2	55823	54305	54305	78857	54305.5774.5113.2	1	1141.53	571.271	1.01	0.001	3.364	0.516	0.516	596.1	0.00168	13/18	13	18	EH215_01894	0	0	0	R.WDYGGIVGM*K.A	WDYGGIVGM*K	10	fully_tryptic	0	3	2		25.7	Prokka:EH215_01894|contig0020:25457..26155 outer membrane protein beta-barrel domain protein [Bacteroides vulgatus CL14T03C19]	-10000	-1	-1	-1
6166	6166	31.41	6876	6166	5488	2185.02	729.012	3	3	ITMS	1905690	6164	2	55823	54305	54305	78857	54305.6166.5488.3	1	2185.02	729.013	-0.53	-0.001	3.159	0.628	0.628	809.6	0.00124	30/80	30	80	EH215_01894	0	0	0	K.VGVEGGM*NLSHYLVSGSDGYK.A	VGVEGGM*NLSHYLVSGSDGYK	21	fully_tryptic	0	3	3		25.7	Prokka:EH215_01894|contig0020:25457..26155 outer membrane protein beta-barrel domain protein [Bacteroides vulgatus CL14T03C19]	-10000	-1	-1	-1
8328	8328	35.77	8943	8328	7555	1055.63	528.317	2	4	ITMS	134427	8325	2	55823	54305	54305	78857	54305.8328.7555.2	1	1055.63	528.318	-1.27	-0.001	2.983	0.432	0.432	1190.2	0.00084	13/16	13	16	EH215_01894	0	0	0	K.MNNLILPLK.M	MNNLILPLK	9	fully_tryptic	0	3	2		25.7	Prokka:EH215_01894|contig0020:25457..26155 outer membrane protein beta-barrel domain protein [Bacteroides vulgatus CL14T03C19]	-10000	-1	-1	-1
6485	6485	32.04	7181	6485	5793	1240.64	414.217	3	3	ITMS	2888830	6483	2	55823	54305	54305	78857	54305.6485.5793.3	1	1240.64	414.217	1.41	0.002	2.739	0.431	0.431	919.2	0.00109	21/36	21	36	EH215_01894	0	0	0	K.WKPLDGFSYK.A	WKPLDGFSYK	10	fully_tryptic	0	3	3		25.7	Prokka:EH215_01894|contig0020:25457..26155 outer membrane protein beta-barrel domain protein [Bacteroides vulgatus CL14T03C19]	-10000	-1	-1	-1
7153	7153	33.38	7820	7153	6432	1542.89	514.969	3	4	ITMS	415849	7150	2	55823	54305	54305	78857	54305.7153.6432.3	1	1542.89	514.969	-0.81	-0.001	2.63	0.517	0.517	673.7	0.00148	21/48	21	48	EH215_01894	0	0	0	K.TEIKM*NNLILPLK.M	TEIKM*NNLILPLK	13	fully_tryptic	1	3	3		25.7	Prokka:EH215_01894|contig0020:25457..26155 outer membrane protein beta-barrel domain protein [Bacteroides vulgatus CL14T03C19]	-10000	-1	-1	-1
5919	5919	30.92	6640	5919	5252	1240.64	414.217	3	9	ITMS	226062	5911	2	55823	54305	54305	78857	54305.5919.5252.3	1	1240.64	414.217	-0.36	0	2.468	0.368	0.368	613.6	0.00163	17/36	17	36	EH215_01894	0	0	0	K.WKPLDGFSYK.A	WKPLDGFSYK	10	fully_tryptic	0	3	3		25.7	Prokka:EH215_01894|contig0020:25457..26155 outer membrane protein beta-barrel domain protein [Bacteroides vulgatus CL14T03C19]	-10000	-1	-1	-1
4911	4911	28.94	5677	4911	4289	1431.61	477.875	3	15	ITMS	213372	4897	2	55823	54305	54305	78857	54305.4911.4289.3	1	1431.61	477.875	-0.96	-0.001	2.394	0.174	0.174	761.5	0.00131	22/40	22	40	EH215_01894	0	0	0	K.M*M*DHMVTYFPK.T	M*M*DHMVTYFPK	11	fully_tryptic	0	3	3		25.7	Prokka:EH215_01894|contig0020:25457..26155 outer membrane protein beta-barrel domain protein [Bacteroides vulgatus CL14T03C19]	-10000	-1	-1	-1
3894	3894	26.98	4704	3894	3316	1447.61	483.208	3	3	ITMS	3868140	3892	2	55823	54305	54305	78857	54305.3894.3316.3	1	1447.61	483.207	2.09	0.003	2.327	0.581	0.581	501.2	0.002	19/40	19	40	EH215_01894	0	0	0	K.M*M*DHM*VTYFPK.T	M*M*DHM*VTYFPK	11	fully_tryptic	0	3	3		25.7	Prokka:EH215_01894|contig0020:25457..26155 outer membrane protein beta-barrel domain protein [Bacteroides vulgatus CL14T03C19]	-10000	-1	-1	-1
5048	5048	29.21	5807	5048	4419	1297.63	649.319	2	10	ITMS	306718	5039	2	55823	54305	54305	78857	54305.5048.4419.2	1	1297.64	649.322	-3.18	-0.004	2.197	0.437	0.437	615.8	0.00162	16/20	16	20	EH215_01894	0	0	0	R.RWDYGGIVGM*K.A	RWDYGGIVGM*K	11	fully_tryptic	1	3	3		25.7	Prokka:EH215_01894|contig0020:25457..26155 outer membrane protein beta-barrel domain protein [Bacteroides vulgatus CL14T03C19]	-10000	-1	-1	-1
4232	4232	27.62	5028	4232	3640	1431.61	477.875	3	19	ITMS	227060	4214	2	55823	54305	54305	78857	54305.4232.3640.3	1	1431.61	477.875	-0.07	0	2.041	0.045	0.255	650	0.00154	20/40	20	40	EH215_01894	0	0	0	K.MM*DHM*VTYFPK.T	MM*DHM*VTYFPK	11	fully_tryptic	0	3	3		25.7	Prokka:EH215_01894|contig0020:25457..26155 outer membrane protein beta-barrel domain protein [Bacteroides vulgatus CL14T03C19]	-10000	-1	-1	-1
2382	2382	24	3271	2382	1883	899.505	450.256	2	2	ITMS	1211020	2381	2	55823	54305	54305	78857	54305.2382.1883.2	1	899.506	450.257	-0.71	-0.001	1.967	0.288	0.288	543.2	0.00184	12/14	12	14	EH215_01894	0	0	0	K.IQAQNGLR.N	IQAQNGLR	8	fully_tryptic	0	3	2		25.7	Prokka:EH215_01894|contig0020:25457..26155 outer membrane protein beta-barrel domain protein [Bacteroides vulgatus CL14T03C19]	-10000	-1	-1	-1
7040	7040	33.15	7712	7040	6324	1125.54	563.273	2	6	ITMS	157029	7035	2	55823	54305	54305	78857	54305.7040.6324.2	1	1125.54	563.274	-1.06	-0.001	1.906	0.38	0.38	541.6	0.00185	12/18	12	18	EH215_01894	0	0	0	R.WDYGGIVGMK.A	WDYGGIVGMK	10	fully_tryptic	0	3	2		25.7	Prokka:EH215_01894|contig0020:25457..26155 outer membrane protein beta-barrel domain protein [Bacteroides vulgatus CL14T03C19]	-10000	-1	-1	-1
5939	5939	30.96	6659	5939	5271	972.583	486.795	2	6	ITMS	339011	5934	2	55823	54305	54305	78857	54305.5939.5271.2	1	972.584	486.795	-0.51	0	2.402	0.14	0.14	357.6	0.0028	11/16	11	16	EH215_01930	0	0	0	K.LVSISNIAR.L	LVSISNIAR	9	fully_tryptic	0	3	2		27.29	Prokka:EH215_01930|contig0020:68352..69107 fumarate reductase iron-sulfur subunit [Bacteroides vulgatus CL14T03C19]	-10000	-1	-1	-1
5921	5921	30.92	6642	5921	5254	846.483	423.745	2	11	ITMS	130497	5911	2	55823	54305	54305	78857	54305.5921.5254.2	1	846.483	423.745	-0.4	0	1.901	0.29	0.29	461.3	0.00217	11/14	11	14	EH215_01930	0	0	0	R.SAGFPVIR.D	SAGFPVIR	8	fully_tryptic	0	3	2		27.29	Prokka:EH215_01930|contig0020:68352..69107 fumarate reductase iron-sulfur subunit [Bacteroides vulgatus CL14T03C19]	-10000	-1	-1	-1
3763	3763	26.73	4579	3763	3191	1111.61	556.309	2	10	ITMS	263091	3754	2	55823	54305	54305	78857	54305.3763.3191.2	1	1111.61	556.309	-0.66	-0.001	2.077	0.281	0.281	374.8	0.00267	12/18	12	18	EH215_01937	0	0	0	K.QIGNVEVPQK.A	QIGNVEVPQK	10	fully_tryptic	0	3	2		66.33	Prokka:EH215_01937|contig0021:2100..3881 elongation factor 4 [Bacteroides vulgatus CL14T03C19]	-10000	-1	-1	-1
5209	5209	29.52	5961	5209	4573	1490.69	745.848	2	10	ITMS	178433	5200	2	55823	54305	54305	78857	54305.5209.4573.2	1	1490.69	745.849	-1.25	-0.002	3.268	0.164	0.164	992.5	0.00101	14/20	14	20	EH215_01965	0	0	0	K.YLNQLEDNYYR.G	YLNQLEDNYYR	11	fully_tryptic	0	3	2		45.26	Prokka:EH215_01965|contig0021:complement(38248..39438) peptidase C1-like family protein [Bacteroides vulgatus CL14T03C19]	-10000	-1	-1	-1
9757	9757	38.9	10310	9757	8922	2011	671.005	3	14	ITMS	18151.2	9744	2	55823	54305	54305	78857	54305.9757.8922.3	1	2011	671.005	-1.39	-0.003	3.471	0.555	0.555	532.4	0.00188	22/68	22	68	EH215_01973	0	0	0	K.VTEPYLVDALSFTEAEAR.I	VTEPYLVDALSFTEAEAR	18	fully_tryptic	0	3	2		18.2	Prokka:EH215_01973|contig0021:complement(48461..48943) protein of unknown function (DUF4494) [Bacteroides vulgatus CL14T03C19]	-10000	-1	-1	-1
6281	6281	31.64	6986	6281	5598	1096.65	366.223	3	3	ITMS	5042670	6279	2	55823	54305	54305	78857	54305.6281.5598.3	1	1096.65	366.222	1.55	0.002	3.285	0.314	0.314	1006.2	0.00099	19/36	19	36	EH215_01979	0	0	0	K.AAHFITLVPK.L	AAHFITLVPK	10	fully_tryptic	0	3	3		10.42	Prokka:EH215_01979|contig0021:complement(54689..54964) putative monooxygenase, YcnE-like [Bacteroides vulgatus CL14T03C19]	-10000	-1	-1	-1
3895	3895	26.98	4705	3895	3317	1116.59	558.798	2	4	ITMS	1043600	3892	2	55823	54305	54305	78857	54305.3895.3317.2	1	1116.59	558.798	-0.34	0	2.851	0.517	0.517	775.3	0.00129	13/18	13	18	EH215_01979	0	0	0	K.ELVAQSLNDK.G	ELVAQSLNDK	10	fully_tryptic	0	3	2		10.42	Prokka:EH215_01979|contig0021:complement(54689..54964) putative monooxygenase, YcnE-like [Bacteroides vulgatus CL14T03C19]	-10000	-1	-1	-1
5572	5572	30.23	6308	5572	4920	1087.55	544.278	2	5	ITMS	1157160	5568	2	55823	54305	54305	78857	54305.5572.4920.2	1	1087.55	544.278	-0.84	-0.001	2.709	0.322	0.322	797.9	0.00125	11/14	11	14	EH215_01979	0	0	0	K.M*KLEKFEF.-	M*KLEKFEF	8	fully_tryptic	2	3	3		10.42	Prokka:EH215_01979|contig0021:complement(54689..54964) putative monooxygenase, YcnE-like [Bacteroides vulgatus CL14T03C19]	-10000	-1	-1	-1
2702	2702	24.61	3577	2702	2189	845.473	423.24	2	2	ITMS	1608230	2701	2	55823	54305	54305	78857	54305.2702.2189.2	1	845.473	423.24	0.51	0	2.139	0.278	0.278	522.1	0.00192	11/14	11	14	EH215_01979	0	0	0	R.NAVLETAK.E	NAVLETAK	8	fully_tryptic	0	3	2		10.42	Prokka:EH215_01979|contig0021:complement(54689..54964) putative monooxygenase, YcnE-like [Bacteroides vulgatus CL14T03C19]	-10000	-1	-1	-1
2430	2430	24.09	3317	2430	1929	687.404	344.206	2	4	ITMS	1127410	2427	2	55823	54305	54305	78857	54305.2430.1929.2	1	687.404	344.205	1.22	0.001	2.001	0	0.086	510.9	0.00196	9/10	9	10	EH215_01979	0	0	0	K.LQELGK.M	LQELGK	6	fully_tryptic	0	3	2		10.42	Prokka:EH215_01979|contig0021:complement(54689..54964) putative monooxygenase, YcnE-like [Bacteroides vulgatus CL14T03C19]	-10000	-1	-1	-1
1729	1729	22.47	2671	1729	1283	1114.5	557.753	2	4	ITMS	72075.1	1726	2	55823	54305	54305	78857	54305.1729.1283.2	1	1114.5	557.754	-1.69	-0.002	1.93	0.381	0.381	256.2	0.0039	10/18	10	18	EH215_01979	0	0	0	K.DAESLDAHEK.A	DAESLDAHEK	10	fully_tryptic	0	3	3		10.42	Prokka:EH215_01979|contig0021:complement(54689..54964) putative monooxygenase, YcnE-like [Bacteroides vulgatus CL14T03C19]	-10000	-1	-1	-1
6614	6614	32.3	7305	6614	5917	812.419	406.713	2	17	ITMS	488301	6598	2	55823	54305	54305	78857	54305.6614.5917.2	1	812.419	406.713	-0.4	0	1.929	0.354	0.354	562.6	0.00178	9/10	9	10	EH215_01979	0	0	0	K.LEKFEF.-	LEKFEF	6	fully_tryptic	1	3	2		10.42	Prokka:EH215_01979|contig0021:complement(54689..54964) putative monooxygenase, YcnE-like [Bacteroides vulgatus CL14T03C19]	-10000	-1	-1	-1
10688	10688	41.69	1431	10688	9795	1556.86	778.932	2	9	ITMS	20240.7	10680	2	55823	54305	54305	78857	54305.10688.9795.2	1	1556.86	778.934	-2.7	-0.004	2.702	0.153	0.153	347.5	0.00288	14/26	14	26	EH215_01987	0	0	0	-.M*IELIPAIDIIDGK.C	M*IELIPAIDIIDGK	14	fully_tryptic	0	3	2		26.62	Prokka:EH215_01987|contig0021:complement(61942..62661) 1-(5-phosphoribosyl)-5-((5- phosphoribosylamino)methylideneamino) imidazole-4-carboxamide isomerase [Bacteroides vulgatus CL14T03C19]	-10000	-1	-1	-1
9482	9482	38.24	10047	9482	8659	2105.05	702.356	3	9	ITMS	49255.6	9474	2	55823	54305	54305	78857	54305.9482.8659.3	1	2105.05	702.356	-1.08	-0.002	4.108	0.541	0.541	1128.8	0.00089	28/72	28	72	EH215_02033	0	0	0	K.VNQIGSLTETLDAIEM*AQR.N	VNQIGSLTETLDAIEM*AQR	19	fully_tryptic	0	3	2		46.74	Prokka:EH215_02033|contig0022:44714..46009 enolase [Bacteroides vulgatus CL14T03C19]	-10000	-1	-1	-1
7154	7154	33.38	7821	7154	6433	2191.07	731.028	3	5	ITMS	163003	7150	2	55823	54305	54305	78857	54305.7154.6433.3	1	2191.07	731.029	-1.2	-0.003	2.617	0.264	0.264	572.9	0.00175	24/84	24	84	EH215_02033	0	0	0	R.SGETEDATIADIAVATNSGQIK.T	SGETEDATIADIAVATNSGQIK	22	fully_tryptic	0	3	2		46.74	Prokka:EH215_02033|contig0022:44714..46009 enolase [Bacteroides vulgatus CL14T03C19]	-10000	-1	-1	-1
2663	2663	24.53	3540	2663	2152	959.478	480.243	2	9	ITMS	364055	2655	2	55823	54305	54305	78857	54305.2663.2152.2	1	959.479	480.243	-0.8	-0.001	2.349	0.218	0.218	731.8	0.00137	12/14	12	14	EH215_02033	0	0	0	R.IEEELGNR.A	IEEELGNR	8	fully_tryptic	0	3	2		46.74	Prokka:EH215_02033|contig0022:44714..46009 enolase [Bacteroides vulgatus CL14T03C19]	-10000	-1	-1	-1
4964	4964	29.04	5728	4964	4340	1236.65	618.827	2	22	ITMS	96240.9	4943	2	55823	54305	54305	78857	54305.4964.4340.2	1	1236.65	618.827	-0.45	-0.001	1.584	0.234	0.234	145.6	0.00687	9/20	9	20	EH215_02033	0	0	0	R.SAAEQVVYLEK.L	SAAEQVVYLEK	11	fully_tryptic	0	3	2		46.74	Prokka:EH215_02033|contig0022:44714..46009 enolase [Bacteroides vulgatus CL14T03C19]	-10000	-1	-1	-1
5120	5120	29.35	5876	5120	4488	1603.78	802.393	2	13	ITMS	75641.4	5108	2	55823	54305	54305	78857	54305.5120.4488.2	1	1603.78	802.394	-1.34	-0.002	3.29	0.393	0.393	922.9	0.00108	16/26	16	26	EH215_02040	0	0	0	K.SIEIVNSDINNEEK.K	SIEIVNSDINNEEK	14	fully_tryptic	0	3	2		20.74	Prokka:EH215_02040|contig0022:53233..53781 hypothetical protein [Bacteroides vulgatus CL14T03C19]	-10000	-1	-1	-1
3765	3765	26.73	4581	3765	3193	1254.64	627.821	2	12	ITMS	158101	3754	2	55823	54305	54305	78857	54305.3765.3193.2	1	1254.64	627.822	-0.94	-0.001	2.22	0.592	0.592	538.4	0.00186	12/18	12	18	EH215_02040	0	0	0	K.TTYVLHYTEK.M	TTYVLHYTEK	10	fully_tryptic	0	3	3		20.74	Prokka:EH215_02040|contig0022:53233..53781 hypothetical protein [Bacteroides vulgatus CL14T03C19]	-10000	-1	-1	-1
6321	6321	31.71	7025	6321	5637	1224.6	612.804	2	20	ITMS	123989	6302	2	55823	54305	54305	78857	54305.6321.5637.2	1	1224.6	612.804	-0.61	-0.001	2.386	0.533	0.533	687.5	0.00145	13/18	13	18	EH215_02063	0	0	0	K.TISFENFPNR.S	TISFENFPNR	10	fully_tryptic	0	3	2		19.72	Prokka:EH215_02063|contig0022:complement(69871..70398) lipopolysaccharide-assembly [Bacteroides vulgatus CL14T03C19]	-10000	-1	-1	-1
4680	4680	28.49	5456	4680	4068	1402.72	701.861	2	7	ITMS	520298	4674	2	55823	54305	54305	78857	54305.4680.4068.2	1	1402.72	701.862	-1.25	-0.002	3.216	0.57	0.57	804	0.00124	16/24	16	24	EH215_02104	0	0	0	K.VGENTLTALNQDK.Q	VGENTLTALNQDK	13	fully_tryptic	0	3	2		15.88	Prokka:EH215_02104|contig0023:complement(48874..49302) putative lipoprotein, NlpE precursor-like [Bacteroides vulgatus CL14T03C19]	-10000	-1	-1	-1
5546	5546	30.18	6283	5546	4895	1095.58	548.293	2	2	ITMS	555286	5545	2	55823	54305	54305	78857	54305.5546.4895.2	1	1095.58	548.293	-0.84	-0.001	3.543	0.632	0.632	1503.3	0.00067	17/20	17	20	EH215_02110	0	0	0	K.TNAALHEVGAL.-	TNAALHEVGAL	11	fully_tryptic	0	3	2		32.83	Prokka:EH215_02110|contig0023:55506..56447 malate dehydrogenase [Bacteroides vulgatus CL14T03C19]	-10000	-1	-1	-1
3216	3216	25.66	4058	3216	2670	863.473	432.24	2	3	ITMS	1116020	3214	2	55823	54305	54305	78857	54305.3216.2670.2	1	863.473	432.24	-0.38	0	2.574	0.518	0.518	883.3	0.00113	14/16	14	16	EH215_02110	0	0	0	K.FAASAAAVR.K	FAASAAAVR	9	fully_tryptic	0	3	2		32.83	Prokka:EH215_02110|contig0023:55506..56447 malate dehydrogenase [Bacteroides vulgatus CL14T03C19]	-10000	-1	-1	-1
6464	6464	32	7161	6464	5773	1312.7	656.852	2	2	ITMS	304754	6463	2	55823	54305	54305	78857	54305.6464.5773.2	1	1312.7	656.853	-2.19	-0.003	2.384	0.503	0.503	352.3	0.00284	12/20	12	20	EH215_02110	0	0	0	K.IVELPLNEEEK.A	IVELPLNEEEK	11	fully_tryptic	0	3	2		32.83	Prokka:EH215_02110|contig0023:55506..56447 malate dehydrogenase [Bacteroides vulgatus CL14T03C19]	-10000	-1	-1	-1
6969	6969	33.01	7644	6969	6256	1528.83	764.919	2	4	ITMS	120352	6966	2	55823	54305	54305	78857	54305.6969.6256.2	1	1528.83	764.92	-1.32	-0.002	2.312	0.553	0.553	620.4	0.00161	15/28	15	28	EH215_02110	0	0	0	K.TANSDVVVITSGIPR.K	TANSDVVVITSGIPR	15	fully_tryptic	0	3	2		32.83	Prokka:EH215_02110|contig0023:55506..56447 malate dehydrogenase [Bacteroides vulgatus CL14T03C19]	-10000	-1	-1	-1
4493	4493	28.13	5277	4493	3889	1223.67	612.34	2	4	ITMS	230796	4490	2	55823	54305	54305	78857	54305.4493.3889.2	1	1223.67	612.341	-1.13	-0.001	1.971	0.377	0.377	404.5	0.00247	12/22	12	22	EH215_02110	0	0	0	R.KTNAALHEVGAL.-	KTNAALHEVGAL	12	fully_tryptic	1	3	3		32.83	Prokka:EH215_02110|contig0023:55506..56447 malate dehydrogenase [Bacteroides vulgatus CL14T03C19]	-10000	-1	-1	-1
9016	9016	37.23	9601	9016	8213	1404.74	702.874	2	2	ITMS	1316050	9015	2	55823	54305	54305	78857	54305.9016.8213.2	1	1404.74	702.872	2.89	0.004	4.269	0.618	0.618	1901.2	0.00053	21/24	21	24	EH215_02117	0	0	0	R.LEGEFDLNGILGK.A	LEGEFDLNGILGK	13	fully_tryptic	0	3	2		43.48	Prokka:EH215_02117|contig0023:65353..66558 protein of unknown function (DUF4925) [Bacteroides vulgatus CL14T03C19]	-10000	-1	-1	-1
6537	6537	32.14	7231	6537	5843	1752.78	876.894	2	9	ITMS	380310	6529	2	55823	54305	54305	78857	54305.6537.5843.2	1	1752.78	876.895	-0.45	-0.001	4.258	0.613	0.613	1539.6	0.00065	20/30	20	30	EH215_02117	0	0	0	K.DPDFGEM*AGLAEPM*LK.A	DPDFGEM*AGLAEPM*LK	16	fully_tryptic	0	3	2		43.48	Prokka:EH215_02117|contig0023:65353..66558 protein of unknown function (DUF4925) [Bacteroides vulgatus CL14T03C19]	-10000	-1	-1	-1
8290	8290	35.68	8907	8290	7519	1404.74	702.871	2	12	ITMS	103617	8279	2	55823	54305	54305	78857	54305.8290.7519.2	1	1404.74	702.872	-1.3	-0.002	4.122	0.546	0.546	1705.3	0.00059	19/24	19	24	EH215_02117	0	0	0	R.LEGEFDLNGILGK.A	LEGEFDLNGILGK	13	fully_tryptic	0	3	2		43.48	Prokka:EH215_02117|contig0023:65353..66558 protein of unknown function (DUF4925) [Bacteroides vulgatus CL14T03C19]	-10000	-1	-1	-1
5706	5706	30.5	6436	5706	5048	1880.88	627.631	3	3	ITMS	1634310	5704	2	55823	54305	54305	78857	54305.5706.5048.3	1	1880.88	627.63	1.36	0.003	4.004	0.497	0.497	1131.6	0.00088	28/64	28	64	EH215_02117	0	0	0	K.KDPDFGEM*AGLAEPM*LK.A	KDPDFGEM*AGLAEPM*LK	17	fully_tryptic	1	3	3		43.48	Prokka:EH215_02117|contig0023:65353..66558 protein of unknown function (DUF4925) [Bacteroides vulgatus CL14T03C19]	-10000	-1	-1	-1
8199	8199	35.49	8820	8199	7432	1736.78	868.896	2	13	ITMS	69566.9	8187	2	55823	54305	54305	78857	54305.8199.7432.2	1	1736.79	868.897	-1.34	-0.002	3.966	0.586	0.586	2077.9	0.00048	21/30	21	30	EH215_02117	0	0	0	K.DPDFGEMAGLAEPM*LK.A	DPDFGEMAGLAEPM*LK	16	fully_tryptic	0	3	2		43.48	Prokka:EH215_02117|contig0023:65353..66558 protein of unknown function (DUF4925) [Bacteroides vulgatus CL14T03C19]	-10000	-1	-1	-1
10926	10926	42.43	1671	10926	10017	1923.98	962.492	2	2	ITMS	9473.2	10925	2	55823	54305	54305	78857	54305.10926.10017.2	1	1923.98	962.492	-0.47	-0.001	3.872	0.576	0.576	396	0.00253	15/32	15	32	EH215_02117	0	0	0	K.GIPLFDSFEM*PVESVLK.I	GIPLFDSFEM*PVESVLK	17	fully_tryptic	0	3	2		43.48	Prokka:EH215_02117|contig0023:65353..66558 protein of unknown function (DUF4925) [Bacteroides vulgatus CL14T03C19]	-10000	-1	-1	-1
7246	7246	33.57	7909	7246	6521	1864.88	622.298	3	5	ITMS	143017	7242	2	55823	54305	54305	78857	54305.7246.6521.3	1	1864.88	622.299	-1.51	-0.003	3.772	0.518	0.518	1331.8	0.00075	27/64	27	64	EH215_02117	0	0	0	K.KDPDFGEMAGLAEPM*LK.A	KDPDFGEMAGLAEPM*LK	17	fully_tryptic	1	3	3		43.48	Prokka:EH215_02117|contig0023:65353..66558 protein of unknown function (DUF4925) [Bacteroides vulgatus CL14T03C19]	-10000	-1	-1	-1
8904	8904	36.99	9494	8904	8106	1404.73	702.871	2	5	ITMS	82387.5	8900	2	55823	54305	54305	78857	54305.8904.8106.2	1	1404.74	702.872	-1.54	-0.002	3.518	0.65	0.65	1475	0.00068	19/24	19	24	EH215_02117	0	0	0	R.LEGEFDLNGILGK.A	LEGEFDLNGILGK	13	fully_tryptic	0	3	2		43.48	Prokka:EH215_02117|contig0023:65353..66558 protein of unknown function (DUF4925) [Bacteroides vulgatus CL14T03C19]	-10000	-1	-1	-1
6204	6204	31.48	6913	6204	5525	1606.8	803.902	2	18	ITMS	94867.9	6187	2	55823	54305	54305	78857	54305.6204.5525.2	1	1606.8	803.903	-1.03	-0.002	3.509	0.461	0.461	358.1	0.00279	18/30	18	30	EH215_02117	0	0	0	K.GEVSAGAM*ELALSEVK.L	GEVSAGAM*ELALSEVK	16	fully_tryptic	0	3	2		43.48	Prokka:EH215_02117|contig0023:65353..66558 protein of unknown function (DUF4925) [Bacteroides vulgatus CL14T03C19]	-10000	-1	-1	-1
9183	9183	37.6	9761	9183	8373	1404.74	702.872	2	9	ITMS	88294.5	9175	2	55823	54305	54305	78857	54305.9183.8373.2	1	1404.74	702.872	-0.06	0	3.426	0.492	0.492	1629.5	0.00061	19/24	19	24	EH215_02117	0	0	0	R.LEGEFDLNGILGK.A	LEGEFDLNGILGK	13	fully_tryptic	0	3	2		43.48	Prokka:EH215_02117|contig0023:65353..66558 protein of unknown function (DUF4925) [Bacteroides vulgatus CL14T03C19]	-10000	-1	-1	-1
7550	7550	34.17	8200	7550	6812	1736.79	868.896	2	10	ITMS	89105	7541	2	55823	54305	54305	78857	54305.7550.6812.2	1	1736.79	868.897	-0.74	-0.001	3.317	0.649	0.649	775	0.00129	16/30	16	30	EH215_02117	0	0	0	K.DPDFGEM*AGLAEPMLK.A	DPDFGEM*AGLAEPMLK	16	fully_tryptic	0	3	2		43.48	Prokka:EH215_02117|contig0023:65353..66558 protein of unknown function (DUF4925) [Bacteroides vulgatus CL14T03C19]	-10000	-1	-1	-1
6577	6577	32.23	7269	6577	5881	1864.88	622.298	3	3	ITMS	199785	6575	2	55823	54305	54305	78857	54305.6577.5881.3	1	1864.88	622.299	-1.9	-0.004	3.188	0.363	0.363	953.5	0.00105	27/64	27	64	EH215_02117	0	0	0	K.KDPDFGEM*AGLAEPMLK.A	KDPDFGEM*AGLAEPMLK	17	fully_tryptic	1	3	3		43.48	Prokka:EH215_02117|contig0023:65353..66558 protein of unknown function (DUF4925) [Bacteroides vulgatus CL14T03C19]	-10000	-1	-1	-1
8260	8260	35.62	8878	8260	7490	1848.88	616.966	3	5	ITMS	81279.6	8256	2	55823	54305	54305	78857	54305.8260.7490.3	1	1848.89	616.967	-1.26	-0.002	3.143	0.173	0.173	1055.9	0.00095	25/64	25	64	EH215_02117	0	0	0	K.KDPDFGEMAGLAEPMLK.A	KDPDFGEMAGLAEPMLK	17	fully_tryptic	1	3	3		43.48	Prokka:EH215_02117|contig0023:65353..66558 protein of unknown function (DUF4925) [Bacteroides vulgatus CL14T03C19]	-10000	-1	-1	-1
3990	3990	27.16	4796	3990	3408	1862.01	621.342	3	7	ITMS	304966	3984	2	55823	54305	54305	78857	54305.3990.3408.3	1	1862.01	621.343	-0.64	-0.001	3.015	0.551	0.551	981.7	0.00102	28/64	28	64	EH215_02117	0	0	0	K.KVTFTPDATNAQKATLR.L	KVTFTPDATNAQKATLR	17	fully_tryptic	2	3	4		43.48	Prokka:EH215_02117|contig0023:65353..66558 protein of unknown function (DUF4925) [Bacteroides vulgatus CL14T03C19]	-10000	-1	-1	-1
9224	9224	37.69	9800	9224	8412	1720.79	860.899	2	4	ITMS	52957.3	9221	2	55823	54305	54305	78857	54305.9224.8412.2	1	1720.79	860.9	-0.56	-0.001	2.929	0.262	0.262	882.6	0.00113	16/30	16	30	EH215_02117	0	0	0	K.DPDFGEMAGLAEPMLK.A	DPDFGEMAGLAEPMLK	16	fully_tryptic	0	3	2		43.48	Prokka:EH215_02117|contig0023:65353..66558 protein of unknown function (DUF4925) [Bacteroides vulgatus CL14T03C19]	-10000	-1	-1	-1
3778	3778	26.76	4593	3778	3205	1292.65	646.828	2	2	ITMS	169913000	3777	2	55823	54305	54305	78857	54305.3778.3205.2	1	1292.65	646.828	0.76	0.001	2.75	0.487	0.487	970.9	0.00103	19/22	19	22	EH215_02117	0	0	0	K.VTFTPDATNAQK.A	VTFTPDATNAQK	12	fully_tryptic	0	3	2		43.48	Prokka:EH215_02117|contig0023:65353..66558 protein of unknown function (DUF4925) [Bacteroides vulgatus CL14T03C19]	-10000	-1	-1	-1
7894	7894	34.87	8528	7894	7140	1018.59	509.8	2	7	ITMS	349136	7888	2	55823	54305	54305	78857	54305.7894.7140.2	1	1018.59	509.8	0.18	0	2.606	0.298	0.298	529	0.00189	13/16	13	16	EH215_02117	0	0	0	K.VEIGLNFVK.-	VEIGLNFVK	9	fully_tryptic	0	3	2		43.48	Prokka:EH215_02117|contig0023:65353..66558 protein of unknown function (DUF4925) [Bacteroides vulgatus CL14T03C19]	-10000	-1	-1	-1
3137	3137	25.48	3987	3137	2599	1420.75	474.253	3	2	ITMS	4205390	3136	2	55823	54305	54305	78857	54305.3137.2599.3	1	1420.74	474.253	1.87	0.003	2.474	0.469	0.469	513.8	0.00195	20/48	20	48	EH215_02117	0	0	0	K.KVTFTPDATNAQK.A	KVTFTPDATNAQK	13	fully_tryptic	1	3	3		43.48	Prokka:EH215_02117|contig0023:65353..66558 protein of unknown function (DUF4925) [Bacteroides vulgatus CL14T03C19]	-10000	-1	-1	-1
6900	6900	32.87	7578	6900	6190	1235.65	618.33	2	4	ITMS	454420	6897	2	55823	54305	54305	78857	54305.6900.6190.2	1	1235.65	618.33	0.12	0	2.424	0.5	0.5	235.8	0.00424	14/20	14	20	EH215_02117	0	0	0	K.AFPEIIESTTK.V	AFPEIIESTTK	11	fully_tryptic	0	3	2		43.48	Prokka:EH215_02117|contig0023:65353..66558 protein of unknown function (DUF4925) [Bacteroides vulgatus CL14T03C19]	-10000	-1	-1	-1
3665	3665	26.55	4485	3665	3097	1292.65	646.828	2	4	ITMS	1092060	3662	2	55823	54305	54305	78857	54305.3665.3097.2	1	1292.65	646.828	0.76	0.001	2.383	0.456	0.456	571.6	0.00175	16/22	16	22	EH215_02117	0	0	0	K.VTFTPDATNAQK.A	VTFTPDATNAQK	12	fully_tryptic	0	3	2		43.48	Prokka:EH215_02117|contig0023:65353..66558 protein of unknown function (DUF4925) [Bacteroides vulgatus CL14T03C19]	-10000	-1	-1	-1
11201	11201	43.5	1930	11201	10256	1292.65	646.827	2	7	ITMS	4914.8	11195	2	55823	54305	54305	78857	54305.11201.10256.2	1	1292.65	646.828	-0.3	0	2.252	0.212	0.212	286	0.0035	10/22	10	22	EH215_02117	0	0	0	K.VTFTPDATNAQK.A	VTFTPDATNAQK	12	fully_tryptic	0	3	2		43.48	Prokka:EH215_02117|contig0023:65353..66558 protein of unknown function (DUF4925) [Bacteroides vulgatus CL14T03C19]	-10000	-1	-1	-1
7015	7015	33.1	7688	7015	6300	1235.65	618.33	2	4	ITMS	123785	7012	2	55823	54305	54305	78857	54305.7015.6300.2	1	1235.65	618.33	0.12	0	2.215	0.522	0.522	192.1	0.00521	12/20	12	20	EH215_02117	0	0	0	K.AFPEIIESTTK.V	AFPEIIESTTK	11	fully_tryptic	0	3	2		43.48	Prokka:EH215_02117|contig0023:65353..66558 protein of unknown function (DUF4925) [Bacteroides vulgatus CL14T03C19]	-10000	-1	-1	-1
7503	7503	34.08	8155	7503	6767	1235.65	618.329	2	9	ITMS	134365	7495	2	55823	54305	54305	78857	54305.7503.6767.2	1	1235.65	618.33	-1.13	-0.001	2.101	0.48	0.48	261.4	0.00383	15/20	15	20	EH215_02117	0	0	0	K.AFPEIIESTTK.V	AFPEIIESTTK	11	fully_tryptic	0	3	2		43.48	Prokka:EH215_02117|contig0023:65353..66558 protein of unknown function (DUF4925) [Bacteroides vulgatus CL14T03C19]	-10000	-1	-1	-1
4281	4281	27.72	5075	4281	3687	1292.65	646.827	2	22	ITMS	131005	4260	2	55823	54305	54305	78857	54305.4281.3687.2	1	1292.65	646.828	-0.46	-0.001	2	0.359	0.359	302.5	0.00331	11/22	11	22	EH215_02117	0	0	0	K.VTFTPDATNAQK.A	VTFTPDATNAQK	12	fully_tryptic	0	3	2		43.48	Prokka:EH215_02117|contig0023:65353..66558 protein of unknown function (DUF4925) [Bacteroides vulgatus CL14T03C19]	-10000	-1	-1	-1
10006	10006	39.54	740	10006	9160	1292.65	646.827	2	18	ITMS	10049.3	9989	2	55823	54305	54305	78857	54305.10006.9160.2	1	1292.65	646.828	-1.37	-0.002	1.975	0.331	0.331	213	0.00469	9/22	9	22	EH215_02117	0	0	0	K.VTFTPDATNAQK.A	VTFTPDATNAQK	12	fully_tryptic	0	3	2		43.48	Prokka:EH215_02117|contig0023:65353..66558 protein of unknown function (DUF4925) [Bacteroides vulgatus CL14T03C19]	-10000	-1	-1	-1
4113	4113	27.4	4914	4113	3526	1292.65	646.827	2	15	ITMS	211164	4099	2	55823	54305	54305	78857	54305.4113.3526.2	1	1292.65	646.828	-0.52	-0.001	1.96	0.172	0.172	233.2	0.00429	10/22	10	22	EH215_02117	0	0	0	K.VTFTPDATNAQK.A	VTFTPDATNAQK	12	fully_tryptic	0	3	2		43.48	Prokka:EH215_02117|contig0023:65353..66558 protein of unknown function (DUF4925) [Bacteroides vulgatus CL14T03C19]	-10000	-1	-1	-1
11215	11215	43.56	1942	11215	10268	1292.65	646.827	2	8	ITMS	5458.9	11208	2	55823	54305	54305	78857	54305.11215.10268.2	1	1292.65	646.828	-0.88	-0.001	1.933	0.255	0.255	271.3	0.00369	12/22	12	22	EH215_02117	0	0	0	K.VTFTPDATNAQK.A	VTFTPDATNAQK	12	fully_tryptic	0	3	2		43.48	Prokka:EH215_02117|contig0023:65353..66558 protein of unknown function (DUF4925) [Bacteroides vulgatus CL14T03C19]	-10000	-1	-1	-1
11289	11289	43.85	2011	11289	10331	1292.65	646.827	2	6	ITMS	5530.7	11284	2	55823	54305	54305	78857	54305.11289.10331.2	1	1292.65	646.828	-1.01	-0.001	1.853	0.293	0.293	283.4	0.00353	10/22	10	22	EH215_02117	0	0	0	K.VTFTPDATNAQK.A	VTFTPDATNAQK	12	fully_tryptic	0	3	2		43.48	Prokka:EH215_02117|contig0023:65353..66558 protein of unknown function (DUF4925) [Bacteroides vulgatus CL14T03C19]	-10000	-1	-1	-1
4091	4091	27.35	4893	4091	3505	1292.65	646.827	2	16	ITMS	181821	4076	2	55823	54305	54305	78857	54305.4091.3505.2	1	1292.65	646.828	-0.5	-0.001	1.816	0.271	0.271	400.6	0.0025	12/22	12	22	EH215_02117	0	0	0	K.VTFTPDATNAQK.A	VTFTPDATNAQK	12	fully_tryptic	0	3	2		43.48	Prokka:EH215_02117|contig0023:65353..66558 protein of unknown function (DUF4925) [Bacteroides vulgatus CL14T03C19]	-10000	-1	-1	-1
11040	11040	42.85	1781	11040	10119	1292.65	646.826	2	5	ITMS	5023.2	11036	2	55823	54305	54305	78857	54305.11040.10119.2	1	1292.65	646.828	-1.89	-0.002	1.75	0.196	0.196	241.4	0.00414	10/22	10	22	EH215_02117	0	0	0	K.VTFTPDATNAQK.A	VTFTPDATNAQK	12	fully_tryptic	0	3	2		43.48	Prokka:EH215_02117|contig0023:65353..66558 protein of unknown function (DUF4925) [Bacteroides vulgatus CL14T03C19]	-10000	-1	-1	-1
10104	10104	39.82	842	10104	9253	1292.65	646.827	2	16	ITMS	8858.5	10089	2	55823	54305	54305	78857	54305.10104.9253.2	1	1292.65	646.828	-1.35	-0.002	1.673	0.476	0.476	353.6	0.00283	11/22	11	22	EH215_02117	0	0	0	K.VTFTPDATNAQK.A	VTFTPDATNAQK	12	fully_tryptic	0	3	2		43.48	Prokka:EH215_02117|contig0023:65353..66558 protein of unknown function (DUF4925) [Bacteroides vulgatus CL14T03C19]	-10000	-1	-1	-1
10726	10726	41.81	1470	10726	9831	1292.65	646.826	2	18	ITMS	9553.5	10709	2	55823	54305	54305	78857	54305.10726.9831.2	1	1292.65	646.828	-2.06	-0.003	1.663	0.229	0.229	402.4	0.00249	13/22	13	22	EH215_02117	0	0	0	K.VTFTPDATNAQK.A	VTFTPDATNAQK	12	fully_tryptic	0	3	2		43.48	Prokka:EH215_02117|contig0023:65353..66558 protein of unknown function (DUF4925) [Bacteroides vulgatus CL14T03C19]	-10000	-1	-1	-1
11343	11343	44.09	2060	11343	10375	1292.65	646.827	2	8	ITMS	6280.4	11336	2	55823	54305	54305	78857	54305.11343.10375.2	1	1292.65	646.828	-0.44	-0.001	1.391	0.14	0.14	188.4	0.00531	9/22	9	22	EH215_02117	0	0	0	K.VTFTPDATNAQK.A	VTFTPDATNAQK	12	fully_tryptic	0	3	2		43.48	Prokka:EH215_02117|contig0023:65353..66558 protein of unknown function (DUF4925) [Bacteroides vulgatus CL14T03C19]	-10000	-1	-1	-1
11283	11283	43.83	2006	11283	10326	1292.65	646.827	2	9	ITMS	6255.9	11275	2	55823	54305	54305	78857	54305.11283.10326.2	1	1292.65	646.828	-0.91	-0.001	1.376	0.097	0.097	232.7	0.0043	10/22	10	22	EH215_02117	0	0	0	K.VTFTPDATNAQK.A	VTFTPDATNAQK	12	fully_tryptic	0	3	2		43.48	Prokka:EH215_02117|contig0023:65353..66558 protein of unknown function (DUF4925) [Bacteroides vulgatus CL14T03C19]	-10000	-1	-1	-1
5107	5107	29.32	5864	5107	4476	1158.62	579.813	2	23	ITMS	140121	5085	2	55823	54305	54305	78857	54305.5107.4476.2	1	1158.62	579.813	-0.15	0	1.165	0.034	0.034	267	0.00375	13/20	13	20	EH215_02117	0	0	0	R.M*PLIAVGAENK.V	M*PLIAVGAENK	11	fully_tryptic	0	3	2		43.48	Prokka:EH215_02117|contig0023:65353..66558 protein of unknown function (DUF4925) [Bacteroides vulgatus CL14T03C19]	-10000	-1	-1	-1
6762	6762	32.6	7446	6762	6058	1312.65	656.83	2	4	ITMS	82535.6	6759	2	55823	54305	54305	78857	54305.6762.6058.2	1	1312.65	656.83	-0.27	0	3.16	0.538	0.538	629.1	0.00159	13/20	13	20	EH215_02146	0	0	0	K.LAQDIFEYTGR.I	LAQDIFEYTGR	11	fully_tryptic	0	3	2		34.29	Prokka:EH215_02146|contig0024:complement(50235..51206) glucokinase [Bacteroides vulgatus CL14T03C19]	-10000	-1	-1	-1
4664	4664	28.45	5441	4664	4053	1239.61	620.309	2	14	ITMS	66881.9	4651	2	55823	54305	54305	78857	54305.4664.4053.2	1	1239.61	620.309	-0.45	-0.001	2.409	0.501	0.501	790	0.00127	15/20	15	20	EH215_02146	0	0	0	K.IEDYVEAVSSK.L	IEDYVEAVSSK	11	fully_tryptic	0	3	2		34.29	Prokka:EH215_02146|contig0024:complement(50235..51206) glucokinase [Bacteroides vulgatus CL14T03C19]	-10000	-1	-1	-1
7749	7749	34.57	8390	7749	7002	1090.52	545.763	2	5	ITMS	190854	7745	2	55823	54305	54305	78857	54305.7749.7002.2	1	1090.52	545.764	-0.99	-0.001	2.781	0.521	0.521	778	0.00129	13/14	13	14	EH215_02152	0	0	0	R.YYDFLDVR.N	YYDFLDVR	8	fully_tryptic	0	3	2		38.47	Prokka:EH215_02152|contig0024:complement(57245..58198) hypothetical protein [Bacteroides vulgatus CL14T03C19]	-10000	-1	-1	-1
3877	3877	26.95	4688	3877	3300	1026.49	513.75	2	9	ITMS	361688	3869	2	55823	54305	54305	78857	54305.3877.3300.2	1	1026.49	513.75	-0.7	-0.001	2.201	0.339	0.339	830.8	0.0012	13/14	13	14	EH215_02152	0	0	0	R.YLM*DDVVR.G	YLM*DDVVR	8	fully_tryptic	0	3	2		38.47	Prokka:EH215_02152|contig0024:complement(57245..58198) hypothetical protein [Bacteroides vulgatus CL14T03C19]	-10000	-1	-1	-1
5904	5904	30.88	6626	5904	5238	1010.5	505.752	2	17	ITMS	160343	5888	2	55823	54305	54305	78857	54305.5904.5238.2	1	1010.5	505.752	-0.06	0	1.987	0.182	0.182	411.3	0.00243	9/14	9	14	EH215_02152	0	0	0	R.YLMDDVVR.G	YLMDDVVR	8	fully_tryptic	0	3	2		38.47	Prokka:EH215_02152|contig0024:complement(57245..58198) hypothetical protein [Bacteroides vulgatus CL14T03C19]	-10000	-1	-1	-1
3785	3785	26.77	4600	3785	3212	986.457	493.732	2	9	ITMS	563957	3777	2	55823	54305	54305	78857	54305.3785.3212.2	1	986.458	493.733	-0.84	-0.001	1.869	0.047	0.047	483	0.00207	11/14	11	14	EH215_02152	0	0	0	R.GYDYALER.Y	GYDYALER	8	fully_tryptic	0	3	2		38.47	Prokka:EH215_02152|contig0024:complement(57245..58198) hypothetical protein [Bacteroides vulgatus CL14T03C19]	-10000	-1	-1	-1
2731	2731	24.66	3605	2731	2217	770.375	385.691	2	8	ITMS	529110	2724	2	55823	54305	54305	78857	54305.2731.2217.2	1	770.375	385.691	-0.11	0	1.785	0.146	0.146	390.9	0.00256	9/10	9	10	EH215_02152	0	0	0	R.M*AYELK.L	M*AYELK	6	fully_tryptic	0	3	2		38.47	Prokka:EH215_02152|contig0024:complement(57245..58198) hypothetical protein [Bacteroides vulgatus CL14T03C19]	-10000	-1	-1	-1
10830	10830	42.11	1576	10830	9929	1593.83	797.416	2	8	ITMS	9290.5	10823	2	55823	54305	54305	78857	54305.10830.9929.2	1	1593.83	797.417	-0.95	-0.002	3.553	0.593	0.593	580.3	0.00172	15/26	15	26	EH215_02159	0	0	0	R.NFPLDELVLFGSSR.S	NFPLDELVLFGSSR	14	fully_tryptic	0	3	2		37.24	Prokka:EH215_02159|contig0024:65358..66368 aspartate-semialdehyde dehydrogenase [Bacteroides vulgatus CL14T03C19]	-10000	-1	-1	-1
2506	2506	24.23	3390	2506	2002	1249.55	625.28	2	12	ITMS	804347	2495	2	55823	54305	54305	78857	54305.2506.2002.2	1	1249.55	625.281	-1.42	-0.002	3.564	0.635	0.635	1442	0.00069	18/20	18	20	EH215_02161	0	0	0	K.VEIEESEDGSR.I	VEIEESEDGSR	11	fully_tryptic	0	3	2		15.94	Prokka:EH215_02161|contig0025:complement(452..874) putative tRNA threonylcarbamoyladenosine biosynthesis protein, TsaE-like [Bacteroides vulgatus CL14T03C19]	-10000	-1	-1	-1
2936	2936	25.1	3795	2936	2407	892.386	446.697	2	4	ITMS	619307	2933	2	55823	54305	54305	78857	54305.2936.2407.2	1	892.387	446.697	-0.62	-0.001	1.823	0.01	0.01	444.9	0.00225	9/12	9	12	EH215_02161	0	0	0	R.IM*HFEAE.-	IM*HFEAE	7	fully_tryptic	0	3	2		15.94	Prokka:EH215_02161|contig0025:complement(452..874) putative tRNA threonylcarbamoyladenosine biosynthesis protein, TsaE-like [Bacteroides vulgatus CL14T03C19]	-10000	-1	-1	-1
4678	4678	28.49	5454	4678	4066	2050.97	684.329	3	5	ITMS	994054	4674	2	55823	54305	54305	78857	54305.4678.4066.3	1	2050.97	684.33	-1.1	-0.002	3.388	0.502	0.502	772	0.0013	26/64	26	64	EH215_02192	0	0	0	K.INQEDLSEM*TTVHNIYK.I	INQEDLSEM*TTVHNIYK	17	fully_tryptic	0	3	3		9.29	Prokka:EH215_02192|contig0025:28252..28494 meromycolate extension acyl carrier protein [Bacteroides vulgatus CL14T03C19]	-10000	-1	-1	-1
8311	8311	35.73	8927	8311	7539	1176.65	588.83	2	10	ITMS	92034.3	8302	2	55823	54305	54305	78857	54305.8311.7539.2	1	1176.65	588.831	-1.08	-0.001	2.206	0.2	0.2	1365.4	0.00073	16/18	16	18	EH215_02192	0	0	0	R.M*IEILATLEK.N	M*IEILATLEK	10	fully_tryptic	0	3	2		9.29	Prokka:EH215_02192|contig0025:28252..28494 meromycolate extension acyl carrier protein [Bacteroides vulgatus CL14T03C19]	-10000	-1	-1	-1
3422	3422	26.08	4253	3422	2865	601.391	301.199	2	14	ITMS	1175650	3409	2	55823	54305	54305	78857	54305.3422.2865.2	1	601.392	301.2	-0.79	0	1.433	0.043	0.043	225.1	0.00444	7/8	7	8	EH215_02192	0	0	1	K.LVEIK.G	LVEIK	5	fully_tryptic	0	3	2		9.29	Prokka:EH215_02192|contig0025:28252..28494 meromycolate extension acyl carrier protein [Bacteroides vulgatus CL14T03C19]	-10000	-1	-1	-1
7022	7022	33.12	7695	7022	6307	1612.82	806.916	2	11	ITMS	143010	7012	2	55823	54305	54305	78857	54305.7022.6307.2	1	1612.83	806.916	-0.57	-0.001	2.158	0.384	0.384	503.8	0.00198	13/28	13	28	EH215_02233	0	0	0	K.VNSGETLVVSYIGM*K.S	VNSGETLVVSYIGM*K	15	fully_tryptic	0	3	2		123.12	Prokka:EH215_02233|contig0026:complement(6754..10035) carboxypeptidase regulatory-like domain protein [Bacteroides vulgatus CL14T03C19]	-10000	-1	-1	-1
9828	9828	39.07	10378	9828	8990	1647.9	824.453	2	16	ITMS	25782.4	9813	2	55823	54305	54305	78857	54305.9828.8990.2	1	1647.9	824.453	-0.64	-0.001	3.178	0.502	0.502	600.4	0.00167	15/28	15	28	EH215_02240	0	0	0	R.ISAFDVVLPEGIPYK.G	ISAFDVVLPEGIPYK	15	fully_tryptic	0	3	2		35.88	Prokka:EH215_02240|contig0026:16426..17370 phosphoribosylaminoimidazole-succinocarboxamide synthase [Bacteroides vulgatus CL14T03C19]	-10000	-1	-1	-1
5137	5137	29.38	5892	5137	4504	1053.5	527.253	2	7	ITMS	225428	5131	2	55823	54305	54305	78857	54305.5137.4504.2	1	1053.5	527.254	-0.87	-0.001	2.694	0.267	0.267	828.4	0.00121	13/16	13	16	EH215_02240	0	0	0	R.TDFNFPGQK.S	TDFNFPGQK	9	fully_tryptic	0	3	2		35.88	Prokka:EH215_02240|contig0026:16426..17370 phosphoribosylaminoimidazole-succinocarboxamide synthase [Bacteroides vulgatus CL14T03C19]	-10000	-1	-1	-1
2847	2847	24.91	3711	2847	2323	1075.53	538.266	2	9	ITMS	390339	2839	2	55823	54305	54305	78857	54305.2847.2323.2	1	1075.53	538.267	-1.11	-0.001	2.593	0.471	0.471	682.2	0.00147	14/18	14	18	EH215_02249	0	0	0	K.ANEVGETLDK.A	ANEVGETLDK	10	fully_tryptic	0	3	2		9.3	Prokka:EH215_02249|contig0026:complement(24833..25081) hypothetical protein [Bacteroides vulgatus CL14T03C19]	-10000	-1	-1	-1
7758	7758	34.59	8399	7758	7011	1328.74	664.874	2	14	ITMS	83246.4	7745	2	55823	54305	54305	78857	54305.7758.7011.2	1	1328.74	664.875	-1	-0.001	3.167	0.347	0.347	716.1	0.0014	14/22	14	22	EH215_02250	0	0	0	K.EGVENSILINIK.T	EGVENSILINIK	12	fully_tryptic	0	3	2		11.74	Prokka:EH215_02250|contig0026:complement(25287..25610) hypothetical protein [Bacteroides vulgatus CL14T03C19]	-10000	-1	-1	-1
2250	2250	23.74	3145	2250	1757	965.529	483.268	2	6	ITMS	706765	2245	2	55823	54305	54305	78857	54305.2250.1757.2	1	965.53	483.269	-0.96	-0.001	1.177	0.15	0.15	96.2	0.0104	5/14	5	14	EH215_02250	0	0	0	K.KYPESTLK.S	KYPESTLK	8	fully_tryptic	1	3	3		11.74	Prokka:EH215_02250|contig0026:complement(25287..25610) hypothetical protein [Bacteroides vulgatus CL14T03C19]	-10000	-1	-1	-1
3896	3896	26.98	4706	3896	3318	1941.03	486.014	4	5	ITMS	669651	3892	2	55823	54305	54305	78857	54305.3896.3318.4	1	1941.03	486.014	-0.85	-0.002	3.735	0.489	0.489	1632.6	0.00061	38/102	38	102	EH215_02267	0	0	0	K.KGPNHGPAPIPEEGKWVK.S	KGPNHGPAPIPEEGKWVK	18	fully_tryptic	2	3	5		25.27	Prokka:EH215_02267|contig0026:45823..46524 hypothetical protein [Bacteroides vulgatus CL14T03C19]	-10000	-1	-1	-1
5843	5843	30.77	6567	5843	5179	1237.68	619.341	2	2	ITMS	185793	5842	2	55823	54305	54305	78857	54305.5843.5179.2	1	1237.68	619.343	-2.97	-0.004	2.985	0.668	0.668	1249.4	0.0008	17/22	17	22	EH215_02267	0	0	0	R.SQVGTLYGTLAK.G	SQVGTLYGTLAK	12	fully_tryptic	0	3	2		25.27	Prokka:EH215_02267|contig0026:45823..46524 hypothetical protein [Bacteroides vulgatus CL14T03C19]	-10000	-1	-1	-1
4847	4847	28.81	5616	4847	4228	1232.59	616.796	2	20	ITMS	147378	4828	2	55823	54305	54305	78857	54305.4847.4228.2	1	1232.59	616.797	-1.06	-0.001	2.545	0.385	0.385	717.1	0.00139	13/18	13	18	EH215_02267	0	0	0	R.YLEM*AEGYIK.N	YLEM*AEGYIK	10	fully_tryptic	0	3	2		25.27	Prokka:EH215_02267|contig0026:45823..46524 hypothetical protein [Bacteroides vulgatus CL14T03C19]	-10000	-1	-1	-1
2874	2874	24.97	3736	2874	2348	1399.69	467.236	3	11	ITMS	499290	2864	2	55823	54305	54305	78857	54305.2874.2348.3	1	1399.7	467.237	-1.37	-0.002	2.114	0.107	0.107	479.1	0.00209	18/52	18	52	EH215_02267	0	0	0	K.GPNHGPAPIPEEGK.W	GPNHGPAPIPEEGK	14	fully_tryptic	0	3	3		25.27	Prokka:EH215_02267|contig0026:45823..46524 hypothetical protein [Bacteroides vulgatus CL14T03C19]	-10000	-1	-1	-1
1391	1391	20.9	2430	1391	1042	960.499	480.753	2	4	ITMS	49318.4	1388	2	55823	54305	54305	78857	54305.1391.1042.2	1	960.5	480.753	-0.98	-0.001	1.778	0.096	0.096	248.5	0.00402	10/16	10	16	EH215_02267	0	0	0	R.VTEEQGAVK.K	VTEEQGAVK	9	fully_tryptic	0	3	2		25.27	Prokka:EH215_02267|contig0026:45823..46524 hypothetical protein [Bacteroides vulgatus CL14T03C19]	-10000	-1	-1	-1
1480	1480	21.32	2492	1480	1104	960.497	480.752	2	4	ITMS	47062.4	1477	2	55823	54305	54305	78857	54305.1480.1104.2	1	960.5	480.753	-3.12	-0.003	1.433	0.128	0.128	202.1	0.00495	9/16	9	16	EH215_02267	0	0	0	R.VTEEQGAVK.K	VTEEQGAVK	9	fully_tryptic	0	3	2		25.27	Prokka:EH215_02267|contig0026:45823..46524 hypothetical protein [Bacteroides vulgatus CL14T03C19]	-10000	-1	-1	-1
2985	2985	25.19	3842	2985	2454	2341.98	781.333	3	7	ITMS	1126190	2979	2	55823	54305	54305	78857	54305.2985.2454.3	1	2341.98	781.333	0	0	5.791	0.67	0.67	1876.8	0.00053	36/84	36	84	EH215_02268	0	0	0	R.TLHPDNM*AAGPASYGM*TDTM*GR.M	TLHPDNM*AAGPASYGM*TDTM*GR	22	fully_tryptic	0	3	3		35.73	Prokka:EH215_02268|contig0026:46543..47553 GGGtGRT motif protein [Bacteroides vulgatus CL14T03C19]	-10000	-1	-1	-1
5270	5270	29.64	6019	5270	4631	1723.91	575.309	3	2	ITMS	588889	5269	2	55823	54305	54305	78857	54305.5270.4631.3	1	1723.91	575.309	-0.67	-0.001	3.154	0.56	0.56	858.9	0.00116	23/68	23	68	EH215_02268	0	0	0	R.VLAGKPYFSVASGGGTGR.T	VLAGKPYFSVASGGGTGR	18	fully_tryptic	0	3	3		35.73	Prokka:EH215_02268|contig0026:46543..47553 GGGtGRT motif protein [Bacteroides vulgatus CL14T03C19]	-10000	-1	-1	-1
4728	4728	28.58	5502	4728	4114	1646.8	823.902	2	9	ITMS	58963.3	4720	2	55823	54305	54305	78857	54305.4728.4114.2	1	1646.8	823.903	-0.69	-0.001	2.727	0.472	0.472	387	0.00258	11/30	11	30	EH215_02268	0	0	0	K.EGVDVSITGNSTNPTR.F	EGVDVSITGNSTNPTR	16	fully_tryptic	0	3	2		35.73	Prokka:EH215_02268|contig0026:46543..47553 GGGtGRT motif protein [Bacteroides vulgatus CL14T03C19]	-10000	-1	-1	-1
3565	3565	26.35	4390	3565	3002	873.478	437.243	2	19	ITMS	197788	3547	2	55823	54305	54305	78857	54305.3565.3002.2	1	873.479	437.243	-0.72	-0.001	1.992	0.209	0.209	428.2	0.00234	10/14	10	14	EH215_02268	0	0	0	K.DAAQIISR.I	DAAQIISR	8	fully_tryptic	0	3	2		35.73	Prokka:EH215_02268|contig0026:46543..47553 GGGtGRT motif protein [Bacteroides vulgatus CL14T03C19]	-10000	-1	-1	-1
8171	8171	35.44	8793	8171	7405	2480.11	827.376	3	8	ITMS	108497	8164	2	55823	54305	54305	78857	54305.8171.7405.3	1	2480.12	827.377	-1.13	-0.003	3.158	0.428	0.428	730.8	0.00137	25/84	25	84	EH215_02278	0	0	0	R.EGADYYILTEM*DDQVFPSGVSK.K	EGADYYILTEM*DDQVFPSGVSK	22	fully_tryptic	0	3	2		13.98	Prokka:EH215_02278|contig0026:58363..58725 hypothetical protein [Bacteroides vulgatus CL14T03C19]	-10000	-1	-1	-1
8942	8942	37.07	9531	8942	8143	1331.69	666.347	2	20	ITMS	19059.3	8923	2	55823	54305	54305	78857	54305.8942.8143.2	1	1331.69	666.348	-1.79	-0.002	2.139	0.392	0.392	394.2	0.00254	11/20	11	20	EH215_02278	0	0	0	K.YDIEGFYIIAK.S	YDIEGFYIIAK	11	fully_tryptic	0	3	2		13.98	Prokka:EH215_02278|contig0026:58363..58725 hypothetical protein [Bacteroides vulgatus CL14T03C19]	-10000	-1	-1	-1
10023	10023	39.59	758	10023	9176	1662.89	831.948	2	17	ITMS	23199.7	10007	2	55823	54305	54305	78857	54305.10023.9176.2	1	1662.89	831.948	-0.17	0	3.76	0.63	0.63	1072.5	0.00093	19/30	19	30	EH215_02330	0	0	0	K.YGVLM*TDGPLAGLLAR.S	YGVLM*TDGPLAGLLAR	16	fully_tryptic	0	3	2		17.96	Prokka:EH215_02330|contig0027:51467..51970 thiol peroxidase [Bacteroides vulgatus CL14T03C19]	-10000	-1	-1	-1
9110	9110	37.45	9691	9110	8303	2406.24	802.752	3	5	ITMS	59655.9	9106	2	55823	54305	54305	78857	54305.9110.8303.3	1	2406.24	802.753	-1.46	-0.004	2.518	0.473	0.473	277.2	0.00361	19/80	19	80	EH215_02330	0	0	0	K.VVYTELVPEITQEPNYEAALK.A	VVYTELVPEITQEPNYEAALK	21	fully_tryptic	0	3	2		17.96	Prokka:EH215_02330|contig0027:51467..51970 thiol peroxidase [Bacteroides vulgatus CL14T03C19]	-10000	-1	-1	-1
7431	7431	33.94	8086	7431	6698	1218.67	609.84	2	6	ITMS	265671	7426	2	55823	54305	54305	78857	54305.7431.6698.2	1	1218.67	609.84	-0.92	-0.001	2.08	0.7	0.7	293.4	0.00341	13/22	13	22	EH215_02330	0	0	0	K.GTPVTLAGEFVK.A	GTPVTLAGEFVK	12	fully_tryptic	0	3	2		17.96	Prokka:EH215_02330|contig0027:51467..51970 thiol peroxidase [Bacteroides vulgatus CL14T03C19]	-10000	-1	-1	-1
6511	6511	32.09	7206	6511	5818	1220.65	610.829	2	6	ITMS	199336	6506	2	55823	54305	54305	78857	54305.6511.5818.2	1	1220.65	610.83	-0.86	-0.001	1.557	0.472	0.472	166.9	0.00599	10/22	10	22	EH215_02330	0	0	0	K.AGTSAPEFTLVK.G	AGTSAPEFTLVK	12	fully_tryptic	0	3	2		17.96	Prokka:EH215_02330|contig0027:51467..51970 thiol peroxidase [Bacteroides vulgatus CL14T03C19]	-10000	-1	-1	-1
5231	5231	29.57	5982	5231	4594	1232.66	616.835	2	9	ITMS	452787	5223	2	55823	54305	54305	78857	54305.5231.4594.2	1	1232.66	616.835	-0.92	-0.001	3.444	0.525	0.525	814.8	0.00123	17/20	17	20	EH215_02343	0	0	0	R.YSINNIPVNAK.S	YSINNIPVNAK	11	fully_tryptic	0	3	2		119.54	Prokka:EH215_02343|contig0028:complement(17016..20261) TonB-dependent receptor plug domain protein [Bacteroides vulgatus CL14T03C19]	-10000	-1	-1	-1
7802	7802	34.68	8441	7802	7053	1096.61	548.807	2	12	ITMS	94714.1	7791	2	55823	54305	54305	78857	54305.7802.7053.2	1	1096.61	548.807	-0.43	0	2.805	0.502	0.502	840.7	0.00119	13/18	13	18	EH215_02343	0	0	0	K.SLVISFVGM*K.T	SLVISFVGM*K	10	fully_tryptic	0	3	2		119.54	Prokka:EH215_02343|contig0028:complement(17016..20261) TonB-dependent receptor plug domain protein [Bacteroides vulgatus CL14T03C19]	-10000	-1	-1	-1
4176	4176	27.52	4974	4176	3586	1352.65	676.827	2	9	ITMS	197243	4168	2	55823	54305	54305	78857	54305.4176.3586.2	1	1352.65	676.827	-0.95	-0.001	2	0.385	0.385	396.1	0.00252	12/24	12	24	EH215_02343	0	0	0	K.GTTLGTITDM*NGR.Y	GTTLGTITDM*NGR	13	fully_tryptic	0	3	2		119.54	Prokka:EH215_02343|contig0028:complement(17016..20261) TonB-dependent receptor plug domain protein [Bacteroides vulgatus CL14T03C19]	-10000	-1	-1	-1
3333	3333	25.91	4168	3333	2780	1394.69	697.849	2	11	ITMS	192138	3323	2	55823	54305	54305	78857	54305.3333.2780.2	1	1394.69	697.849	-0.23	0	2.654	0.505	0.505	669.9	0.00149	13/22	13	22	EH215_02351	0	0	0	K.VIYDETNQTGVR.T	VIYDETNQTGVR	12	fully_tryptic	0	3	2		19.65	Prokka:EH215_02351|contig0028:complement(32448..32990) hypothetical protein [Bacteroides vulgatus CL14T03C19]	-10000	-1	-1	-1
5006	5006	29.13	5767	5006	4379	918.471	459.739	2	8	ITMS	127411	4999	2	55823	54305	54305	78857	54305.5006.4379.2	1	918.472	459.74	-1.27	-0.001	1.411	0.025	0.025	220.1	0.00454	7/12	7	12	EH215_02351	0	0	0	R.FAYYNIK.A	FAYYNIK	7	fully_tryptic	0	3	2		19.65	Prokka:EH215_02351|contig0028:complement(32448..32990) hypothetical protein [Bacteroides vulgatus CL14T03C19]	-10000	-1	-1	-1
6169	6169	31.41	6879	6169	5491	846.474	423.741	2	6	ITMS	284708	6164	2	55823	54305	54305	78857	54305.6169.5491.2	1	846.472	423.74	2.7	0.002	2.243	0.143	0.143	281.9	0.00355	8/12	8	12	EH215_02369	0	0	0	R.NEVPFIK.E	NEVPFIK	7	fully_tryptic	0	3	2		55.14	Prokka:EH215_02369|contig0028:50175..51671 histidine ammonia-lyase [Bacteroides vulgatus CL14T03C19]	-10000	-1	-1	-1
4148	4148	27.47	4947	4148	3559	1278.66	639.834	2	4	ITMS	558810	4145	2	55823	54305	54305	78857	54305.4148.3559.2	1	1278.66	639.834	-0.52	-0.001	2.671	0.38	0.38	1002.5	0.001	16/22	16	22	EH215_02425	0	0	0	-.M*LATTTPTIEGK.R	M*LATTTPTIEGK	12	fully_tryptic	0	3	2		11.45	Prokka:EH215_02425|contig0030:1565..1888 putative heavy-metal-binding protein [Bacteroides vulgatus CL14T03C19]	-10000	-1	-1	-1
4078	4078	27.33	4880	4078	3492	1039.5	520.256	2	3	ITMS	550799	4076	2	55823	54305	54305	78857	54305.4078.3492.2	1	1039.51	520.256	-0.98	-0.001	2.625	0.466	0.466	626.7	0.0016	12/16	12	16	EH215_02425	0	0	0	R.SGSYEEVLR.Q	SGSYEEVLR	9	fully_tryptic	0	3	2		11.45	Prokka:EH215_02425|contig0030:1565..1888 putative heavy-metal-binding protein [Bacteroides vulgatus CL14T03C19]	-10000	-1	-1	-1
3464	3464	26.16	4293	3464	2905	1434.76	478.925	3	10	ITMS	750497	3455	2	55823	54305	54305	78857	54305.3464.2905.3	1	1434.76	478.926	-0.87	-0.001	2.115	0.305	0.305	254.8	0.00392	13/48	13	48	EH215_02425	0	0	0	-.M*LATTTPTIEGKR.I	M*LATTTPTIEGKR	13	fully_tryptic	1	3	3		11.45	Prokka:EH215_02425|contig0030:1565..1888 putative heavy-metal-binding protein [Bacteroides vulgatus CL14T03C19]	-10000	-1	-1	-1
5142	5142	29.39	5897	5142	4509	2351.24	588.567	4	12	ITMS	291061	5131	2	55823	54305	54305	78857	54305.5142.4509.4	1	2351.25	588.567	-0.33	-0.001	3.808	0.478	0.478	1317	0.00076	40/126	40	126	EH215_02430	0	0	0	R.TAADKQTPKPLPTDAEVEQAIK.A	TAADKQTPKPLPTDAEVEQAIK	22	fully_tryptic	1	3	4		21.5	Prokka:EH215_02430|contig0030:4510..5058 hypothetical protein [Bacteroides vulgatus CL14T03C19]	-10000	-1	-1	-1
4331	4331	27.82	5122	4331	3734	1075.56	538.285	2	3	ITMS	1410150	4329	2	55823	54305	54305	78857	54305.4331.3734.2	1	1075.56	538.285	0.64	0.001	3.037	0.605	0.605	1053.8	0.00095	16/20	16	20	EH215_02430	0	0	0	K.GLALDDATTAK.F	GLALDDATTAK	11	fully_tryptic	0	3	2		21.5	Prokka:EH215_02430|contig0030:4510..5058 hypothetical protein [Bacteroides vulgatus CL14T03C19]	-10000	-1	-1	-1
3354	3354	25.95	4188	3354	2800	1376.56	688.783	2	9	ITMS	607416	3346	2	55823	54305	54305	78857	54305.3354.2800.2	1	1376.56	688.784	-1.15	-0.002	2.299	0.518	0.518	337.1	0.00297	12/18	12	18	EH215_02430	0	0	0	K.QYM*EEM*WATR.H	QYM*EEM*WATR	10	fully_tryptic	0	3	2		21.5	Prokka:EH215_02430|contig0030:4510..5058 hypothetical protein [Bacteroides vulgatus CL14T03C19]	-10000	-1	-1	-1
5489	5489	30.07	6229	5489	4841	987.557	494.282	2	14	ITMS	204254	5476	2	55823	54305	54305	78857	54305.5489.4841.2	1	987.558	494.283	-1.3	-0.001	2.458	0.492	0.492	793.3	0.00126	13/18	13	18	EH215_02438	0	0	0	R.TSIVNALGGR.I	TSIVNALGGR	10	fully_tryptic	0	3	2		47.6	Prokka:EH215_02438|contig0030:12190..13482 putative macrolide export ATP-binding/permease protein, MacB-like [Bacteroides vulgatus CL14T03C19]	-10000	-1	-1	-1
2804	2804	24.81	3673	2804	2285	1445.82	482.611	3	10	ITMS	646318	2795	2	55823	54305	54305	78857	54305.2804.2285.3	1	1445.82	482.612	-1.53	-0.002	3.619	0.353	0.353	1474.9	0.00068	28/44	28	44	EH215_02449	0	0	0	K.LKETLSQEEKLK.V	LKETLSQEEKLK	12	fully_tryptic	2	3	4		11.08	Prokka:EH215_02449|contig0030:25391..25690 stress responsive A/B barrel domain protein [Bacteroides vulgatus CL14T03C19]	-10000	-1	-1	-1
4263	4263	27.69	5057	4263	3669	883.525	442.266	2	4	ITMS	1425360	4260	2	55823	54305	54305	78857	54305.4263.3669.2	1	883.525	442.266	0.31	0	2.785	0.571	0.571	806.5	0.00124	14/16	14	16	EH215_02449	0	0	0	K.AAIEALPAK.I	AAIEALPAK	9	fully_tryptic	0	3	2		11.08	Prokka:EH215_02449|contig0030:25391..25690 stress responsive A/B barrel domain protein [Bacteroides vulgatus CL14T03C19]	-10000	-1	-1	-1
2273	2273	23.79	3167	2273	1779	1204.64	402.219	3	6	ITMS	2439770	2268	2	55823	54305	54305	78857	54305.2273.1779.3	1	1204.64	402.219	0.08	0	2.716	0.25	0.25	831.3	0.0012	19/36	19	36	EH215_02449	0	0	0	K.LKETLSQEEK.L	LKETLSQEEK	10	fully_tryptic	1	3	3		11.08	Prokka:EH215_02449|contig0030:25391..25690 stress responsive A/B barrel domain protein [Bacteroides vulgatus CL14T03C19]	-10000	-1	-1	-1
5104	5104	29.32	5861	5104	4473	756.477	378.742	2	20	ITMS	448391	5085	2	55823	54305	54305	78857	54305.5104.4473.2	1	756.477	378.742	-0.09	0	2.619	0.338	0.338	874.8	0.00114	10/10	10	10	EH215_02449	0	0	0	K.HIVLFK.L	HIVLFK	6	fully_tryptic	0	3	3		11.08	Prokka:EH215_02449|contig0030:25391..25690 stress responsive A/B barrel domain protein [Bacteroides vulgatus CL14T03C19]	-10000	-1	-1	-1
5210	5210	29.52	5962	5210	4574	605.376	303.192	2	11	ITMS	370199	5200	2	55823	54305	54305	78857	54305.5210.4574.2	1	605.377	303.192	-1.26	-0.001	1.591	0.264	0.264	601.4	0.00166	8/8	8	8	EH215_02449	0	0	0	K.IGFIR.H	IGFIR	5	fully_tryptic	0	3	2		11.08	Prokka:EH215_02449|contig0030:25391..25690 stress responsive A/B barrel domain protein [Bacteroides vulgatus CL14T03C19]	-10000	-1	-1	-1
3509	3509	26.25	4336	3509	2948	1304.59	652.798	2	9	ITMS	904873	3501	2	55823	54305	54305	78857	54305.3509.2948.2	1	1304.59	652.799	-1.01	-0.001	3.414	0.557	0.557	1690.9	0.00059	18/20	18	20	EH215_02457	0	0	0	R.YAWEEAEHAAK.F	YAWEEAEHAAK	11	fully_tryptic	0	3	3		20.55	Prokka:EH215_02457|contig0030:33435..33986 reverse rubrerythrin-1 [Bacteroides vulgatus CL14T03C19]	-10000	-1	-1	-1
7438	7438	33.95	8093	7438	6705	2536.2	846.071	3	13	ITMS	94880.9	7426	2	55823	54305	54305	78857	54305.7438.6705.3	1	2536.2	846.072	-1.08	-0.003	2.516	0.361	0.361	480.1	0.00208	22/88	22	88	EH215_02457	0	0	0	K.FNEM*VETEGGLEFADQHVIGVAK.G	FNEM*VETEGGLEFADQHVIGVAK	23	fully_tryptic	0	3	3		20.55	Prokka:EH215_02457|contig0030:33435..33986 reverse rubrerythrin-1 [Bacteroides vulgatus CL14T03C19]	-10000	-1	-1	-1
3230	3230	25.69	4071	3230	2683	1277.64	426.551	3	4	ITMS	326424	3227	2	55823	54305	54305	78857	54305.3230.2683.3	1	1277.64	426.551	-0.42	-0.001	2.495	0.426	0.426	722.4	0.00138	19/40	19	40	EH215_02457	0	0	0	R.HGKGFEGLYNR.Y	HGKGFEGLYNR	11	fully_tryptic	1	3	4		20.55	Prokka:EH215_02457|contig0030:33435..33986 reverse rubrerythrin-1 [Bacteroides vulgatus CL14T03C19]	-10000	-1	-1	-1
3505	3505	26.24	4332	3505	2944	1304.59	435.535	3	5	ITMS	3581740	3501	2	55823	54305	54305	78857	54305.3505.2944.3	1	1304.59	435.535	0.97	0.001	2.431	0.347	0.347	318.9	0.00314	18/40	18	40	EH215_02457	0	0	0	R.YAWEEAEHAAK.F	YAWEEAEHAAK	11	fully_tryptic	0	3	3		20.55	Prokka:EH215_02457|contig0030:33435..33986 reverse rubrerythrin-1 [Bacteroides vulgatus CL14T03C19]	-10000	-1	-1	-1
5228	5228	29.56	5979	5228	4591	1793.88	598.633	3	6	ITMS	452966	5223	2	55823	54305	54305	78857	54305.5228.4591.3	1	1793.89	598.633	-1	-0.002	2.32	0.449	0.449	438.1	0.00228	21/60	21	60	EH215_02457	0	0	0	K.ALNLDAIHDTVHEM*AK.D	ALNLDAIHDTVHEM*AK	16	fully_tryptic	0	3	4		20.55	Prokka:EH215_02457|contig0030:33435..33986 reverse rubrerythrin-1 [Bacteroides vulgatus CL14T03C19]	-10000	-1	-1	-1
6081	6081	31.23	6795	6081	5407	1239.59	620.297	2	10	ITMS	139962	6072	2	55823	54305	54305	78857	54305.6081.5407.2	1	1239.59	620.298	-1.47	-0.002	2.26	0.249	0.249	640	0.00156	14/20	14	20	EH215_02457	0	0	0	R.EGYPEVAEAFK.R	EGYPEVAEAFK	11	fully_tryptic	0	3	2		20.55	Prokka:EH215_02457|contig0030:33435..33986 reverse rubrerythrin-1 [Bacteroides vulgatus CL14T03C19]	-10000	-1	-1	-1
5340	5340	29.78	6086	5340	4698	1709.81	570.608	3	3	ITMS	497540	5338	2	55823	54305	54305	78857	54305.5340.4698.3	1	1709.81	570.609	-1.4	-0.002	2.057	0.383	0.383	501	0.002	20/56	20	56	EH215_02457	0	0	0	R.QADREGYPEVAEAFK.R	QADREGYPEVAEAFK	15	fully_tryptic	1	3	3		20.55	Prokka:EH215_02457|contig0030:33435..33986 reverse rubrerythrin-1 [Bacteroides vulgatus CL14T03C19]	-10000	-1	-1	-1
4902	4902	28.92	5668	4902	4280	2265.09	567.028	4	6	ITMS	728811	4897	2	55823	54305	54305	78857	54305.4902.4280.4	1	2265.09	567.029	-0.93	-0.002	2.007	0.151	0.151	525.3	0.0019	36/114	36	114	EH215_02457	0	0	0	K.ALNLDAIHDTVHEM*AKDEAR.H	ALNLDAIHDTVHEM*AKDEAR	20	fully_tryptic	1	3	5		20.55	Prokka:EH215_02457|contig0030:33435..33986 reverse rubrerythrin-1 [Bacteroides vulgatus CL14T03C19]	-10000	-1	-1	-1
8832	8832	36.84	9425	8832	8037	1337.66	669.332	2	2	ITMS	161408	8831	2	55823	54305	54305	78857	54305.8832.8037.2	1	1337.66	669.333	-1.88	-0.003	3.058	0.58	0.58	1083	0.00092	16/22	16	22	EH215_02459	0	0	0	R.ANDLSTILAQYE.-	ANDLSTILAQYE	12	fully_tryptic	0	3	1		11.3	Prokka:EH215_02459|contig0030:complement(34552..34848) thioredoxin-like protein [Bacteroides vulgatus CL14T03C19]	-10000	-1	-1	-1
5163	5163	29.43	5917	5163	4529	1187.67	396.562	3	10	ITMS	452007	5154	2	55823	54305	54305	78857	54305.5163.4529.3	1	1187.67	396.562	-0.22	0	2.942	0.363	0.363	1226.3	0.00082	21/36	21	36	EH215_02459	0	0	0	K.AM*KPILEELK.G	AM*KPILEELK	10	fully_tryptic	0	3	3		11.3	Prokka:EH215_02459|contig0030:complement(34552..34848) thioredoxin-like protein [Bacteroides vulgatus CL14T03C19]	-10000	-1	-1	-1
7908	7908	34.89	8542	7908	7154	1792.89	896.948	2	21	ITMS	42471.7	7888	2	55823	54305	54305	78857	54305.7908.7154.2	1	1792.89	896.949	-0.37	-0.001	4.172	0.515	0.515	1051.5	0.00095	19/30	19	30	EH215_02472	0	0	0	K.VAQNPDVFTDIM*IASR.T	VAQNPDVFTDIM*IASR	16	fully_tryptic	0	3	2		44.94	Prokka:EH215_02472|contig0030:complement(50389..51582) carboxynorspermidine synthase [Bacteroides vulgatus CL14T03C19]	-10000	-1	-1	-1
9856	9856	39.15	10404	9856	9016	2065.06	689.023	3	2	ITMS	247182	9855	2	55823	54305	54305	78857	54305.9856.9016.3	1	2065.06	689.025	-2.07	-0.004	4.293	0.624	0.624	1421.7	0.0007	29/72	29	72	EH215_02474	0	0	0	K.IVGTAEVTPFIGFNLDESR.I	IVGTAEVTPFIGFNLDESR	19	fully_tryptic	0	3	2		28.62	Prokka:EH215_02474|contig0030:53044..53835 META domain protein [Bacteroides vulgatus CL14T03C19]	-10000	-1	-1	-1
7498	7498	34.07	8150	7498	6762	1268.63	634.82	2	4	ITMS	461228	7495	2	55823	54305	54305	78857	54305.7498.6762.2	1	1268.63	634.821	-0.7	-0.001	3.103	0.576	0.576	1140.4	0.00088	18/20	18	20	EH215_02474	0	0	0	R.M*PFIGFDVAQK.R	M*PFIGFDVAQK	11	fully_tryptic	0	3	2		28.62	Prokka:EH215_02474|contig0030:53044..53835 META domain protein [Bacteroides vulgatus CL14T03C19]	-10000	-1	-1	-1
8788	8788	36.74	9383	8788	7995	1252.64	626.822	2	4	ITMS	134484	8785	2	55823	54305	54305	78857	54305.8788.7995.2	1	1252.64	626.823	-2.59	-0.003	2.926	0.368	0.368	1034.6	0.00097	17/20	17	20	EH215_02474	0	0	0	R.MPFIGFDVAQK.R	MPFIGFDVAQK	11	fully_tryptic	0	3	2		28.62	Prokka:EH215_02474|contig0030:53044..53835 META domain protein [Bacteroides vulgatus CL14T03C19]	-10000	-1	-1	-1
6205	6205	31.48	6914	6205	5526	1248.65	624.828	2	19	ITMS	75242	6187	2	55823	54305	54305	78857	54305.6205.5526.2	1	1248.65	624.829	-1.08	-0.001	2.725	0.408	0.408	750.6	0.00133	14/20	14	20	EH215_02474	0	0	0	K.TEQM*VLGVLDK.V	TEQM*VLGVLDK	11	fully_tryptic	0	3	2		28.62	Prokka:EH215_02474|contig0030:53044..53835 META domain protein [Bacteroides vulgatus CL14T03C19]	-10000	-1	-1	-1
6600	6600	32.27	7291	6600	5903	1424.73	475.583	3	3	ITMS	1144910	6598	2	55823	54305	54305	78857	54305.6600.5903.3	1	1424.74	475.583	-0.4	-0.001	2.654	0.479	0.479	1118.2	0.00089	24/44	24	44	EH215_02474	0	0	0	R.M*PFIGFDVAQKR.I	M*PFIGFDVAQKR	12	fully_tryptic	1	3	3		28.62	Prokka:EH215_02474|contig0030:53044..53835 META domain protein [Bacteroides vulgatus CL14T03C19]	-10000	-1	-1	-1
3004	3004	25.23	3860	3004	2472	865.453	433.23	2	3	ITMS	2452280	3002	2	55823	54305	54305	78857	54305.3004.2472.2	1	865.453	433.23	0.62	0.001	2.57	0.425	0.425	596.7	0.00168	12/14	12	14	EH215_02474	0	0	0	K.FGQIGSTR.M	FGQIGSTR	8	fully_tryptic	0	3	2		28.62	Prokka:EH215_02474|contig0030:53044..53835 META domain protein [Bacteroides vulgatus CL14T03C19]	-10000	-1	-1	-1
9361	9361	37.98	9931	9361	8543	2304.13	768.715	3	3	ITMS	76736.6	9359	2	55823	54305	54305	78857	54305.9361.8543.3	1	2304.14	768.717	-1.58	-0.004	2.38	0.459	0.459	1064.9	0.00094	24/80	24	80	EH215_02474	0	0	0	K.NILSVSSLDGEWNITEVDGQK.I	NILSVSSLDGEWNITEVDGQK	21	fully_tryptic	0	3	2		28.62	Prokka:EH215_02474|contig0030:53044..53835 META domain protein [Bacteroides vulgatus CL14T03C19]	-10000	-1	-1	-1
634	634	18.23	436	634	436	605.324	303.166	2	2	ITMS	147571	633	2	55823	54305	54305	78857	54305.0634.0436.2	1	605.325	303.166	-1.77	-0.001	1.13	0	0.085	101.9	0.00981	5/8	5	8	EH215_02474	0	0	0	K.ISTER.M	ISTER	5	fully_tryptic	0	3	2		28.62	Prokka:EH215_02474|contig0030:53044..53835 META domain protein [Bacteroides vulgatus CL14T03C19]	-10000	-1	-1	-1
6428	6428	31.93	7127	6428	5739	1144.66	572.832	2	12	ITMS	99805.6	6417	2	55823	54305	54305	78857	54305.6428.5739.2	1	1144.66	572.832	-0.52	-0.001	2.069	0.277	0.277	546.4	0.00183	14/20	14	20	EH215_02498	0	0	0	K.AVAELISSNLK.N	AVAELISSNLK	11	fully_tryptic	0	3	2		65.59	Prokka:EH215_02498|contig0031:36031..37806 L-fucose isomerase [Bacteroides vulgatus CL14T03C19]	-10000	-1	-1	-1
10769	10769	41.94	1514	10769	9871	1749.89	875.449	2	5	ITMS	12738	10765	2	55823	54305	54305	78857	54305.10769.9871.2	1	1749.89	875.451	-2.58	-0.005	2.55	0.324	0.324	494.1	0.00202	15/28	15	28	EH215_02515	0	0	0	K.IEVEDFPAFILVDDK.G	IEVEDFPAFILVDDK	15	fully_tryptic	0	3	2		60.45	Prokka:EH215_02515|contig0032:15259..16902 fumarate hydratase class I, anaerobic [Bacteroides vulgatus CL14T03C19]	-10000	-1	-1	-1
11075	11075	42.98	1815	11075	10151	1610.95	805.979	2	11	ITMS	3159.8	11065	2	55823	54305	54305	78857	54305.11075.10151.2	1	1610.95	805.979	-0.74	-0.001	1.736	0.435	0.435	158.4	0.00631	10/28	10	28	EH215_02515	0	0	0	K.AVLNPATLVPFLVEK.M	AVLNPATLVPFLVEK	15	fully_tryptic	0	3	2		60.45	Prokka:EH215_02515|contig0032:15259..16902 fumarate hydratase class I, anaerobic [Bacteroides vulgatus CL14T03C19]	-10000	-1	-1	-1
5166	5166	29.44	5920	5166	4532	1400.68	700.845	2	13	ITMS	143075	5154	2	55823	54305	54305	78857	54305.5166.4532.2	1	1400.68	700.846	-0.49	-0.001	2.827	0.407	0.407	728.6	0.00137	16/24	16	24	EH215_02529	0	0	0	K.VM*TGENIGTLVHN.-	VM*TGENIGTLVHN	13	fully_tryptic	0	3	2		25.56	Prokka:EH215_02529|contig0032:complement(38966..39676) uridylate kinase [Bacteroides vulgatus CL14T03C19]	-10000	-1	-1	-1
8855	8855	36.89	9447	8855	8059	1443.69	722.348	2	2	ITMS	627822	8854	2	55823	54305	54305	78857	54305.8855.8059.2	1	1443.69	722.349	-1.24	-0.002	3.491	0.579	0.579	761.7	0.00131	16/22	16	22	EH215_02531	0	0	0	K.LDFSADPQTFFR.S	LDFSADPQTFFR	12	fully_tryptic	0	3	2		54.07	Prokka:EH215_02531|contig0032:41199..42638 tail-specific protease precursor [Bacteroides vulgatus CL14T03C19]	-10000	-1	-1	-1
2520	2520	24.26	3403	2520	2015	994.523	497.765	2	3	ITMS	635268	2518	2	55823	54305	54305	78857	54305.2520.2015.2	1	994.524	497.766	-0.89	-0.001	2.563	0.534	0.534	698.1	0.00143	12/16	12	16	EH215_02531	0	0	0	R.SM*LSLKDGK.T	SM*LSLKDGK	9	fully_tryptic	1	3	3		54.07	Prokka:EH215_02531|contig0032:41199..42638 tail-specific protease precursor [Bacteroides vulgatus CL14T03C19]	-10000	-1	-1	-1
3713	3713	26.64	4531	3713	3143	1412.62	706.813	2	6	ITMS	282901	3708	2	55823	54305	54305	78857	54305.3713.3143.2	1	1412.62	706.813	-0.49	-0.001	2.429	0.543	0.543	718.9	0.00139	13/18	13	18	EH215_02531	0	0	0	K.HLYYYSYM*EK.N	HLYYYSYM*EK	10	fully_tryptic	0	3	3		54.07	Prokka:EH215_02531|contig0032:41199..42638 tail-specific protease precursor [Bacteroides vulgatus CL14T03C19]	-10000	-1	-1	-1
10429	10429	40.84	1171	10429	9556	1843.91	922.458	2	13	ITMS	9950.7	10417	2	55823	54305	54305	78857	54305.10429.9556.2	1	1843.91	922.459	-1.16	-0.002	2.855	0.484	0.484	245.4	0.00407	13/30	13	30	EH215_02533	0	0	0	K.GTTEEFPFDNVTLVFK.V	GTTEEFPFDNVTLVFK	16	fully_tryptic	0	3	2		13.93	Prokka:EH215_02533|contig0032:complement(43386..43742) yjbR [Bacteroides vulgatus CL14T03C19]	-10000	-1	-1	-1
2840	2840	24.9	3704	2840	2316	1394.57	697.79	2	2	ITMS	439448	2839	2	55823	54305	54305	78857	54305.2840.2316.2	1	1394.57	697.791	-1.48	-0.002	3.952	0.548	0.548	1696.8	0.00059	19/22	19	22	EH215_02541	0	0	0	K.C#DVDDNDELTGK.F	C#DVDDNDELTGK	12	fully_tryptic	0	3	2		11.45	Prokka:EH215_02541|contig0032:50665..50979 thioredoxin C-1 [Bacteroides vulgatus CL14T03C19]	-10000	-1	-1	-1
2269	2269	23.78	3163	2269	1775	1446.78	482.931	3	2	ITMS	30540900	2268	2	55823	54305	54305	78857	54305.2269.1775.3	1	1446.78	482.931	-0.11	0	2.926	0.428	0.428	893.4	0.00112	25/52	25	52	EH215_02541	0	0	0	K.DGEVKDKTVGAVTK.A	DGEVKDKTVGAVTK	14	fully_tryptic	2	3	4		11.45	Prokka:EH215_02541|contig0032:50665..50979 thioredoxin C-1 [Bacteroides vulgatus CL14T03C19]	-10000	-1	-1	-1
7129	7129	33.33	7797	7129	6409	1447.73	724.369	2	3	ITMS	526383	7127	2	55823	54305	54305	78857	54305.7129.6409.2	1	1447.73	724.369	-0.61	-0.001	2.734	0.638	0.638	568.3	0.00176	20/24	20	24	EH215_02541	0	0	0	K.IAPDVEALAEEYK.D	IAPDVEALAEEYK	13	fully_tryptic	0	3	2		11.45	Prokka:EH215_02541|contig0032:50665..50979 thioredoxin C-1 [Bacteroides vulgatus CL14T03C19]	-10000	-1	-1	-1
2383	2383	24	3272	2383	1884	1446.78	482.931	3	3	ITMS	563648	2381	2	55823	54305	54305	78857	54305.2383.1884.3	1	1446.78	482.931	-0.11	0	2.342	0.282	0.282	508.4	0.00197	21/52	21	52	EH215_02541	0	0	0	K.DGEVKDKTVGAVTK.A	DGEVKDKTVGAVTK	14	fully_tryptic	2	3	4		11.45	Prokka:EH215_02541|contig0032:50665..50979 thioredoxin C-1 [Bacteroides vulgatus CL14T03C19]	-10000	-1	-1	-1
3550	3550	26.33	4375	3550	2987	720.396	360.702	2	4	ITMS	959702	3547	2	55823	54305	54305	78857	54305.3550.2987.2	1	720.396	360.702	0.46	0	2.178	0.137	0.137	598.8	0.00167	10/10	10	10	EH215_02541	0	0	2	-.M*ALEIK.D	M*ALEIK	6	fully_tryptic	0	3	2		11.45	Prokka:EH215_02541|contig0032:50665..50979 thioredoxin C-1 [Bacteroides vulgatus CL14T03C19]	-10000	-1	-1	-1
1308	1308	20.5	2372	1308	984	918.524	459.766	2	5	ITMS	203816	1304	2	55823	54305	54305	78857	54305.1308.0984.2	1	918.525	459.766	-1.29	-0.001	2.136	0.351	0.351	856.8	0.00117	12/16	12	16	EH215_02541	0	0	0	K.DKTVGAVTK.A	DKTVGAVTK	9	fully_tryptic	1	3	3		11.45	Prokka:EH215_02541|contig0032:50665..50979 thioredoxin C-1 [Bacteroides vulgatus CL14T03C19]	-10000	-1	-1	-1
2451	2451	24.13	3337	2451	1949	958.557	320.191	3	2	ITMS	10817100	2450	2	55823	54305	54305	78857	54305.2451.1949.3	1	958.557	320.19	0.3	0	2.048	0.216	0.216	236.8	0.00422	12/28	12	28	EH215_02541	0	0	0	K.AQLEEKIK.A	AQLEEKIK	8	fully_tryptic	1	3	3		11.45	Prokka:EH215_02541|contig0032:50665..50979 thioredoxin C-1 [Bacteroides vulgatus CL14T03C19]	-10000	-1	-1	-1
1701	1701	22.35	2650	1701	1262	918.523	459.765	2	3	ITMS	204431	1699	2	55823	54305	54305	78857	54305.1701.1262.2	1	918.525	459.766	-2.36	-0.002	2.047	0.284	0.284	699.4	0.00143	12/16	12	16	EH215_02541	0	0	0	K.DKTVGAVTK.A	DKTVGAVTK	9	fully_tryptic	1	3	3		11.45	Prokka:EH215_02541|contig0032:50665..50979 thioredoxin C-1 [Bacteroides vulgatus CL14T03C19]	-10000	-1	-1	-1
1416	1416	21.04	2446	1416	1058	918.523	459.765	2	4	ITMS	225162	1413	2	55823	54305	54305	78857	54305.1416.1058.2	1	918.525	459.766	-2.62	-0.002	2.031	0.251	0.251	330.8	0.00302	10/16	10	16	EH215_02541	0	0	0	K.DKTVGAVTK.A	DKTVGAVTK	9	fully_tryptic	1	3	3		11.45	Prokka:EH215_02541|contig0032:50665..50979 thioredoxin C-1 [Bacteroides vulgatus CL14T03C19]	-10000	-1	-1	-1
1585	1585	21.82	2566	1585	1178	918.523	459.765	2	3	ITMS	157115	1583	2	55823	54305	54305	78857	54305.1585.1178.2	1	918.525	459.766	-2.99	-0.003	2.003	0.181	0.181	543.1	0.00184	11/16	11	16	EH215_02541	0	0	0	K.DKTVGAVTK.A	DKTVGAVTK	9	fully_tryptic	1	3	3		11.45	Prokka:EH215_02541|contig0032:50665..50979 thioredoxin C-1 [Bacteroides vulgatus CL14T03C19]	-10000	-1	-1	-1
1529	1529	21.56	2526	1529	1138	918.523	459.765	2	4	ITMS	174479	1526	2	55823	54305	54305	78857	54305.1529.1138.2	1	918.525	459.766	-2.78	-0.003	1.86	0.293	0.293	700.6	0.00143	12/16	12	16	EH215_02541	0	0	0	K.DKTVGAVTK.A	DKTVGAVTK	9	fully_tryptic	1	3	3		11.45	Prokka:EH215_02541|contig0032:50665..50979 thioredoxin C-1 [Bacteroides vulgatus CL14T03C19]	-10000	-1	-1	-1
1367	1367	20.77	2414	1367	1026	918.524	459.766	2	4	ITMS	217694	1364	2	55823	54305	54305	78857	54305.1367.1026.2	1	918.525	459.766	-1.76	-0.002	1.832	0.354	0.354	960.8	0.00104	13/16	13	16	EH215_02541	0	0	0	K.DKTVGAVTK.A	DKTVGAVTK	9	fully_tryptic	1	3	3		11.45	Prokka:EH215_02541|contig0032:50665..50979 thioredoxin C-1 [Bacteroides vulgatus CL14T03C19]	-10000	-1	-1	-1
5091	5091	29.3	5848	5091	4460	704.401	352.704	2	7	ITMS	208728	5085	2	55823	54305	54305	78857	54305.5091.4460.2	1	704.401	352.704	-0.57	0	1.79	0.285	0.285	615.8	0.00162	9/10	9	10	EH215_02541	0	0	2	-.MALEIK.D	MALEIK	6	fully_tryptic	0	3	2		11.45	Prokka:EH215_02541|contig0032:50665..50979 thioredoxin C-1 [Bacteroides vulgatus CL14T03C19]	-10000	-1	-1	-1
1246	1246	20.25	2326	1246	938	918.525	459.766	2	9	ITMS	480849	1238	2	55823	54305	54305	78857	54305.1246.0938.2	1	918.525	459.766	-0.68	-0.001	1.757	0.114	0.114	360.1	0.00278	9/16	9	16	EH215_02541	0	0	0	K.DKTVGAVTK.A	DKTVGAVTK	9	fully_tryptic	1	3	3		11.45	Prokka:EH215_02541|contig0032:50665..50979 thioredoxin C-1 [Bacteroides vulgatus CL14T03C19]	-10000	-1	-1	-1
1470	1470	21.29	2484	1470	1096	918.523	459.765	2	4	ITMS	207489	1467	2	55823	54305	54305	78857	54305.1470.1096.2	1	918.525	459.766	-2.73	-0.003	1.705	0.197	0.197	614.6	0.00163	11/16	11	16	EH215_02541	0	0	0	K.DKTVGAVTK.A	DKTVGAVTK	9	fully_tryptic	1	3	3		11.45	Prokka:EH215_02541|contig0032:50665..50979 thioredoxin C-1 [Bacteroides vulgatus CL14T03C19]	-10000	-1	-1	-1
1640	1640	22.08	2605	1640	1217	918.523	459.765	2	3	ITMS	141558	1638	2	55823	54305	54305	78857	54305.1640.1217.2	1	918.525	459.766	-2.98	-0.003	1.608	0.099	0.099	455	0.0022	11/16	11	16	EH215_02541	0	0	0	K.DKTVGAVTK.A	DKTVGAVTK	9	fully_tryptic	1	3	3		11.45	Prokka:EH215_02541|contig0032:50665..50979 thioredoxin C-1 [Bacteroides vulgatus CL14T03C19]	-10000	-1	-1	-1
8993	8993	37.18	9579	8993	8191	1044.65	522.826	2	2	ITMS	811549	8992	2	55823	54305	54305	78857	54305.8993.8191.2	1	1044.65	522.826	0.1	0	1.166	0.135	0.135	108.2	0.00924	7/16	7	16	EH215_02541	0	0	0	R.NIPTVLFIK.D	NIPTVLFIK	9	fully_tryptic	0	3	2		11.45	Prokka:EH215_02541|contig0032:50665..50979 thioredoxin C-1 [Bacteroides vulgatus CL14T03C19]	-10000	-1	-1	-1
2022	2022	23.27	2929	2022	1541	1062.5	531.751	2	6	ITMS	377187	2017	2	55823	54305	54305	78857	54305.2022.1541.2	1	1062.5	531.752	-0.61	-0.001	2.042	0.376	0.376	567.2	0.00176	12/16	12	16	EH215_02562	0	0	0	R.FETNNPGQR.I	FETNNPGQR	9	fully_tryptic	0	3	2		29.11	Prokka:EH215_02562|contig0033:complement(24846..25628) NigD-like protein [Bacteroides vulgatus CL14T03C19]	-10000	-1	-1	-1
2857	2857	24.94	3720	2857	2332	1191.59	596.298	2	6	ITMS	301769	2852	2	55823	54305	54305	78857	54305.2857.2332.2	1	1191.59	596.299	-0.93	-0.001	2.618	0.487	0.487	654.2	0.00153	13/18	13	18	EH215_02564	0	0	0	K.TNYAYVAPHR.K	TNYAYVAPHR	10	fully_tryptic	0	3	3		48.07	Prokka:EH215_02564|contig0033:26331..27626 outer membrane protein beta-barrel domain protein [Bacteroides vulgatus CL14T03C19]	-10000	-1	-1	-1
5025	5025	29.17	5785	5025	4397	1999.93	667.315	3	10	ITMS	258944	5016	2	55823	54305	54305	78857	54305.5025.4397.3	1	1999.93	667.315	-0.79	-0.002	3.92	0.598	0.598	733.5	0.00136	25/76	25	76	EH215_02581	0	0	0	K.SVEGLGQADPIGNNDTAEGR.Q	SVEGLGQADPIGNNDTAEGR	20	fully_tryptic	0	3	2		24.47	Prokka:EH215_02581|contig0034:complement(3052..3771) putative lipoprotein, YiaD precursor-like [Bacteroides vulgatus CL14T03C19]	-10000	-1	-1	-1
3077	3077	25.36	3930	3077	2542	1333.68	667.342	2	7	ITMS	531606	3071	2	55823	54305	54305	78857	54305.3077.2542.2	1	1333.68	667.343	-0.34	0	2.603	0.398	0.398	401.4	0.00249	14/22	14	22	EH215_02581	0	0	0	K.QM*IQQAEAGTLK.-	QM*IQQAEAGTLK	12	fully_tryptic	0	3	2		24.47	Prokka:EH215_02581|contig0034:complement(3052..3771) putative lipoprotein, YiaD precursor-like [Bacteroides vulgatus CL14T03C19]	-10000	-1	-1	-1
3055	3055	25.32	3909	3055	2521	1333.68	667.342	2	8	ITMS	460238	3048	2	55823	54305	54305	78857	54305.3055.2521.2	1	1333.68	667.343	-0.34	0	2.002	0.34	0.34	270.7	0.00369	12/22	12	22	EH215_02581	0	0	0	K.QM*IQQAEAGTLK.-	QM*IQQAEAGTLK	12	fully_tryptic	0	3	2		24.47	Prokka:EH215_02581|contig0034:complement(3052..3771) putative lipoprotein, YiaD precursor-like [Bacteroides vulgatus CL14T03C19]	-10000	-1	-1	-1
3551	3551	26.33	4376	3551	2988	966.499	483.753	2	5	ITMS	398357	3547	2	55823	54305	54305	78857	54305.3551.2988.2	1	966.5	483.754	-1.2	-0.001	2.008	0.38	0.38	547.6	0.00183	12/16	12	16	EH215_02583	0	0	0	R.SAFQTSGIR.L	SAFQTSGIR	9	fully_tryptic	0	3	2		46.8	Prokka:EH215_02583|contig0034:complement(5362..6642) serine hydroxymethyltransferase [Bacteroides vulgatus CL14T03C19]	-10000	-1	-1	-1
5438	5438	29.97	6180	5438	4792	1584.76	528.926	3	9	ITMS	182629	5430	2	55823	54305	54305	78857	54305.5438.4792.3	1	1584.77	528.927	-0.3	0	3.191	0.457	0.457	1310.2	0.00076	24/48	24	48	EH215_02586	0	0	0	K.VADRFFTDEEISR.L	VADRFFTDEEISR	13	fully_tryptic	1	3	3		17.4	Prokka:EH215_02586|contig0034:complement(8211..8678) aspartate carbamoyltransferase regulatory chain [Bacteroides vulgatus CL14T03C19]	-10000	-1	-1	-1
5030	5030	29.17	5790	5030	4402	926.566	463.787	2	15	ITMS	250326	5016	2	55823	54305	54305	78857	54305.5030.4402.2	1	926.567	463.787	-0.84	-0.001	2.093	0.42	0.42	427.2	0.00234	9/16	9	16	EH215_02586	0	0	0	R.LSVVAPNVK.L	LSVVAPNVK	9	fully_tryptic	0	3	2		17.4	Prokka:EH215_02586|contig0034:complement(8211..8678) aspartate carbamoyltransferase regulatory chain [Bacteroides vulgatus CL14T03C19]	-10000	-1	-1	-1
4844	4844	28.81	5613	4844	4225	1130.59	565.797	2	17	ITMS	221808	4828	2	55823	54305	54305	78857	54305.4844.4225.2	1	1130.59	565.797	-0.24	0	1.811	0.308	0.308	237.2	0.00422	10/16	10	16	EH215_02586	0	0	0	K.QVLM*PEELR.G	QVLM*PEELR	9	fully_tryptic	0	3	2		17.4	Prokka:EH215_02586|contig0034:complement(8211..8678) aspartate carbamoyltransferase regulatory chain [Bacteroides vulgatus CL14T03C19]	-10000	-1	-1	-1
5213	5213	29.53	5965	5213	4577	1143.53	572.269	2	14	ITMS	148184	5200	2	55823	54305	54305	78857	54305.5213.4577.2	1	1143.53	572.27	-1.24	-0.001	1.703	0.296	0.296	396.5	0.00252	12/16	12	16	EH215_02586	0	0	0	R.FFTDEEISR.L	FFTDEEISR	9	fully_tryptic	0	3	2		17.4	Prokka:EH215_02586|contig0034:complement(8211..8678) aspartate carbamoyltransferase regulatory chain [Bacteroides vulgatus CL14T03C19]	-10000	-1	-1	-1
10670	10670	41.64	1413	10670	9778	1264.8	632.902	2	5	ITMS	12902.2	10666	2	55823	54305	54305	78857	54305.10670.9778.2	1	1264.8	632.903	-1.25	-0.002	2.681	0.378	0.378	891.4	0.00112	16/22	16	22	EH215_02614	0	0	0	K.LGDLILPIAAIR.G	LGDLILPIAAIR	12	fully_tryptic	0	3	2		30.96	Prokka:EH215_02614|contig0034:36843..37667 AMP nucleosidase [Bacteroides vulgatus CL14T03C19]	-10000	-1	-1	-1
2318	2318	23.87	3210	2318	1822	1276.62	426.21	3	5	ITMS	1379880	2314	2	55823	54305	54305	78857	54305.2318.1822.3	1	1276.62	426.21	-0.27	0	3.211	0.382	0.382	1286.3	0.00078	22/40	22	40	EH215_02649	0	0	0	K.VKDWTDDQAAK.I	VKDWTDDQAAK	11	fully_tryptic	1	3	3		14.11	Prokka:EH215_02649|contig0036:complement(1646..2026) 30S ribosomal protein S13 [Bacteroides vulgatus CL14T03C19]	-10000	-1	-1	-1
5251	5251	29.6	6001	5251	4613	1082.62	541.814	2	6	ITMS	522945	5246	2	55823	54305	54305	78857	54305.5251.4613.2	1	1082.62	541.814	-0.36	0	2.846	0.392	0.392	778.8	0.00128	14/18	14	18	EH215_02649	0	0	0	R.IVGVDLPQNK.R	IVGVDLPQNK	10	fully_tryptic	0	3	2		14.11	Prokka:EH215_02649|contig0036:complement(1646..2026) 30S ribosomal protein S13 [Bacteroides vulgatus CL14T03C19]	-10000	-1	-1	-1
3548	3548	26.32	4373	3548	2985	1184.55	592.779	2	2	ITMS	1484350	3547	2	55823	54305	54305	78857	54305.3548.2985.2	1	1184.55	592.779	0.44	0.001	3.06	0.311	0.311	1592.1	0.00063	16/18	16	18	EH215_02650	0	0	0	R.VEM*SPYDLSK.G	VEM*SPYDLSK	10	fully_tryptic	0	3	2		8.26	Prokka:EH215_02650|contig0036:complement(2191..2409) translation initiation factor IF-1 [Bacteroides vulgatus CL14T03C19]	-10000	-1	-1	-1
10040	10040	39.63	776	10040	9192	2222.11	741.375	3	16	ITMS	13203.5	10025	2	55823	54305	54305	78857	54305.10040.9192.3	1	2222.11	741.376	-1.1	-0.002	2.229	0.299	0.299	262.2	0.00381	21/76	21	76	EH215_02650	0	0	0	K.QSAIEQDGVIVEALSNVM*FR.V	QSAIEQDGVIVEALSNVM*FR	20	fully_tryptic	0	3	2		8.26	Prokka:EH215_02650|contig0036:complement(2191..2409) translation initiation factor IF-1 [Bacteroides vulgatus CL14T03C19]	-10000	-1	-1	-1
5113	5113	29.34	5869	5113	4481	1168.55	584.781	2	6	ITMS	669901	5108	2	55823	54305	54305	78857	54305.5113.4481.2	1	1168.56	584.781	-0.74	-0.001	2.029	0.448	0.448	554	0.00181	12/18	12	18	EH215_02650	0	0	0	R.VEMSPYDLSK.G	VEMSPYDLSK	10	fully_tryptic	0	3	2		8.26	Prokka:EH215_02650|contig0036:complement(2191..2409) translation initiation factor IF-1 [Bacteroides vulgatus CL14T03C19]	-10000	-1	-1	-1
8303	8303	35.71	8919	8303	7531	1469.83	735.419	2	2	ITMS	319554	8302	2	55823	54305	54305	78857	54305.8303.7531.2	1	1469.83	735.42	-0.47	-0.001	4.173	0.6	0.6	1184.1	0.00084	21/30	21	30	EH215_02653	0	0	0	K.SAVAAIEAVGGNAVKL.-	SAVAAIEAVGGNAVKL	16	fully_tryptic	1	3	2		15.67	Prokka:EH215_02653|contig0036:complement(4570..5016) 50S ribosomal protein L15 [Bacteroides vulgatus CL14T03C19]	-10000	-1	-1	-1
6144	6144	31.36	6855	6144	5467	1356.75	678.878	2	4	ITMS	465855	6141	2	55823	54305	54305	78857	54305.6144.5467.2	1	1356.75	678.878	-0.01	0	4.009	0.62	0.62	1790.3	0.00056	20/28	20	28	EH215_02653	0	0	0	K.SAVAAIEAVGGNAVK.L	SAVAAIEAVGGNAVK	15	fully_tryptic	0	3	2		15.67	Prokka:EH215_02653|contig0036:complement(4570..5016) 50S ribosomal protein L15 [Bacteroides vulgatus CL14T03C19]	-10000	-1	-1	-1
8934	8934	37.06	9523	8934	8135	2085.03	695.681	3	12	ITMS	53175.1	8923	2	55823	54305	54305	78857	54305.8934.8135.3	1	2085.03	695.682	-2.34	-0.005	3.535	0.546	0.546	1203.5	0.00083	28/72	28	72	EH215_02653	0	0	0	K.VGM*NDFIEAGFISSNQLVK.V	VGM*NDFIEAGFISSNQLVK	19	fully_tryptic	0	3	2		15.67	Prokka:EH215_02653|contig0036:complement(4570..5016) 50S ribosomal protein L15 [Bacteroides vulgatus CL14T03C19]	-10000	-1	-1	-1
4883	4883	28.88	5650	4883	4262	1348.67	674.837	2	10	ITMS	286979	4874	2	55823	54305	54305	78857	54305.4883.4262.2	1	1348.67	674.838	-0.74	-0.001	3.018	0.446	0.446	684.3	0.00146	14/22	14	22	EH215_02653	0	0	0	K.IGFEGGQM*PLQR.R	IGFEGGQM*PLQR	12	fully_tryptic	0	3	2		15.67	Prokka:EH215_02653|contig0036:complement(4570..5016) 50S ribosomal protein L15 [Bacteroides vulgatus CL14T03C19]	-10000	-1	-1	-1
2496	2496	24.22	3380	2496	1992	1372.73	458.248	3	2	ITMS	3643260	2495	2	55823	54305	54305	78857	54305.2496.1992.3	1	1372.73	458.248	1.18	0.002	3.004	0.594	0.594	801.2	0.00125	26/56	26	56	EH215_02653	0	0	0	R.IGRGPGSGLGGTSTR.G	IGRGPGSGLGGTSTR	15	fully_tryptic	1	3	3		15.67	Prokka:EH215_02653|contig0036:complement(4570..5016) 50S ribosomal protein L15 [Bacteroides vulgatus CL14T03C19]	-10000	-1	-1	-1
5001	5001	29.12	5762	5001	4374	1093.55	547.279	2	3	ITMS	289764	4999	2	55823	54305	54305	78857	54305.5001.4374.2	1	1093.55	547.28	-1.06	-0.001	2.892	0.539	0.539	1256.1	0.0008	15/18	15	18	EH215_02653	0	0	0	K.LDVEANAFSK.S	LDVEANAFSK	10	fully_tryptic	0	3	2		15.67	Prokka:EH215_02653|contig0036:complement(4570..5016) 50S ribosomal protein L15 [Bacteroides vulgatus CL14T03C19]	-10000	-1	-1	-1
2201	2201	23.65	3098	2201	1710	1046.52	523.764	2	3	ITMS	1026090	2199	2	55823	54305	54305	78857	54305.2201.1710.2	1	1046.52	523.765	-0.77	-0.001	2.826	0.645	0.645	383.7	0.00261	12/22	12	22	EH215_02653	0	0	0	R.GPGSGLGGTSTR.G	GPGSGLGGTSTR	12	fully_tryptic	0	3	2		15.67	Prokka:EH215_02653|contig0036:complement(4570..5016) 50S ribosomal protein L15 [Bacteroides vulgatus CL14T03C19]	-10000	-1	-1	-1
5224	5224	29.55	5975	5224	4587	1029.59	515.3	2	2	ITMS	821537	5223	2	55823	54305	54305	78857	54305.5224.4587.2	1	1029.59	515.301	-0.34	0	2.77	0.38	0.38	775.8	0.00129	13/16	13	16	EH215_02653	0	0	0	K.AINLETIQK.L	AINLETIQK	9	fully_tryptic	0	3	2		15.67	Prokka:EH215_02653|contig0036:complement(4570..5016) 50S ribosomal protein L15 [Bacteroides vulgatus CL14T03C19]	-10000	-1	-1	-1
3037	3037	25.28	3892	3037	2504	1505.76	502.592	3	13	ITMS	611517	3025	2	55823	54305	54305	78857	54305.3037.2504.3	1	1505.76	502.592	-0.81	-0.001	2.041	0.183	0.183	956.2	0.00105	22/52	22	52	EH215_02653	0	0	0	-.M*NLSNLKPAEGSTK.T	M*NLSNLKPAEGSTK	14	fully_tryptic	0	3	3		15.67	Prokka:EH215_02653|contig0036:complement(4570..5016) 50S ribosomal protein L15 [Bacteroides vulgatus CL14T03C19]	-10000	-1	-1	-1
2211	2211	23.66	3108	2211	1720	1035.56	518.282	2	13	ITMS	410926	2199	2	55823	54305	54305	78857	54305.2211.1720.2	1	1035.56	518.283	-0.64	-0.001	1.72	0.294	0.294	393.8	0.00254	9/14	9	14	EH215_02653	0	0	0	K.NINRVEYK.A	NINRVEYK	8	fully_tryptic	1	3	3		15.67	Prokka:EH215_02653|contig0036:complement(4570..5016) 50S ribosomal protein L15 [Bacteroides vulgatus CL14T03C19]	-10000	-1	-1	-1
3348	3348	25.94	4182	3348	2794	1006.68	336.23	3	3	ITMS	680785	3346	2	55823	54305	54305	78857	54305.3348.2794.3	1	1006.68	336.231	-0.41	0	2.997	0.422	0.422	1119.6	0.00089	21/32	21	32	EH215_02654	0	0	0	K.VKHLVAIVK.-	VKHLVAIVK	9	fully_tryptic	1	3	4		6.43	Prokka:EH215_02654|contig0036:complement(5047..5223) 50S ribosomal protein L30 [Bacteroides vulgatus CL14T03C19]	-10000	-1	-1	-1
5730	5730	30.54	6459	5730	5071	1754.9	585.638	3	4	ITMS	667743	5727	2	55823	54305	54305	78857	54305.5730.5071.3	1	1754.9	585.638	0.67	0.001	2.806	0.351	0.351	522.8	0.00191	20/60	20	60	EH215_02654	0	0	0	R.VVEHEATPSILGM*VEK.V	VVEHEATPSILGM*VEK	16	fully_tryptic	0	3	3		6.43	Prokka:EH215_02654|contig0036:complement(5047..5223) 50S ribosomal protein L30 [Bacteroides vulgatus CL14T03C19]	-10000	-1	-1	-1
7289	7289	33.66	7950	7289	6562	1738.9	580.306	3	2	ITMS	291559	7288	2	55823	54305	54305	78857	54305.7289.6562.3	1	1738.9	580.306	-1.14	-0.002	2.598	0.447	0.447	422.7	0.00237	20/60	20	60	EH215_02654	0	0	0	R.VVEHEATPSILGMVEK.V	VVEHEATPSILGMVEK	16	fully_tryptic	0	3	3		6.43	Prokka:EH215_02654|contig0036:complement(5047..5223) 50S ribosomal protein L30 [Bacteroides vulgatus CL14T03C19]	-10000	-1	-1	-1
6645	6645	32.36	7334	6645	5946	856.525	428.766	2	2	ITMS	1678890	6644	2	55823	54305	54305	78857	54305.6645.5946.2	1	856.525	428.766	0.26	0	2.558	0.383	0.383	688.9	0.00145	13/14	13	14	EH215_02654	0	0	0	R.VLDALGLR.K	VLDALGLR	8	fully_tryptic	0	3	2		6.43	Prokka:EH215_02654|contig0036:complement(5047..5223) 50S ribosomal protein L30 [Bacteroides vulgatus CL14T03C19]	-10000	-1	-1	-1
5896	5896	30.87	6618	5896	5230	1982.06	496.27	4	9	ITMS	133487	5888	2	55823	54305	54305	78857	54305.5896.5230.4	1	1982.06	496.271	-1.29	-0.003	2.356	0.222	0.222	844.3	0.00118	29/102	29	102	EH215_02654	0	0	0	R.VVEHEATPSILGM*VEKVK.H	VVEHEATPSILGM*VEKVK	18	fully_tryptic	1	3	4		6.43	Prokka:EH215_02654|contig0036:complement(5047..5223) 50S ribosomal protein L30 [Bacteroides vulgatus CL14T03C19]	-10000	-1	-1	-1
3939	3939	27.07	4747	3939	3359	779.514	390.261	2	2	ITMS	1340540	3938	2	55823	54305	54305	78857	54305.3939.3359.2	1	779.514	390.261	0.88	0.001	2.265	0.411	0.411	1032.1	0.00097	12/12	12	12	EH215_02654	0	0	0	K.HLVAIVK.-	HLVAIVK	7	fully_tryptic	0	3	3		6.43	Prokka:EH215_02654|contig0036:complement(5047..5223) 50S ribosomal protein L30 [Bacteroides vulgatus CL14T03C19]	-10000	-1	-1	-1
7891	7891	34.87	8525	7891	7137	1400.8	700.903	2	4	ITMS	328590	7888	2	55823	54305	54305	78857	54305.7891.7137.2	1	1400.8	700.903	-0.74	-0.001	3.828	0.613	0.613	1294.5	0.00077	22/26	22	26	EH215_02655	0	0	0	R.AVLESVGVTDVLAK.S	AVLESVGVTDVLAK	14	fully_tryptic	0	3	2		17.8	Prokka:EH215_02655|contig0036:complement(5233..5748) 30S ribosomal protein S5 [Bacteroides vulgatus CL14T03C19]	-10000	-1	-1	-1
3369	3369	25.98	4202	3369	2814	930.525	465.766	2	5	ITMS	716797	3365	2	55823	54305	54305	78857	54305.3369.2814.2	1	930.525	465.766	0.01	0	3.674	0.405	0.405	1113	0.0009	16/18	16	18	EH215_02655	0	0	0	K.AGEVTAAIAK.G	AGEVTAAIAK	10	fully_tryptic	0	3	2		17.8	Prokka:EH215_02655|contig0036:complement(5233..5748) 30S ribosomal protein S5 [Bacteroides vulgatus CL14T03C19]	-10000	-1	-1	-1
7014	7014	33.1	7687	7014	6299	1406.73	703.867	2	3	ITMS	200206	7012	2	55823	54305	54305	78857	54305.7014.6299.2	1	1406.73	703.867	-0.6	-0.001	3.828	0.645	0.645	1203.7	0.00083	18/24	18	24	EH215_02656	0	0	0	K.AQEAGITTVVFDR.N	AQEAGITTVVFDR	13	fully_tryptic	0	3	2		12.64	Prokka:EH215_02656|contig0036:complement(5755..6096) 50S ribosomal protein L18 [Bacteroides vulgatus CL14T03C19]	-10000	-1	-1	-1
4515	4515	28.17	5298	4515	3910	1509.73	755.368	2	3	ITMS	357290	4513	2	55823	54305	54305	78857	54305.4515.3910.2	1	1509.73	755.368	-0.4	-0.001	3.812	0.627	0.627	1309	0.00076	20/28	20	28	EH215_02656	0	0	0	R.TLAAASSLGM*EAM*PK.K	TLAAASSLGM*EAM*PK	15	fully_tryptic	0	3	2		12.64	Prokka:EH215_02656|contig0036:complement(5755..6096) 50S ribosomal protein L18 [Bacteroides vulgatus CL14T03C19]	-10000	-1	-1	-1
8453	8453	36.02	9063	8453	7675	1505.79	753.4	2	14	ITMS	87332.5	8440	2	55823	54305	54305	78857	54305.8453.7675.2	1	1505.8	753.402	-1.65	-0.002	3.732	0.466	0.466	800.5	0.00125	18/24	18	24	EH215_02656	0	0	0	K.QIYVQVIDDLSGR.T	QIYVQVIDDLSGR	13	fully_tryptic	0	3	2		12.64	Prokka:EH215_02656|contig0036:complement(5755..6096) 50S ribosomal protein L18 [Bacteroides vulgatus CL14T03C19]	-10000	-1	-1	-1
6162	6162	31.39	6873	6162	5485	1534.82	512.278	3	22	ITMS	247606	6141	2	55823	54305	54305	78857	54305.6162.5485.3	1	1534.82	512.279	-1	-0.002	3.625	0.532	0.532	682.4	0.00147	23/52	23	52	EH215_02656	0	0	0	K.KAQEAGITTVVFDR.N	KAQEAGITTVVFDR	14	fully_tryptic	1	3	3		12.64	Prokka:EH215_02656|contig0036:complement(5755..6096) 50S ribosomal protein L18 [Bacteroides vulgatus CL14T03C19]	-10000	-1	-1	-1
2030	2030	23.29	2936	2030	1548	972.547	324.854	3	2	ITMS	712166	2029	2	55823	54305	54305	78857	54305.2030.1548.3	1	972.547	324.854	-0.37	0	2.077	0.169	0.169	409.3	0.00244	15/32	15	32	EH215_02656	0	0	0	R.IKEVADAAR.N	IKEVADAAR	9	fully_tryptic	1	3	3		12.64	Prokka:EH215_02656|contig0036:complement(5755..6096) 50S ribosomal protein L18 [Bacteroides vulgatus CL14T03C19]	-10000	-1	-1	-1
3621	3621	26.46	4443	3621	3055	729.451	365.229	2	6	ITMS	440781	3616	2	55823	54305	54305	78857	54305.3621.3055.2	1	729.451	365.229	0.09	0	2.055	0.279	0.279	526	0.0019	10/12	10	12	EH215_02656	0	0	0	K.VGELIAK.K	VGELIAK	7	fully_tryptic	0	3	2		12.64	Prokka:EH215_02656|contig0036:complement(5755..6096) 50S ribosomal protein L18 [Bacteroides vulgatus CL14T03C19]	-10000	-1	-1	-1
2730	2730	24.66	3604	2730	2216	655.323	328.165	2	7	ITMS	292762	2724	2	55823	54305	54305	78857	54305.2730.2216.2	1	655.323	328.165	-0.61	0	1.025	0.146	0.146	159.7	0.00626	5/8	5	8	EH215_02656	0	0	0	R.M*SVFR.S	M*SVFR	5	fully_tryptic	0	3	2		12.64	Prokka:EH215_02656|contig0036:complement(5755..6096) 50S ribosomal protein L18 [Bacteroides vulgatus CL14T03C19]	-10000	-1	-1	-1
6129	6129	31.33	6841	6129	5453	1625.82	813.413	2	12	ITMS	156469	6118	2	55823	54305	54305	78857	54305.6129.5453.2	1	1625.82	813.414	-0.6	-0.001	4.421	0.641	0.641	1210	0.00083	20/28	20	28	EH215_02657	0	0	0	R.SLVNNM*VIGVSEGYK.K	SLVNNM*VIGVSEGYK	15	fully_tryptic	0	3	2		20.9	Prokka:EH215_02657|contig0036:complement(6118..6687) 50S ribosomal protein L6 [Bacteroides vulgatus CL14T03C19]	-10000	-1	-1	-1
7013	7013	33.1	7686	7013	6298	1134.61	567.811	2	2	ITMS	406246	7012	2	55823	54305	54305	78857	54305.7013.6298.2	1	1134.62	567.811	-0.41	0	3.22	0.467	0.467	869.1	0.00115	16/18	16	18	EH215_02657	0	0	0	K.ELELVGVGYR.A	ELELVGVGYR	10	fully_tryptic	0	3	2		20.9	Prokka:EH215_02657|contig0036:complement(6118..6687) 50S ribosomal protein L6 [Bacteroides vulgatus CL14T03C19]	-10000	-1	-1	-1
3807	3807	26.81	4621	3807	3233	849.446	425.227	2	8	ITMS	310555	3800	2	55823	54305	54305	78857	54305.3807.3233.2	1	849.446	425.227	-0.06	0	1.553	0.162	0.162	255.6	0.00391	8/12	8	12	EH215_02657	0	0	0	K.FVGEEIR.R	FVGEEIR	7	fully_tryptic	0	3	2		20.9	Prokka:EH215_02657|contig0036:complement(6118..6687) 50S ribosomal protein L6 [Bacteroides vulgatus CL14T03C19]	-10000	-1	-1	-1
6903	6903	32.88	7581	6903	6193	1311.62	656.315	2	7	ITMS	154420	6897	2	55823	54305	54305	78857	54305.6903.6193.2	1	1311.62	656.316	-1.01	-0.001	3.013	0.641	0.641	1084.6	0.00092	17/20	17	20	EH215_02658	0	0	0	-.M*TDPIADYLTR.L	M*TDPIADYLTR	11	fully_tryptic	0	3	2		14.55	Prokka:EH215_02658|contig0036:complement(6702..7097) 30S ribosomal protein S8 [Bacteroides vulgatus CL14T03C19]	-10000	-1	-1	-1
3742	3742	26.69	4559	3742	3171	1190.6	595.806	2	12	ITMS	198044	3731	2	55823	54305	54305	78857	54305.3742.3171.2	1	1190.61	595.806	-0.78	-0.001	2.769	0.509	0.509	760.7	0.00131	14/20	14	20	EH215_02658	0	0	0	K.FVEDGPQGTIK.V	FVEDGPQGTIK	11	fully_tryptic	0	3	2		14.55	Prokka:EH215_02658|contig0036:complement(6702..7097) 30S ribosomal protein S8 [Bacteroides vulgatus CL14T03C19]	-10000	-1	-1	-1
8756	8756	36.66	9353	8756	7965	1385.84	693.422	2	18	ITMS	19634.9	8739	2	55823	54305	54305	78857	54305.8756.7965.2	1	1385.84	693.422	1.1	0.002	1.165	0.075	0.075	72.7	0.01376	8/26	8	26	EH215_02658	0	0	0	R.VINGLGIAIISTSK.G	VINGLGIAIISTSK	14	fully_tryptic	0	3	2		14.55	Prokka:EH215_02658|contig0036:complement(6702..7097) 30S ribosomal protein S8 [Bacteroides vulgatus CL14T03C19]	-10000	-1	-1	-1
5462	5462	30.02	6203	5462	4815	1646.8	823.904	2	10	ITMS	114418	5453	2	55823	54305	54305	78857	54305.5462.4815.2	1	1646.8	823.905	-0.47	-0.001	4.174	0.71	0.71	991.8	0.00101	21/30	21	30	EH215_02659	0	0	0	K.IVNSGDPAEAFEAAQK.L	IVNSGDPAEAFEAAQK	16	fully_tryptic	0	3	2		11.07	Prokka:EH215_02659|contig0036:complement(7155..7454) 30S ribosomal protein S14 [Bacteroides vulgatus CL14T03C19]	-10000	-1	-1	-1
8357	8357	35.83	8971	8357	7583	1349.77	675.387	2	10	ITMS	56624.4	8348	2	55823	54305	54305	78857	54305.8357.7583.2	1	1349.77	675.387	-1.2	-0.002	2.94	0.424	0.424	942.1	0.00106	17/24	17	24	EH215_02662	0	0	0	R.YASVGDVIVVSIK.S	YASVGDVIVVSIK	13	fully_tryptic	0	3	2		13.05	Prokka:EH215_02662|contig0036:complement(8362..8727) 50S ribosomal protein L14 [Bacteroides vulgatus CL14T03C19]	-10000	-1	-1	-1
9022	9022	37.24	9607	9022	8219	926.554	463.78	2	8	ITMS	74975.2	9015	2	55823	54305	54305	78857	54305.9022.8219.2	1	926.556	463.781	-2.2	-0.002	2.249	0.549	0.549	657.2	0.00152	12/16	12	16	EH215_02662	0	0	0	K.VVSLAPEVL.-	VVSLAPEVL	9	fully_tryptic	0	3	1		13.05	Prokka:EH215_02662|contig0036:complement(8362..8727) 50S ribosomal protein L14 [Bacteroides vulgatus CL14T03C19]	-10000	-1	-1	-1
4560	4560	28.26	5341	4560	3953	759.452	380.23	2	2	ITMS	1539120	4559	2	55823	54305	54305	78857	54305.4560.3953.2	1	759.451	380.229	0.96	0.001	2.08	0.429	0.429	343	0.00292	10/12	10	12	EH215_02662	0	0	0	R.IFGPVAR.E	IFGPVAR	7	fully_tryptic	0	3	2		13.05	Prokka:EH215_02662|contig0036:complement(8362..8727) 50S ribosomal protein L14 [Bacteroides vulgatus CL14T03C19]	-10000	-1	-1	-1
7956	7956	34.99	8588	7956	7200	1457.8	729.404	2	23	ITMS	64021	7934	2	55823	54305	54305	78857	54305.7956.7200.2	1	1457.8	729.405	-1.39	-0.002	1.944	0.449	0.449	301.6	0.00332	12/26	12	26	EH215_02662	0	0	0	R.AANM*KVVSLAPEVL.-	AANM*KVVSLAPEVL	14	fully_tryptic	1	3	2		13.05	Prokka:EH215_02662|contig0036:complement(8362..8727) 50S ribosomal protein L14 [Bacteroides vulgatus CL14T03C19]	-10000	-1	-1	-1
2803	2803	24.81	3672	2803	2284	1059.6	530.305	2	9	ITMS	346292	2795	2	55823	54305	54305	78857	54305.2803.2284.2	1	1059.6	530.306	-0.86	-0.001	1.874	0.22	0.22	248.8	0.00402	10/18	10	18	EH215_02662	0	0	0	K.SVIPSSDVKK.G	SVIPSSDVKK	10	fully_tryptic	1	3	3		13.05	Prokka:EH215_02662|contig0036:complement(8362..8727) 50S ribosomal protein L14 [Bacteroides vulgatus CL14T03C19]	-10000	-1	-1	-1
2325	2325	23.88	3217	2325	1829	878.439	439.723	2	12	ITMS	777954	2314	2	55823	54305	54305	78857	54305.2325.1829.2	1	878.44	439.724	-0.6	-0.001	1.821	0.164	0.164	1065.7	0.00094	12/12	12	12	EH215_02662	0	0	0	-.M*IQVESR.L	M*IQVESR	7	fully_tryptic	0	3	2		13.05	Prokka:EH215_02662|contig0036:complement(8362..8727) 50S ribosomal protein L14 [Bacteroides vulgatus CL14T03C19]	-10000	-1	-1	-1
3669	3669	26.55	4489	3669	3101	931.509	466.258	2	8	ITMS	553102	3662	2	55823	54305	54305	78857	54305.3669.3101.2	1	931.509	466.258	-0.59	-0.001	1.783	0.154	0.154	242.4	0.00413	9/16	9	16	EH215_02662	0	0	0	K.SVIPSSDVK.K	SVIPSSDVK	9	fully_tryptic	0	3	2		13.05	Prokka:EH215_02662|contig0036:complement(8362..8727) 50S ribosomal protein L14 [Bacteroides vulgatus CL14T03C19]	-10000	-1	-1	-1
1918	1918	23.03	2833	1918	1445	937.486	469.246	2	13	ITMS	355711	1906	2	55823	54305	54305	78857	54305.1918.1445.2	1	937.485	469.246	0.6	0.001	1.413	0.092	0.092	216.5	0.00462	9/14	9	14	EH215_02662	0	0	0	R.RADGSYIR.F	RADGSYIR	8	fully_tryptic	1	3	3		13.05	Prokka:EH215_02662|contig0036:complement(8362..8727) 50S ribosomal protein L14 [Bacteroides vulgatus CL14T03C19]	-10000	-1	-1	-1
5408	5408	29.92	6151	5408	4763	871.526	436.266	2	2	ITMS	2274360	5407	2	55823	54305	54305	78857	54305.5408.4763.2	1	871.525	436.266	0.92	0.001	2.406	0.266	0.266	492.1	0.00203	11/12	11	12	EH215_02663	0	0	0	R.LVEIIER.A	LVEIIER	7	fully_tryptic	0	3	2		9.97	Prokka:EH215_02663|contig0036:complement(8730..8987) 30S ribosomal protein S17 [Bacteroides vulgatus CL14T03C19]	-10000	-1	-1	-1
3694	3694	26.6	4513	3694	3125	1145.58	573.293	2	10	ITMS	308320	3685	2	55823	54305	54305	78857	54305.3694.3125.2	1	1145.58	573.293	-0.31	0	2.674	0.322	0.322	812.9	0.00123	13/18	13	18	EH215_02664	0	0	0	R.EIATNELAER.I	EIATNELAER	10	fully_tryptic	0	3	2		7.45	Prokka:EH215_02664|contig0036:complement(8999..9193) 50S ribosomal protein L29 [Bacteroides vulgatus CL14T03C19]	-10000	-1	-1	-1
6013	6013	31.1	6730	6013	5342	1354.71	677.859	2	11	ITMS	203426	6003	2	55823	54305	54305	78857	54305.6013.5342.2	1	1354.71	677.859	-0.42	-0.001	3.868	0.609	0.609	626.3	0.0016	16/26	16	26	EH215_02665	0	0	0	K.GAPEGFVAPVTPGR.I	GAPEGFVAPVTPGR	14	fully_tryptic	0	3	2		16.2	Prokka:EH215_02665|contig0036:complement(9200..9634) 50S ribosomal protein L16 [Bacteroides vulgatus CL14T03C19]	-10000	-1	-1	-1
7226	7226	33.53	7890	7226	6502	1530.84	765.924	2	8	ITMS	156458	7219	2	55823	54305	54305	78857	54305.7226.6502.2	1	1530.84	765.924	-0.96	-0.001	3.45	0.543	0.543	1141.3	0.00088	18/26	18	26	EH215_02665	0	0	0	R.IIIEAEGVPYEVAK.E	IIIEAEGVPYEVAK	14	fully_tryptic	0	3	2		16.2	Prokka:EH215_02665|contig0036:complement(9200..9634) 50S ribosomal protein L16 [Bacteroides vulgatus CL14T03C19]	-10000	-1	-1	-1
7961	7961	35.01	8592	7961	7204	1238.65	619.829	2	5	ITMS	134665	7957	2	55823	54305	54305	78857	54305.7961.7204.2	1	1238.65	619.83	-1.53	-0.002	3.272	0.53	0.53	937.8	0.00107	16/22	16	22	EH215_02665	0	0	0	R.GNQLAFGSFGIK.S	GNQLAFGSFGIK	12	fully_tryptic	0	3	2		16.2	Prokka:EH215_02665|contig0036:complement(9200..9634) 50S ribosomal protein L16 [Bacteroides vulgatus CL14T03C19]	-10000	-1	-1	-1
4033	4033	27.25	4837	4033	3449	890.474	445.74	2	4	ITMS	2502060	4030	2	55823	54305	54305	78857	54305.4033.3449.2	1	890.473	445.74	0.55	0	2.4	0.305	0.305	693.7	0.00144	11/14	11	14	EH215_02668	0	0	0	K.LGEFAPTR.T	LGEFAPTR	8	fully_tryptic	0	3	2		9.89	Prokka:EH215_02668|contig0036:complement(10841..11110) 30S ribosomal protein S19 [Bacteroides vulgatus CL14T03C19]	-10000	-1	-1	-1
5021	5021	29.16	5781	5021	4393	2097.02	525.009	4	6	ITMS	241084	5016	2	55823	54305	54305	78857	54305.5021.4393.4	1	2097.02	525.01	-1.15	-0.002	2.071	0.402	0.402	567.3	0.00176	30/114	30	114	EH215_02668	0	0	0	R.ASM*ISPDFVGHTVAVHNGNK.F	ASM*ISPDFVGHTVAVHNGNK	20	fully_tryptic	0	3	4		9.89	Prokka:EH215_02668|contig0036:complement(10841..11110) 30S ribosomal protein S19 [Bacteroides vulgatus CL14T03C19]	-10000	-1	-1	-1
5012	5012	29.14	5773	5012	4385	2097.01	699.675	3	14	ITMS	181631	4999	2	55823	54305	54305	78857	54305.5012.4385.3	1	2097.02	699.678	-3.06	-0.006	2.012	0.369	0.369	407.8	0.00245	23/76	23	76	EH215_02668	0	0	0	R.ASM*ISPDFVGHTVAVHNGNK.F	ASM*ISPDFVGHTVAVHNGNK	20	fully_tryptic	0	3	4		9.89	Prokka:EH215_02668|contig0036:complement(10841..11110) 30S ribosomal protein S19 [Bacteroides vulgatus CL14T03C19]	-10000	-1	-1	-1
2968	2968	25.15	3826	2968	2438	918.54	459.774	2	13	ITMS	473468	2956	2	55823	54305	54305	78857	54305.2968.2438.2	1	918.541	459.774	-0.44	0	1.968	0.239	0.239	288.4	0.00347	10/14	10	14	EH215_02668	0	0	0	K.KGPYINVK.L	KGPYINVK	8	fully_tryptic	1	3	3		9.89	Prokka:EH215_02668|contig0036:complement(10841..11110) 30S ribosomal protein S19 [Bacteroides vulgatus CL14T03C19]	-10000	-1	-1	-1
3794	3794	26.79	4609	3794	3221	790.446	395.726	2	18	ITMS	170663	3777	2	55823	54305	54305	78857	54305.3794.3221.2	1	790.446	395.727	-0.2	0	1.346	0.281	0.281	379.3	0.00264	8/12	8	12	EH215_02668	0	0	0	K.GPYINVK.L	GPYINVK	7	fully_tryptic	0	3	2		9.89	Prokka:EH215_02668|contig0036:complement(10841..11110) 30S ribosomal protein S19 [Bacteroides vulgatus CL14T03C19]	-10000	-1	-1	-1
7992	7992	35.07	8622	7992	7234	1633.86	817.436	2	13	ITMS	39279.1	7980	2	55823	54305	54305	78857	54305.7992.7234.2	1	1633.87	817.438	-2.8	-0.005	3.746	0.618	0.618	1482	0.00067	18/28	18	28	EH215_02669	0	0	0	K.IIGTFEEITASVPEK.S	IIGTFEEITASVPEK	15	fully_tryptic	0	3	2		29.61	Prokka:EH215_02669|contig0036:complement(11133..11954) 50S ribosomal protein L2 [Bacteroides vulgatus CL14T03C19]	-10000	-1	-1	-1
9409	9409	38.09	9977	9409	8589	2037.07	679.695	3	5	ITMS	155486	9405	2	55823	54305	54305	78857	54305.9409.8589.3	1	2037.08	679.697	-1.84	-0.004	4.257	0.42	0.42	745.1	0.00134	26/68	26	68	EH215_02670	0	0	0	K.SEIETLYNVTVVDVNTLK.Y	SEIETLYNVTVVDVNTLK	18	fully_tryptic	0	3	2		10.83	Prokka:EH215_02670|contig0036:complement(11960..12250) 50S ribosomal protein L23 [Bacteroides vulgatus CL14T03C19]	-10000	-1	-1	-1
8105	8105	35.3	8730	8105	7342	1273.56	637.283	2	11	ITMS	92309.2	8095	2	55823	54305	54305	78857	54305.8105.7342.2	1	1273.56	637.283	0.55	0.001	2.651	0.612	0.612	1054.9	0.00095	15/20	15	20	EH215_02670	0	0	0	K.EGDTIDFYSNI.-	EGDTIDFYSNI	11	fully_tryptic	0	3	1		10.83	Prokka:EH215_02670|contig0036:complement(11960..12250) 50S ribosomal protein L23 [Bacteroides vulgatus CL14T03C19]	-10000	-1	-1	-1
6040	6040	31.15	6756	6040	5368	1277.7	426.571	3	15	ITMS	150865	6026	2	55823	54305	54305	78857	54305.6040.5368.3	1	1277.7	426.572	-0.25	0	2.406	0.426	0.426	937.2	0.00107	21/40	21	40	EH215_02670	0	0	0	R.FGFIVRPEANK.L	FGFIVRPEANK	11	fully_tryptic	0	3	3		10.83	Prokka:EH215_02670|contig0036:complement(11960..12250) 50S ribosomal protein L23 [Bacteroides vulgatus CL14T03C19]	-10000	-1	-1	-1
2514	2514	24.24	3398	2514	2010	716.405	358.706	2	20	ITMS	475512	2495	2	55823	54305	54305	78857	54305.2514.2010.2	1	716.405	358.706	-0.27	0	1.577	0.217	0.217	411.4	0.00243	9/12	9	12	EH215_02670	0	0	0	K.SGIINGR.T	SGIINGR	7	fully_tryptic	0	3	2		10.83	Prokka:EH215_02670|contig0036:complement(11960..12250) 50S ribosomal protein L23 [Bacteroides vulgatus CL14T03C19]	-10000	-1	-1	-1
4528	4528	28.19	5311	4528	3923	1228.59	614.797	2	16	ITMS	147142	4513	2	55823	54305	54305	78857	54305.4528.3923.2	1	1228.59	614.798	-0.26	0	2.509	0.51	0.51	632.1	0.00158	15/22	15	22	EH215_02672	0	0	0	K.IGM*TSVFSADGK.N	IGM*TSVFSADGK	12	fully_tryptic	0	3	2		21.89	Prokka:EH215_02672|contig0036:complement(12898..13515) 50S ribosomal protein L3 [Bacteroides vulgatus CL14T03C19]	-10000	-1	-1	-1
3305	3305	25.86	4141	3305	2753	1529.77	510.595	3	5	ITMS	363239	3301	2	55823	54305	54305	78857	54305.3305.2753.3	1	1529.77	510.595	-0.73	-0.001	3.309	0.486	0.486	793.4	0.00126	18/44	18	44	EH215_02673	0	0	0	K.SREQFELSSYKR.L	SREQFELSSYKR	12	fully_tryptic	2	3	4		11.41	Prokka:EH215_02673|contig0036:complement(13537..13842) 30S ribosomal protein S10 [Bacteroides vulgatus CL14T03C19]	-10000	-1	-1	-1
6854	6854	32.78	7534	6854	6146	1558.89	520.303	3	4	ITMS	276578	6851	2	55823	54305	54305	78857	54305.6854.6146.3	1	1558.9	520.303	-0.51	-0.001	2.714	0.552	0.552	501.3	0.00199	23/60	23	60	EH215_02673	0	0	0	K.ATGAIVSGPIPLPTHK.R	ATGAIVSGPIPLPTHK	16	fully_tryptic	0	3	3		11.41	Prokka:EH215_02673|contig0036:complement(13537..13842) 30S ribosomal protein S10 [Bacteroides vulgatus CL14T03C19]	-10000	-1	-1	-1
3530	3530	26.29	4356	3530	2968	787.456	394.232	2	7	ITMS	272489	3524	2	55823	54305	54305	78857	54305.3530.2968.2	1	787.456	394.232	-0.2	0	2.061	0.148	0.148	301.4	0.00332	9/12	9	12	EH215_02674	0	0	0	K.AVLEEVK.G	AVLEEVK	7	fully_tryptic	0	3	2		77.41	Prokka:EH215_02674|contig0036:complement(13928..16045) elongation factor G [Bacteroides vulgatus CL14T03C19]	-10000	-1	-1	-1
6036	6036	31.15	6752	6036	5364	1326.73	663.866	2	11	ITMS	244899	6026	2	55823	54305	54305	78857	54305.6036.5364.2	1	1326.73	663.867	-0.82	-0.001	3.092	0.507	0.507	533.1	0.00188	15/22	15	22	EH215_02675	0	0	0	K.ALDNVTPQIEVK.S	ALDNVTPQIEVK	12	fully_tryptic	0	3	2		18.19	Prokka:EH215_02675|contig0036:complement(16077..16553) 30S ribosomal protein S7 [Bacteroides vulgatus CL14T03C19]	-10000	-1	-1	-1
8201	8201	35.49	8822	8201	7434	1809.9	905.453	2	15	ITMS	22657.3	8187	2	55823	54305	54305	78857	54305.8201.7434.2	1	1809.9	905.455	-1.88	-0.003	2.732	0.547	0.547	409.7	0.00244	12/32	12	32	EH215_02675	0	0	0	K.LAAEIIDAFNEQGGAYK.R	LAAEIIDAFNEQGGAYK	17	fully_tryptic	0	3	2		18.19	Prokka:EH215_02675|contig0036:complement(16077..16553) 30S ribosomal protein S7 [Bacteroides vulgatus CL14T03C19]	-10000	-1	-1	-1
7873	7873	34.83	8508	7873	7120	1384.75	692.876	2	7	ITMS	233065	7867	2	55823	54305	54305	78857	54305.7873.7120.2	1	1384.75	692.877	-1.36	-0.002	2.119	0.471	0.471	364.6	0.00274	13/22	13	22	EH215_02675	0	0	0	R.VILPDPVFNDQK.V	VILPDPVFNDQK	12	fully_tryptic	0	3	2		18.19	Prokka:EH215_02675|contig0036:complement(16077..16553) 30S ribosomal protein S7 [Bacteroides vulgatus CL14T03C19]	-10000	-1	-1	-1
3149	3149	25.5	3998	3149	2610	1017.53	509.269	2	3	ITMS	1329390	3147	2	55823	54305	54305	78857	54305.3149.2610.2	1	1017.53	509.27	-1.53	-0.002	3.571	0.575	0.575	1347.8	0.00074	18/20	18	20	EH215_02676	0	0	0	R.GTLDTAGVAGR.T	GTLDTAGVAGR	11	fully_tryptic	0	3	2		14.98	Prokka:EH215_02676|contig0036:complement(16702..17115) 30S ribosomal protein S12 [Bacteroides vulgatus CL14T03C19]	-10000	-1	-1	-1
4861	4861	28.84	5629	4861	4241	1295.67	648.336	2	11	ITMS	192218	4851	2	55823	54305	54305	78857	54305.4861.4241.2	1	1295.67	648.337	-0.7	-0.001	3.466	0.554	0.554	609.9	0.00164	13/20	13	20	EH215_02677	0	0	0	R.LM*YALQENVAK.Y	LM*YALQENVAK	11	fully_tryptic	0	3	2		12.55	Prokka:EH215_02677|contig0036:complement(17304..17645) protein of unknown function (DUF3467) [Bacteroides vulgatus CL14T03C19]	-10000	-1	-1	-1
5624	5624	30.33	6358	5624	4970	1213.65	607.33	2	13	ITMS	118713	5612	2	55823	54305	54305	78857	54305.5624.4970.2	1	1213.65	607.33	-0.95	-0.001	2.592	0.482	0.482	737.2	0.00136	14/18	14	18	EH215_02677	0	0	0	K.NNNQLQIELK.E	NNNQLQIELK	10	fully_tryptic	0	3	2		12.55	Prokka:EH215_02677|contig0036:complement(17304..17645) protein of unknown function (DUF3467) [Bacteroides vulgatus CL14T03C19]	-10000	-1	-1	-1
8282	8282	35.67	8899	8282	7511	1363.72	682.365	2	4	ITMS	168178	8279	2	55823	54305	54305	78857	54305.8282.7511.2	1	1363.73	682.366	-1.5	-0.002	2.288	0.522	0.522	461.3	0.00217	14/24	14	24	EH215_02677	0	0	0	K.TFIPPISGFKGEA.-	TFIPPISGFKGEA	13	fully_tryptic	1	3	2		12.55	Prokka:EH215_02677|contig0036:complement(17304..17645) protein of unknown function (DUF3467) [Bacteroides vulgatus CL14T03C19]	-10000	-1	-1	-1
8412	8412	35.94	9024	8412	7636	1363.72	682.365	2	19	ITMS	52527.1	8394	2	55823	54305	54305	78857	54305.8412.7636.2	1	1363.73	682.366	-1.5	-0.002	1.824	0.247	0.247	390.5	0.00256	12/24	12	24	EH215_02677	0	0	0	K.TFIPPISGFKGEA.-	TFIPPISGFKGEA	13	fully_tryptic	1	3	2		12.55	Prokka:EH215_02677|contig0036:complement(17304..17645) protein of unknown function (DUF3467) [Bacteroides vulgatus CL14T03C19]	-10000	-1	-1	-1
8494	8494	36.11	9102	8494	7714	1106.62	553.815	2	9	ITMS	108592	8486	2	55823	54305	54305	78857	54305.8494.7714.2	1	1106.62	553.816	-1.76	-0.002	1.776	0.057	0.057	247.3	0.00404	10/18	10	18	EH215_02677	0	0	0	K.TFIPPISGFK.G	TFIPPISGFK	10	fully_tryptic	0	3	2		12.55	Prokka:EH215_02677|contig0036:complement(17304..17645) protein of unknown function (DUF3467) [Bacteroides vulgatus CL14T03C19]	-10000	-1	-1	-1
3364	3364	25.96	4198	3364	2810	757.428	379.218	2	19	ITMS	421920	3346	2	55823	54305	54305	78857	54305.3364.2810.2	1	757.428	379.217	0.16	0	1.179	0.19	0.19	230.4	0.00434	7/12	7	12	EH215_02677	0	0	0	R.VM*PGLPK.A	VM*PGLPK	7	fully_tryptic	0	3	2		12.55	Prokka:EH215_02677|contig0036:complement(17304..17645) protein of unknown function (DUF3467) [Bacteroides vulgatus CL14T03C19]	-10000	-1	-1	-1
4386	4386	27.92	5175	4386	3787	703.389	352.198	2	12	ITMS	224466	4375	2	55823	54305	54305	78857	54305.4386.3787.2	1	703.389	352.198	0.16	0	1.171	0.128	0.128	156.3	0.0064	6/10	6	10	EH215_02677	0	0	0	R.NFGPIR.M	NFGPIR	6	fully_tryptic	0	3	2		12.55	Prokka:EH215_02677|contig0036:complement(17304..17645) protein of unknown function (DUF3467) [Bacteroides vulgatus CL14T03C19]	-10000	-1	-1	-1
7165	7165	33.4	7832	7165	6444	1379.7	690.351	2	16	ITMS	137879	7150	2	55823	54305	54305	78857	54305.7165.6444.2	1	1379.7	690.351	-0.14	0	2.8	0.532	0.532	630.5	0.00159	16/22	16	22	EH215_02679	0	0	0	K.VFAENFPIADTR.N	VFAENFPIADTR	12	fully_tryptic	0	3	2		142.36	Prokka:EH215_02679|contig0036:complement(22179..25991) DNA-directed RNA polymerase subunit beta [Bacteroides vulgatus CL14T03C19]	-10000	-1	-1	-1
5018	5018	29.16	5778	5018	4390	1288.66	644.836	2	3	ITMS	1254620	5016	2	55823	54305	54305	78857	54305.5018.4390.2	1	1288.66	644.835	0.98	0.001	3.64	0.691	0.691	1669.8	0.0006	19/22	19	22	EH215_02680	0	0	0	K.TLEEAGAEVELK.-	TLEEAGAEVELK	12	fully_tryptic	0	3	2		12.65	Prokka:EH215_02680|contig0036:complement(26094..26468) 50S ribosomal protein L7/L12 [Bacteroides vulgatus CL14T03C19]	-10000	-1	-1	-1
8264	8264	35.63	8882	8264	7494	1332.75	666.879	2	9	ITMS	95002.9	8256	2	55823	54305	54305	78857	54305.8264.7494.2	1	1332.75	666.88	-1.25	-0.002	3.226	0.501	0.501	726.4	0.00138	17/22	17	22	EH215_02680	0	0	0	K.AFAEQLVNLTVK.E	AFAEQLVNLTVK	12	fully_tryptic	0	3	2		12.65	Prokka:EH215_02680|contig0036:complement(26094..26468) 50S ribosomal protein L7/L12 [Bacteroides vulgatus CL14T03C19]	-10000	-1	-1	-1
2541	2541	24.3	3423	2541	2035	1135.53	568.269	2	2	ITMS	2031430	2540	2	55823	54305	54305	78857	54305.2541.2035.2	1	1135.53	568.269	1.51	0.002	2.603	0.303	0.303	919.6	0.00109	15/20	15	20	EH215_02680	0	0	0	K.DM*VDGAPSTVK.E	DM*VDGAPSTVK	11	fully_tryptic	0	3	2		12.65	Prokka:EH215_02680|contig0036:complement(26094..26468) 50S ribosomal protein L7/L12 [Bacteroides vulgatus CL14T03C19]	-10000	-1	-1	-1
2366	2366	23.96	3256	2366	1868	1135.53	568.268	2	7	ITMS	450367	2360	2	55823	54305	54305	78857	54305.2366.1868.2	1	1135.53	568.269	-1	-0.001	2.326	0.281	0.281	617.5	0.00162	13/20	13	20	EH215_02680	0	0	0	K.DM*VDGAPSTVK.E	DM*VDGAPSTVK	11	fully_tryptic	0	3	2		12.65	Prokka:EH215_02680|contig0036:complement(26094..26468) 50S ribosomal protein L7/L12 [Bacteroides vulgatus CL14T03C19]	-10000	-1	-1	-1
3510	3510	26.25	4337	3510	2949	1119.53	560.271	2	10	ITMS	233564	3501	2	55823	54305	54305	78857	54305.3510.2949.2	1	1119.54	560.271	-0.68	-0.001	1.92	0.232	0.232	1217.4	0.00082	15/20	15	20	EH215_02680	0	0	0	K.DMVDGAPSTVK.E	DMVDGAPSTVK	11	fully_tryptic	0	3	2		12.65	Prokka:EH215_02680|contig0036:complement(26094..26468) 50S ribosomal protein L7/L12 [Bacteroides vulgatus CL14T03C19]	-10000	-1	-1	-1
7527	7527	34.13	8178	7527	6790	1227.73	614.368	2	10	ITMS	55481.6	7518	2	55823	54305	54305	78857	54305.7527.6790.2	1	1227.73	614.369	-1.08	-0.001	2.95	0.496	0.496	1381.6	0.00072	18/22	18	22	EH215_02681	0	0	0	K.GVIIGQLAETVK.Q	GVIIGQLAETVK	12	fully_tryptic	0	3	2		18.67	Prokka:EH215_02681|contig0036:complement(26515..27033) 50S ribosomal protein L10 [Bacteroides vulgatus CL14T03C19]	-10000	-1	-1	-1
5318	5318	29.74	6065	5318	4677	1573.92	525.311	3	4	ITMS	197346	5315	2	55823	54305	54305	78857	54305.5318.4677.3	1	1573.92	525.311	-0.57	-0.001	2.787	0.462	0.462	454.8	0.0022	19/48	19	48	EH215_02681	0	0	0	K.LLKEYKEEIPALK.A	LLKEYKEEIPALK	13	fully_tryptic	2	3	4		18.67	Prokka:EH215_02681|contig0036:complement(26515..27033) 50S ribosomal protein L10 [Bacteroides vulgatus CL14T03C19]	-10000	-1	-1	-1
6015	6015	31.1	6732	6015	5344	1946.89	649.636	3	13	ITMS	210618	6003	2	55823	54305	54305	78857	54305.6015.5344.3	1	1946.9	649.637	-0.47	-0.001	2.124	0.316	0.316	395.5	0.00253	19/64	19	64	EH215_02681	0	0	0	K.QYGHFYLVDTTAM*DAAK.T	QYGHFYLVDTTAM*DAAK	17	fully_tryptic	0	3	3		18.67	Prokka:EH215_02681|contig0036:complement(26515..27033) 50S ribosomal protein L10 [Bacteroides vulgatus CL14T03C19]	-10000	-1	-1	-1
6921	6921	32.91	7598	6921	6210	1671.78	836.393	2	2	ITMS	901527	6920	2	55823	54305	54305	78857	54305.6921.6210.2	1	1671.77	836.391	1.82	0.003	3.95	0.629	0.629	638.9	0.00157	19/28	19	28	EH215_02682	0	0	0	K.EAGADYVGLDEYIEK.I	EAGADYVGLDEYIEK	15	fully_tryptic	0	3	2		24.92	Prokka:EH215_02682|contig0036:complement(27049..27747) 50S ribosomal protein L1 [Bacteroides vulgatus CL14T03C19]	-10000	-1	-1	-1
2271	2271	23.78	3165	2271	1777	1024.5	512.753	2	4	ITMS	2204590	2268	2	55823	54305	54305	78857	54305.2271.1777.2	1	1024.5	512.753	-0.21	0	2.408	0.424	0.424	166.2	0.00602	10/18	10	18	EH215_02682	0	0	0	K.SGTVTM*DVAK.A	SGTVTM*DVAK	10	fully_tryptic	0	3	2		24.92	Prokka:EH215_02682|contig0036:complement(27049..27747) 50S ribosomal protein L1 [Bacteroides vulgatus CL14T03C19]	-10000	-1	-1	-1
6986	6986	33.04	7661	6986	6273	1671.78	836.392	2	21	ITMS	32276.1	6966	2	55823	54305	54305	78857	54305.6986.6273.2	1	1671.77	836.391	0.98	0.002	2.186	0.453	0.453	242.4	0.00413	11/28	11	28	EH215_02682	0	0	0	K.EAGADYVGLDEYIEK.I	EAGADYVGLDEYIEK	15	fully_tryptic	0	3	2		24.92	Prokka:EH215_02682|contig0036:complement(27049..27747) 50S ribosomal protein L1 [Bacteroides vulgatus CL14T03C19]	-10000	-1	-1	-1
2826	2826	24.87	3692	2826	2304	656.372	328.69	2	9	ITMS	334844	2818	2	55823	54305	54305	78857	54305.2826.2304.2	1	656.373	328.69	-0.4	0	1.413	0.16	0.16	541.3	0.00185	8/10	8	10	EH215_02682	0	0	0	R.LGVDPR.K	LGVDPR	6	fully_tryptic	0	3	2		24.92	Prokka:EH215_02682|contig0036:complement(27049..27747) 50S ribosomal protein L1 [Bacteroides vulgatus CL14T03C19]	-10000	-1	-1	-1
2163	2163	23.57	3062	2163	1674	772.402	386.705	2	11	ITMS	675310	2153	2	55823	54305	54305	78857	54305.2163.1674.2	1	772.402	386.705	-0.15	0	1.241	0.272	0.272	273.2	0.00366	8/12	8	12	EH215_02682	0	0	0	R.GLM*PNPK.S	GLM*PNPK	7	fully_tryptic	0	3	2		24.92	Prokka:EH215_02682|contig0036:complement(27049..27747) 50S ribosomal protein L1 [Bacteroides vulgatus CL14T03C19]	-10000	-1	-1	-1
3672	3672	26.56	4492	3672	3104	1132.55	566.781	2	11	ITMS	180464	3662	2	55823	54305	54305	78857	54305.3672.3104.2	1	1132.56	566.781	-0.63	-0.001	1.241	0.156	0.156	180	0.00556	7/18	7	18	EH215_02682	0	0	0	K.SIYLSSTM*SK.G	SIYLSSTM*SK	10	fully_tryptic	0	3	2		24.92	Prokka:EH215_02682|contig0036:complement(27049..27747) 50S ribosomal protein L1 [Bacteroides vulgatus CL14T03C19]	-10000	-1	-1	-1
4685	4685	28.5	5461	4685	4073	1476.78	738.894	2	12	ITMS	662989	4674	2	55823	54305	54305	78857	54305.4685.4073.2	1	1476.78	738.894	-0.02	0	3.823	0.582	0.582	982.9	0.00102	21/32	21	32	EH215_02683	0	0	0	K.GGAANPSPPVGPALGSK.G	GGAANPSPPVGPALGSK	17	fully_tryptic	0	3	2		15.79	Prokka:EH215_02683|contig0036:complement(27763..28206) 50S ribosomal protein L11 [Bacteroides vulgatus CL14T03C19]	-10000	-1	-1	-1
5397	5397	29.89	6141	5397	4753	1959.1	653.705	3	14	ITMS	249639	5384	2	55823	54305	54305	78857	54305.5397.4753.3	1	1959.1	653.706	-0.67	-0.001	3.187	0.492	0.492	756.7	0.00132	28/80	28	80	EH215_02683	0	0	0	K.LQIKGGAANPSPPVGPALGSK.G	LQIKGGAANPSPPVGPALGSK	21	fully_tryptic	1	3	3		15.79	Prokka:EH215_02683|contig0036:complement(27763..28206) 50S ribosomal protein L11 [Bacteroides vulgatus CL14T03C19]	-10000	-1	-1	-1
6034	6034	31.14	6750	6034	5362	1230.65	615.827	2	9	ITMS	271704	6026	2	55823	54305	54305	78857	54305.6034.5362.2	1	1230.65	615.827	-0.9	-0.001	3.086	0.324	0.324	865.1	0.00116	14/18	14	18	EH215_02683	0	0	0	K.VAEITWEQVR.T	VAEITWEQVR	10	fully_tryptic	0	3	2		15.79	Prokka:EH215_02683|contig0036:complement(27763..28206) 50S ribosomal protein L11 [Bacteroides vulgatus CL14T03C19]	-10000	-1	-1	-1
5254	5254	29.61	6004	5254	4616	729.45	365.229	2	9	ITMS	276941	5246	2	55823	54305	54305	78857	54305.5254.4616.2	1	729.451	365.229	-0.35	0	2.204	0.048	0.048	561.1	0.00178	10/12	10	12	EH215_02683	0	0	0	K.EVAGLIK.L	EVAGLIK	7	fully_tryptic	0	3	2		15.79	Prokka:EH215_02683|contig0036:complement(27763..28206) 50S ribosomal protein L11 [Bacteroides vulgatus CL14T03C19]	-10000	-1	-1	-1
10397	10397	40.74	1139	10397	9526	1392.85	696.926	2	2	ITMS	21263.7	10396	2	55823	54305	54305	78857	54305.10397.9526.2	1	1392.85	696.927	-0.46	-0.001	1.733	0.559	0.559	268.3	0.00373	13/24	13	24	EH215_02683	0	0	0	K.TPPVAIQLLELAK.I	TPPVAIQLLELAK	13	fully_tryptic	0	3	2		15.79	Prokka:EH215_02683|contig0036:complement(27763..28206) 50S ribosomal protein L11 [Bacteroides vulgatus CL14T03C19]	-10000	-1	-1	-1
3812	3812	26.82	4626	3812	3238	1351.6	676.304	2	13	ITMS	770807	3800	2	55823	54305	54305	78857	54305.3812.3238.2	1	1351.6	676.304	-0.83	-0.001	3.446	0.507	0.507	1594.1	0.00063	18/22	18	22	EH215_02687	0	0	0	R.SFDSIDNAPEEK.E	SFDSIDNAPEEK	12	fully_tryptic	0	3	2		43.54	Prokka:EH215_02687|contig0036:complement(29164..30348) elongation factor Tu [Bacteroides vulgatus CL14T03C19]	-10000	-1	-1	-1
4262	4262	27.69	5056	4262	3668	1803.9	601.971	3	3	ITMS	1964770	4260	2	55823	54305	54305	78857	54305.4262.3668.3	1	1803.9	601.971	-0.33	-0.001	3.104	0.632	0.632	654.2	0.00153	23/60	23	60	EH215_02687	0	0	0	R.GITINTSHVEYQTANR.H	GITINTSHVEYQTANR	16	fully_tryptic	0	3	3		43.54	Prokka:EH215_02687|contig0036:complement(29164..30348) elongation factor Tu [Bacteroides vulgatus CL14T03C19]	-10000	-1	-1	-1
8625	8625	36.39	9227	8625	7839	1216.64	608.824	2	2	ITMS	604212	8624	2	55823	54305	54305	78857	54305.8625.7839.2	1	1216.64	608.825	-0.3	0	2.558	0.578	0.578	713.6	0.0014	17/22	17	22	EH215_02687	0	0	0	R.TVGAGQITELLD.-	TVGAGQITELLD	12	fully_tryptic	0	3	1		43.54	Prokka:EH215_02687|contig0036:complement(29164..30348) elongation factor Tu [Bacteroides vulgatus CL14T03C19]	-10000	-1	-1	-1
8381	8381	35.87	8994	8381	7606	1682.9	841.956	2	11	ITMS	29778.8	8371	2	55823	54305	54305	78857	54305.8381.7606.2	1	1682.91	841.957	-1.8	-0.003	2.551	0.551	0.551	694	0.00144	15/30	15	30	EH215_02687	0	0	0	K.LLDQGEAGDNVGLLLR.G	LLDQGEAGDNVGLLLR	16	fully_tryptic	0	3	2		43.54	Prokka:EH215_02687|contig0036:complement(29164..30348) elongation factor Tu [Bacteroides vulgatus CL14T03C19]	-10000	-1	-1	-1
2523	2523	24.27	3406	2523	2018	802.478	401.743	2	6	ITMS	1078880	2518	2	55823	54305	54305	78857	54305.2523.2018.2	1	802.478	401.743	-0.05	0	2.089	0.146	0.146	742.1	0.00135	12/12	12	12	EH215_02687	0	0	0	K.KGLSELR.S	KGLSELR	7	fully_tryptic	1	3	3		43.54	Prokka:EH215_02687|contig0036:complement(29164..30348) elongation factor Tu [Bacteroides vulgatus CL14T03C19]	-10000	-1	-1	-1
3791	3791	26.78	4606	3791	3218	851.509	426.258	2	15	ITMS	264465	3777	2	55823	54305	54305	78857	54305.3791.3218.2	1	851.51	426.259	-0.52	0	1.436	0.004	0.004	248.9	0.00402	9/12	9	12	EH215_02687	0	0	0	R.EHILLAR.Q	EHILLAR	7	fully_tryptic	0	3	3		43.54	Prokka:EH215_02687|contig0036:complement(29164..30348) elongation factor Tu [Bacteroides vulgatus CL14T03C19]	-10000	-1	-1	-1
2929	2929	25.08	3789	2929	2401	1644.9	548.971	3	20	ITMS	771257	2910	2	55823	54305	54305	78857	54305.2929.2401.3	1	1644.9	548.971	-0.81	-0.001	3.404	0.572	0.572	632.3	0.00158	26/56	26	56	EH215_02692	0	0	0	K.VVKPETAMNKEASIK.V	VVKPETAMNKEASIK	15	fully_tryptic	1	3	4		11.32	Prokka:EH215_02692|contig0036:complement(30888..31187) ribosome hibernation promoting factor [Bacteroides vulgatus CL14T03C19]	-10000	-1	-1	-1
4702	4702	28.53	5477	4702	4089	1272.66	424.892	3	6	ITMS	3716170	4697	2	55823	54305	54305	78857	54305.4702.4089.3	1	1272.66	424.891	2.11	0.003	2.771	0.402	0.402	731.2	0.00137	24/40	24	40	EH215_02692	0	0	0	R.IQAIHFDATEK.L	IQAIHFDATEK	11	fully_tryptic	0	3	3		11.32	Prokka:EH215_02692|contig0036:complement(30888..31187) ribosome hibernation promoting factor [Bacteroides vulgatus CL14T03C19]	-10000	-1	-1	-1
7634	7634	34.34	8280	7634	6892	1349.71	675.359	2	2	ITMS	11000200	7633	2	55823	54305	54305	78857	54305.7634.6892.2	1	1349.71	675.359	1.22	0.002	2.666	0.644	0.644	656.2	0.00152	18/22	18	22	EH215_02692	0	0	0	K.VLVPNGEFFAEK.V	VLVPNGEFFAEK	12	fully_tryptic	0	3	2		11.32	Prokka:EH215_02692|contig0036:complement(30888..31187) ribosome hibernation promoting factor [Bacteroides vulgatus CL14T03C19]	-10000	-1	-1	-1
2292	2292	23.82	3185	2292	1797	1116.61	372.874	3	2	ITMS	2402730	2291	2	55823	54305	54305	78857	54305.2292.1797.3	1	1116.61	372.874	0.06	0	2.578	0.492	0.492	705.5	0.00142	20/36	20	36	EH215_02692	0	0	0	K.VVKPETAMNK.E	VVKPETAMNK	10	fully_tryptic	0	3	3		11.32	Prokka:EH215_02692|contig0036:complement(30888..31187) ribosome hibernation promoting factor [Bacteroides vulgatus CL14T03C19]	-10000	-1	-1	-1
4446	4446	28.04	5232	4446	3844	891.494	446.251	2	3	ITMS	6200050	4444	2	55823	54305	54305	78857	54305.4446.3844.2	1	891.493	446.25	0.82	0.001	2.173	0.131	0.131	514.4	0.00194	11/12	11	12	EH215_02692	0	0	0	K.LQDFIQK.K	LQDFIQK	7	fully_tryptic	0	3	2		11.32	Prokka:EH215_02692|contig0036:complement(30888..31187) ribosome hibernation promoting factor [Bacteroides vulgatus CL14T03C19]	-10000	-1	-1	-1
3434	3434	26.11	4264	3434	2876	1019.59	340.535	3	3	ITMS	5229990	3432	2	55823	54305	54305	78857	54305.3434.2876.3	1	1019.59	340.534	1.58	0.002	2.044	0.279	0.279	244.3	0.00409	13/28	13	28	EH215_02692	0	0	0	K.LQDFIQKK.T	LQDFIQKK	8	fully_tryptic	1	3	3		11.32	Prokka:EH215_02692|contig0036:complement(30888..31187) ribosome hibernation promoting factor [Bacteroides vulgatus CL14T03C19]	-10000	-1	-1	-1
3668	3668	26.55	4488	3668	3100	674.408	337.708	2	7	ITMS	640344	3662	2	55823	54305	54305	78857	54305.3668.3100.2	1	674.408	337.708	-0.43	0	1.797	0.121	0.121	203	0.00493	6/10	6	10	EH215_02692	0	0	0	K.VEVSLK.V	VEVSLK	6	fully_tryptic	0	3	2		11.32	Prokka:EH215_02692|contig0036:complement(30888..31187) ribosome hibernation promoting factor [Bacteroides vulgatus CL14T03C19]	-10000	-1	-1	-1
1190	1190	20.12	2275	1190	887	1132.6	566.805	2	2	ITMS	2544140	1189	2	55823	54305	54305	78857	54305.1190.0887.2	1	1132.6	566.805	-0.83	-0.001	1.612	0.37	0.37	221.5	0.00451	10/18	10	18	EH215_02692	0	0	0	K.VVKPETAM*NK.E	VVKPETAM*NK	10	fully_tryptic	0	3	3		11.32	Prokka:EH215_02692|contig0036:complement(30888..31187) ribosome hibernation promoting factor [Bacteroides vulgatus CL14T03C19]	-10000	-1	-1	-1
8196	8196	35.49	8817	8196	7429	1349.71	675.358	2	10	ITMS	124790	8187	2	55823	54305	54305	78857	54305.8196.7429.2	1	1349.71	675.359	-0.91	-0.001	1.508	0.289	0.289	155.1	0.00645	9/22	9	22	EH215_02692	0	0	0	K.VLVPNGEFFAEK.V	VLVPNGEFFAEK	12	fully_tryptic	0	3	2		11.32	Prokka:EH215_02692|contig0036:complement(30888..31187) ribosome hibernation promoting factor [Bacteroides vulgatus CL14T03C19]	-10000	-1	-1	-1
5075	5075	29.26	5833	5075	4445	1117.58	559.296	2	14	ITMS	123853	5062	2	55823	54305	54305	78857	54305.5075.4445.2	1	1117.58	559.296	-0.76	-0.001	2.059	0.427	0.427	349.6	0.00286	10/18	10	18	EH215_02709	0	0	0	K.STDENIGIIR.E	STDENIGIIR	10	fully_tryptic	0	3	2		16.49	Prokka:EH215_02709|contig0037:7717..8151 hypothetical protein [Bacteroides vulgatus CL14T03C19]	-10000	-1	-1	-1
4308	4308	27.77	5100	4308	3712	1365.7	683.353	2	3	ITMS	151979	4306	2	55823	54305	54305	78857	54305.4308.3712.2	1	1365.7	683.354	-0.96	-0.001	3.232	0.604	0.604	1099.5	0.00091	16/22	16	22	EH215_02727	0	0	0	K.IAYNTSQLDVNK.Q	IAYNTSQLDVNK	12	fully_tryptic	0	3	2		121.1	Prokka:EH215_02727|contig0037:complement(25147..28443) carboxypeptidase regulatory-like domain protein [Bacteroides vulgatus CL14T03C19]	-10000	-1	-1	-1
10243	10243	40.25	984	10243	9383	1301.72	651.362	2	2	ITMS	27255.2	10242	2	55823	54305	54305	78857	54305.10243.9383.2	1	1301.72	651.364	-1.63	-0.002	3.601	0.61	0.61	1130	0.00088	16/20	16	20	EH215_02740	0	0	0	K.SLDEIIEIIEK.V	SLDEIIEIIEK	11	fully_tryptic	0	3	2		30.52	Prokka:EH215_02740|contig0037:complement(41445..42248) fecR protein [Bacteroides vulgatus CL14T03C19]	-10000	-1	-1	-1
8373	8373	35.86	8986	8373	7598	1436.74	718.875	2	3	ITMS	1313310	8371	2	55823	54305	54305	78857	54305.8373.7598.2	1	1436.74	718.875	0.47	0.001	3.38	0.49	0.49	687.3	0.00145	16/24	16	24	EH215_02740	0	0	0	K.TGSFIFDNTPLPK.V	TGSFIFDNTPLPK	13	fully_tryptic	0	3	2		30.52	Prokka:EH215_02740|contig0037:complement(41445..42248) fecR protein [Bacteroides vulgatus CL14T03C19]	-10000	-1	-1	-1
7475	7475	34.02	8128	7475	6740	1750.9	584.305	3	4	ITMS	188146	7472	2	55823	54305	54305	78857	54305.7475.6740.3	1	1750.9	584.305	-0.37	-0.001	2.213	0.276	0.276	389.2	0.00257	19/60	19	60	EH215_02740	0	0	0	K.EGKTGSFIFDNTPLPK.V	EGKTGSFIFDNTPLPK	16	fully_tryptic	1	3	3		30.52	Prokka:EH215_02740|contig0037:complement(41445..42248) fecR protein [Bacteroides vulgatus CL14T03C19]	-10000	-1	-1	-1
8162	8162	35.41	8785	8162	7397	1436.74	718.874	2	22	ITMS	76323.8	8141	2	55823	54305	54305	78857	54305.8162.7397.2	1	1436.74	718.875	-1.02	-0.001	1.882	0.168	0.168	167.3	0.00598	9/24	9	24	EH215_02740	0	0	0	K.TGSFIFDNTPLPK.V	TGSFIFDNTPLPK	13	fully_tryptic	0	3	2		30.52	Prokka:EH215_02740|contig0037:complement(41445..42248) fecR protein [Bacteroides vulgatus CL14T03C19]	-10000	-1	-1	-1
3574	3574	26.37	4398	3574	3010	817.467	409.237	2	5	ITMS	1441530	3570	2	55823	54305	54305	78857	54305.3574.3010.2	1	817.467	409.237	0.5	0	1.779	0.428	0.428	286.6	0.00349	9/12	9	12	EH215_02740	0	0	0	K.VLEELSK.F	VLEELSK	7	fully_tryptic	0	3	2		30.52	Prokka:EH215_02740|contig0037:complement(41445..42248) fecR protein [Bacteroides vulgatus CL14T03C19]	-10000	-1	-1	-1
4256	4256	27.67	5051	4256	3663	1014.59	507.801	2	20	ITMS	227447	4237	2	55823	54305	54305	78857	54305.4256.3663.2	1	1014.59	507.801	-0.37	0	3.271	0.547	0.547	1497.6	0.00067	17/18	17	18	EH215_02847	0	0	0	R.IIEAAVAATR.K	IIEAAVAATR	10	fully_tryptic	0	3	2		44.16	Prokka:EH215_02847|contig0041:complement(18719..19906) 8-amino-7-oxononanoate synthase [Bacteroides vulgatus CL14T03C19]	-10000	-1	-1	-1
10043	10043	39.64	779	10043	9195	2105.09	702.368	3	19	ITMS	18179.6	10025	2	55823	54305	54305	78857	54305.10043.9195.3	1	2105.09	702.369	-1.11	-0.002	3.088	0.499	0.499	851.4	0.00117	27/72	27	72	EH215_02847	0	0	0	R.QAGFEIGDTESPIIPLYVR.D	QAGFEIGDTESPIIPLYVR	19	fully_tryptic	0	3	2		44.16	Prokka:EH215_02847|contig0041:complement(18719..19906) 8-amino-7-oxononanoate synthase [Bacteroides vulgatus CL14T03C19]	-10000	-1	-1	-1
2990	2990	25.2	3847	2990	2459	1183.58	395.2	3	12	ITMS	298987	2979	2	55823	54305	54305	78857	54305.2990.2459.3	1	1183.58	395.2	0.35	0	2.711	0.39	0.39	430.4	0.00232	16/36	16	36	EH215_02847	0	0	0	R.DTDKTFEVTK.L	DTDKTFEVTK	10	fully_tryptic	1	3	3		44.16	Prokka:EH215_02847|contig0041:complement(18719..19906) 8-amino-7-oxononanoate synthase [Bacteroides vulgatus CL14T03C19]	-10000	-1	-1	-1
9301	9301	37.85	9874	9301	8486	1888.01	944.507	2	12	ITMS	38431.1	9290	2	55823	54305	54305	78857	54305.9301.8486.2	1	1888.01	944.507	-0.16	0	3.865	0.73	0.73	979.8	0.00102	20/34	20	34	EH215_02897	0	0	0	R.IVGDDVESAVYPIAQALK.M	IVGDDVESAVYPIAQALK	18	fully_tryptic	0	3	2		22.63	Prokka:EH215_02897|contig0042:complement(25360..25956) translation initiation factor IF-3 [Bacteroides vulgatus CL14T03C19]	-10000	-1	-1	-1
5237	5237	29.58	5988	5237	4600	991.52	496.264	2	15	ITMS	359444	5223	2	55823	54305	54305	78857	54305.5237.4600.2	1	991.521	496.264	-0.82	-0.001	2.027	0.567	0.567	446.4	0.00224	11/16	11	16	EH215_02898	0	0	0	K.ITFPDGSVR.E	ITFPDGSVR	9	fully_tryptic	0	3	2		74.15	Prokka:EH215_02898|contig0042:complement(26072..28012) threonine--tRNA ligase [Bacteroides vulgatus CL14T03C19]	-10000	-1	-1	-1
6099	6099	31.27	6812	6099	5424	1383.75	692.377	2	5	ITMS	340682	6095	2	55823	54305	54305	78857	54305.6099.5424.2	1	1383.75	692.378	-1.31	-0.002	3.9	0.475	0.475	1215.1	0.00082	19/24	19	24	EH215_02903	0	0	0	K.ENIGIEVTPVNAK.F	ENIGIEVTPVNAK	13	fully_tryptic	0	3	2		30.46	Prokka:EH215_02903|contig0042:32628..33476 protein of unknown function (DUF3869) [Bacteroides vulgatus CL14T03C19]	-10000	-1	-1	-1
6331	6331	31.74	7034	6331	5646	1348.71	674.86	2	7	ITMS	185934	6325	2	55823	54305	54305	78857	54305.6331.5646.2	1	1348.71	674.861	-0.96	-0.001	3.439	0.629	0.629	1089.2	0.00092	19/26	19	26	EH215_02903	0	0	0	K.GM*TGSASVTIPALK.A	GM*TGSASVTIPALK	14	fully_tryptic	0	3	2		30.46	Prokka:EH215_02903|contig0042:32628..33476 protein of unknown function (DUF3869) [Bacteroides vulgatus CL14T03C19]	-10000	-1	-1	-1
5689	5689	30.46	6420	5689	5032	1823.96	608.658	3	9	ITMS	132831	5681	2	55823	54305	54305	78857	54305.5689.5032.3	1	1823.96	608.659	-0.57	-0.001	3.044	0.459	0.459	768.9	0.0013	22/60	22	60	EH215_02903	0	0	0	R.EDKVTLNDVQVLAHSR.F	EDKVTLNDVQVLAHSR	16	fully_tryptic	1	3	4		30.46	Prokka:EH215_02903|contig0042:32628..33476 protein of unknown function (DUF3869) [Bacteroides vulgatus CL14T03C19]	-10000	-1	-1	-1
5735	5735	30.55	6464	5735	5076	1639.87	547.295	3	9	ITMS	255355	5727	2	55823	54305	54305	78857	54305.5735.5076.3	1	1639.87	547.296	-0.27	0	2.89	0.513	0.513	400.3	0.0025	21/60	21	60	EH215_02903	0	0	0	K.YKGM*TGSASVTIPALK.A	YKGM*TGSASVTIPALK	16	fully_tryptic	1	3	3		30.46	Prokka:EH215_02903|contig0042:32628..33476 protein of unknown function (DUF3869) [Bacteroides vulgatus CL14T03C19]	-10000	-1	-1	-1
6075	6075	31.23	6789	6075	5401	1451.79	484.603	3	4	ITMS	268140	6072	2	55823	54305	54305	78857	54305.6075.5401.3	1	1451.8	484.604	-1.63	-0.002	2.362	0.259	0.259	309.6	0.00323	16/48	16	48	EH215_02903	0	0	0	K.VTLNDVQVLAHSR.F	VTLNDVQVLAHSR	13	fully_tryptic	0	3	3		30.46	Prokka:EH215_02903|contig0042:32628..33476 protein of unknown function (DUF3869) [Bacteroides vulgatus CL14T03C19]	-10000	-1	-1	-1
3998	3998	27.18	4804	3998	3416	950.494	475.75	2	15	ITMS	429324	3984	2	55823	54305	54305	78857	54305.3998.3416.2	1	950.494	475.751	-0.63	-0.001	2.201	0.211	0.211	560.1	0.00179	13/14	13	14	EH215_02903	0	0	0	K.NIIDAYNK.G	NIIDAYNK	8	fully_tryptic	0	3	2		30.46	Prokka:EH215_02903|contig0042:32628..33476 protein of unknown function (DUF3869) [Bacteroides vulgatus CL14T03C19]	-10000	-1	-1	-1
7096	7096	33.26	7766	7096	6378	1151.54	576.276	2	16	ITMS	212787	7081	2	55823	54305	54305	78857	54305.7096.6378.2	1	1151.54	576.276	0.53	0.001	1.969	0.267	0.267	502.3	0.00199	11/16	11	16	EH215_02903	0	0	0	R.FSVFVDYM*K.T	FSVFVDYM*K	9	fully_tryptic	0	3	2		30.46	Prokka:EH215_02903|contig0042:32628..33476 protein of unknown function (DUF3869) [Bacteroides vulgatus CL14T03C19]	-10000	-1	-1	-1
6486	6486	32.04	7182	6486	5794	2304.22	768.744	3	4	ITMS	876267	6483	2	55823	54305	54305	78857	54305.6486.5794.3	1	2304.22	768.745	-1.1	-0.003	5.972	0.598	0.598	1670.6	0.0006	33/80	33	80	EH215_02904	0	0	0	K.RAQAVYDALVAEGVKESQLEK.V	RAQAVYDALVAEGVKESQLEK	21	fully_tryptic	2	3	4		39.28	Prokka:EH215_02904|contig0042:33520..34614 outer membrane protein 40 precursor [Bacteroides vulgatus CL14T03C19]	-10000	-1	-1	-1
4712	4712	28.55	5487	4712	4099	1747.91	583.307	3	16	ITMS	355532	4697	2	55823	54305	54305	78857	54305.4712.4099.3	1	1747.91	583.308	-0.31	-0.001	4.188	0.528	0.528	1384	0.00072	28/60	28	60	EH215_02904	0	0	0	K.AKISPEGM*VNVQLM*AK.A	AKISPEGM*VNVQLM*AK	16	fully_tryptic	1	3	3		39.28	Prokka:EH215_02904|contig0042:33520..34614 outer membrane protein 40 precursor [Bacteroides vulgatus CL14T03C19]	-10000	-1	-1	-1
6806	6806	32.69	7488	6806	6100	1433.77	717.386	2	2	ITMS	3674000	6805	2	55823	54305	54305	78857	54305.6806.6100.2	1	1433.76	717.385	1.14	0.002	4.12	0.65	0.65	1211.8	0.00083	18/26	18	26	EH215_02904	0	0	0	R.AQAVYDALVAEGVK.E	AQAVYDALVAEGVK	14	fully_tryptic	0	3	2		39.28	Prokka:EH215_02904|contig0042:33520..34614 outer membrane protein 40 precursor [Bacteroides vulgatus CL14T03C19]	-10000	-1	-1	-1
6050	6050	31.18	6765	6050	5377	1589.87	530.627	3	2	ITMS	1560240	6049	2	55823	54305	54305	78857	54305.6050.5377.3	1	1589.86	530.626	1.08	0.002	4.067	0.394	0.394	1912.6	0.00052	31/56	31	56	EH215_02904	0	0	0	K.RAQAVYDALVAEGVK.E	RAQAVYDALVAEGVK	15	fully_tryptic	1	3	3		39.28	Prokka:EH215_02904|contig0042:33520..34614 outer membrane protein 40 precursor [Bacteroides vulgatus CL14T03C19]	-10000	-1	-1	-1
3751	3751	26.7	4568	3751	3180	1440.7	720.852	2	21	ITMS	2594340	3731	2	55823	54305	54305	78857	54305.3751.3180.2	1	1440.7	720.852	0.24	0	3.94	0.615	0.615	1227.4	0.00081	18/26	18	26	EH215_02904	0	0	0	K.ATGSASFNQTLSEK.R	ATGSASFNQTLSEK	14	fully_tryptic	0	3	2		39.28	Prokka:EH215_02904|contig0042:33520..34614 outer membrane protein 40 precursor [Bacteroides vulgatus CL14T03C19]	-10000	-1	-1	-1
4077	4077	27.33	4879	4077	3491	1012.55	338.187	3	2	ITMS	1198300	4076	2	55823	54305	54305	78857	54305.4077.3491.3	1	1012.55	338.187	0.15	0	3.532	0.54	0.54	1508.2	0.00066	22/32	22	32	EH215_02904	0	0	0	K.YKIAGFADK.A	YKIAGFADK	9	fully_tryptic	1	3	3		39.28	Prokka:EH215_02904|contig0042:33520..34614 outer membrane protein 40 precursor [Bacteroides vulgatus CL14T03C19]	-10000	-1	-1	-1
9521	9521	38.33	10084	9521	8696	1407.75	704.38	2	2	ITMS	1306710	9520	2	55823	54305	54305	78857	54305.9521.8696.2	1	1407.75	704.38	0.49	0.001	3.503	0.564	0.564	688.6	0.00145	20/24	20	24	EH215_02904	0	0	0	K.EVPSAAEVAIFFK.I	EVPSAAEVAIFFK	13	fully_tryptic	0	3	2		39.28	Prokka:EH215_02904|contig0042:33520..34614 outer membrane protein 40 precursor [Bacteroides vulgatus CL14T03C19]	-10000	-1	-1	-1
3755	3755	26.72	4571	3755	3183	1243.54	622.275	2	2	ITMS	577586	3754	2	55823	54305	54305	78857	54305.3755.3183.2	1	1243.54	622.276	-0.71	-0.001	3.055	0.58	0.606	654.6	0.00153	16/22	16	22	EH215_02904	0	0	0	K.VAM*GGTDNMFGK.N	VAM*GGTDNMFGK	12	fully_tryptic	0	3	2		39.28	Prokka:EH215_02904|contig0042:33520..34614 outer membrane protein 40 precursor [Bacteroides vulgatus CL14T03C19]	-10000	-1	-1	-1
5134	5134	29.38	5889	5134	4501	1227.55	614.278	2	4	ITMS	483639	5131	2	55823	54305	54305	78857	54305.5134.4501.2	1	1227.55	614.278	-1.08	-0.001	2.981	0.707	0.707	1024.3	0.00098	18/22	18	22	EH215_02904	0	0	0	K.VAMGGTDNMFGK.N	VAMGGTDNMFGK	12	fully_tryptic	0	3	2		39.28	Prokka:EH215_02904|contig0042:33520..34614 outer membrane protein 40 precursor [Bacteroides vulgatus CL14T03C19]	-10000	-1	-1	-1
3492	3492	26.21	4320	3492	2932	1243.54	622.275	2	15	ITMS	533329	3478	2	55823	54305	54305	78857	54305.3492.2932.2	1	1243.54	622.276	-1.12	-0.001	2.969	0.601	0.612	918.2	0.00109	17/22	17	22	EH215_02904	0	0	0	K.VAMGGTDNM*FGK.N	VAMGGTDNM*FGK	12	fully_tryptic	0	3	2		39.28	Prokka:EH215_02904|contig0042:33520..34614 outer membrane protein 40 precursor [Bacteroides vulgatus CL14T03C19]	-10000	-1	-1	-1
7086	7086	33.24	7756	7086	6368	2148.12	716.71	3	6	ITMS	1981330	7081	2	55823	54305	54305	78857	54305.7086.6368.3	1	2148.12	716.711	-1.22	-0.003	2.938	0.604	0.604	442.8	0.00226	29/76	29	76	EH215_02904	0	0	0	R.AQAVYDALVAEGVKESQLEK.V	AQAVYDALVAEGVKESQLEK	20	fully_tryptic	1	3	3		39.28	Prokka:EH215_02904|contig0042:33520..34614 outer membrane protein 40 precursor [Bacteroides vulgatus CL14T03C19]	-10000	-1	-1	-1
6142	6142	31.36	6853	6142	5465	799.529	400.268	2	2	ITMS	3545340	6141	2	55823	54305	54305	78857	54305.6142.5465.2	1	799.529	400.268	-0.21	0	2.658	0.529	0.529	459	0.00218	11/12	11	12	EH215_02904	0	0	0	R.VVILEVK.-	VVILEVK	7	fully_tryptic	0	3	2		39.28	Prokka:EH215_02904|contig0042:33520..34614 outer membrane protein 40 precursor [Bacteroides vulgatus CL14T03C19]	-10000	-1	-1	-1
2369	2369	23.97	3259	2369	1871	1259.54	630.274	2	10	ITMS	373124	2360	2	55823	54305	54305	78857	54305.2369.1871.2	1	1259.54	630.273	0.71	0.001	2.393	0.641	0.641	287	0.00348	12/22	12	22	EH215_02904	0	0	0	K.VAM*GGTDNM*FGK.N	VAM*GGTDNM*FGK	12	fully_tryptic	0	3	2		39.28	Prokka:EH215_02904|contig0042:33520..34614 outer membrane protein 40 precursor [Bacteroides vulgatus CL14T03C19]	-10000	-1	-1	-1
5633	5633	30.35	6367	5633	4979	1433.76	717.385	2	22	ITMS	76475.7	5612	2	55823	54305	54305	78857	54305.5633.4979.2	1	1433.76	717.385	-0.29	0	2.329	0.375	0.375	188.1	0.00532	10/26	10	26	EH215_02904	0	0	0	R.AQAVYDALVAEGVK.E	AQAVYDALVAEGVK	14	fully_tryptic	0	3	2		39.28	Prokka:EH215_02904|contig0042:33520..34614 outer membrane protein 40 precursor [Bacteroides vulgatus CL14T03C19]	-10000	-1	-1	-1
6744	6744	32.56	7429	6744	6041	1532.78	766.894	2	9	ITMS	182010	6736	2	55823	54305	54305	78857	54305.6744.6041.2	1	1532.78	766.894	-0.67	-0.001	2.28	0.58	0.58	265.5	0.00377	14/26	14	26	EH215_02904	0	0	0	K.ISPEGMVNVQLM*AK.A	ISPEGMVNVQLM*AK	14	fully_tryptic	0	3	2		39.28	Prokka:EH215_02904|contig0042:33520..34614 outer membrane protein 40 precursor [Bacteroides vulgatus CL14T03C19]	-10000	-1	-1	-1
6039	6039	31.15	6755	6039	5367	2148.12	716.71	3	14	ITMS	78565.5	6026	2	55823	54305	54305	78857	54305.6039.5367.3	1	2148.12	716.711	-1.18	-0.003	2.245	0.407	0.407	475.2	0.0021	21/76	21	76	EH215_02904	0	0	0	R.AQAVYDALVAEGVKESQLEK.V	AQAVYDALVAEGVKESQLEK	20	fully_tryptic	1	3	3		39.28	Prokka:EH215_02904|contig0042:33520..34614 outer membrane protein 40 precursor [Bacteroides vulgatus CL14T03C19]	-10000	-1	-1	-1
7042	7042	33.16	7714	7042	6326	1106.6	553.803	2	8	ITMS	189630	7035	2	55823	54305	54305	78857	54305.7042.6326.2	1	1106.6	553.803	-0.95	-0.001	1.942	0.408	0.408	274.5	0.00364	10/16	10	16	EH215_02904	0	0	0	K.YITPTWGIR.G	YITPTWGIR	9	fully_tryptic	0	3	2		39.28	Prokka:EH215_02904|contig0042:33520..34614 outer membrane protein 40 precursor [Bacteroides vulgatus CL14T03C19]	-10000	-1	-1	-1
7434	7434	33.94	8089	7434	6701	1162.65	581.826	2	9	ITMS	164020	7426	2	55823	54305	54305	78857	54305.7434.6701.2	1	1162.65	581.827	-0.98	-0.001	1.912	0.431	0.431	155.1	0.00645	12/20	12	20	EH215_02904	0	0	0	R.ISPNFSISLGK.Y	ISPNFSISLGK	11	fully_tryptic	0	3	2		39.28	Prokka:EH215_02904|contig0042:33520..34614 outer membrane protein 40 precursor [Bacteroides vulgatus CL14T03C19]	-10000	-1	-1	-1
3252	3252	25.74	4092	3252	2704	721.389	361.198	2	6	ITMS	413738	3247	2	55823	54305	54305	78857	54305.3252.2704.2	1	721.388	361.198	2.06	0.001	1.853	0.264	0.264	314.9	0.00318	9/12	9	12	EH215_02904	0	0	0	K.IAGFADK.A	IAGFADK	7	fully_tryptic	0	3	2		39.28	Prokka:EH215_02904|contig0042:33520..34614 outer membrane protein 40 precursor [Bacteroides vulgatus CL14T03C19]	-10000	-1	-1	-1
6266	6266	31.61	6972	6266	5584	799.529	400.268	2	11	ITMS	196381	6256	2	55823	54305	54305	78857	54305.6266.5584.2	1	799.529	400.268	-0.22	0	1.814	0.327	0.327	287.3	0.00348	9/12	9	12	EH215_02904	0	0	0	R.VVILEVK.-	VVILEVK	7	fully_tryptic	0	3	2		39.28	Prokka:EH215_02904|contig0042:33520..34614 outer membrane protein 40 precursor [Bacteroides vulgatus CL14T03C19]	-10000	-1	-1	-1
705	705	18.49	492	705	492	733.372	367.19	2	3	ITMS	157132	703	2	55823	54305	54305	78857	54305.0705.0492.2	1	733.373	367.19	-0.63	0	1.801	0.006	0.006	352.1	0.00284	9/10	9	10	EH215_02904	0	0	0	K.ESQLEK.V	ESQLEK	6	fully_tryptic	0	3	2		39.28	Prokka:EH215_02904|contig0042:33520..34614 outer membrane protein 40 precursor [Bacteroides vulgatus CL14T03C19]	-10000	-1	-1	-1
2512	2512	24.24	3396	2512	2008	1259.54	630.274	2	18	ITMS	176335	2495	2	55823	54305	54305	78857	54305.2512.2008.2	1	1259.54	630.273	0.71	0.001	1.757	0.428	0.428	330.3	0.00303	11/22	11	22	EH215_02904	0	0	0	K.VAM*GGTDNM*FGK.N	VAM*GGTDNM*FGK	12	fully_tryptic	0	3	2		39.28	Prokka:EH215_02904|contig0042:33520..34614 outer membrane protein 40 precursor [Bacteroides vulgatus CL14T03C19]	-10000	-1	-1	-1
3368	3368	25.98	4201	3368	2813	721.389	361.198	2	4	ITMS	903373	3365	2	55823	54305	54305	78857	54305.3368.2813.2	1	721.388	361.198	2.06	0.001	1.422	0.116	0.116	325.6	0.00307	9/12	9	12	EH215_02904	0	0	0	K.IAGFADK.A	IAGFADK	7	fully_tryptic	0	3	2		39.28	Prokka:EH215_02904|contig0042:33520..34614 outer membrane protein 40 precursor [Bacteroides vulgatus CL14T03C19]	-10000	-1	-1	-1
2155	2155	23.56	3054	2155	1666	679.352	340.18	2	3	ITMS	1479960	2153	2	55823	54305	54305	78857	54305.2155.1666.2	1	679.352	340.18	-0.03	0	1.358	0.07	0.07	326.2	0.00307	7/8	7	8	EH215_02904	0	0	1	K.NYLNR.V	NYLNR	5	fully_tryptic	0	3	2		39.28	Prokka:EH215_02904|contig0042:33520..34614 outer membrane protein 40 precursor [Bacteroides vulgatus CL14T03C19]	-10000	-1	-1	-1
6481	6481	32.03	7178	6481	5790	799.528	400.268	2	19	ITMS	60155.4	6463	2	55823	54305	54305	78857	54305.6481.5790.2	1	799.529	400.268	-0.7	-0.001	1.186	0.173	0.173	180.3	0.00555	7/12	7	12	EH215_02904	0	0	0	R.VVILEVK.-	VVILEVK	7	fully_tryptic	0	3	2		39.28	Prokka:EH215_02904|contig0042:33520..34614 outer membrane protein 40 precursor [Bacteroides vulgatus CL14T03C19]	-10000	-1	-1	-1
2031	2031	23.3	2937	2031	1549	679.352	340.18	2	3	ITMS	631701	2029	2	55823	54305	54305	78857	54305.2031.1549.2	1	679.352	340.18	-0.05	0	1.094	0.09	0.09	328.9	0.00304	7/8	7	8	EH215_02904	0	0	1	K.NYLNR.V	NYLNR	5	fully_tryptic	0	3	2		39.28	Prokka:EH215_02904|contig0042:33520..34614 outer membrane protein 40 precursor [Bacteroides vulgatus CL14T03C19]	-10000	-1	-1	-1
5180	5180	29.47	5933	5180	4545	1939.95	647.321	3	4	ITMS	589920	5177	2	55823	54305	54305	78857	54305.5180.4545.3	1	1939.95	647.322	-1.51	-0.003	3.913	0.607	0.607	1351.3	0.00074	28/68	28	68	EH215_02906	0	0	0	K.ANAEGLKQYLDGQGYNAK.V	ANAEGLKQYLDGQGYNAK	18	fully_tryptic	1	3	3		17.95	Prokka:EH215_02906|contig0042:complement(36031..36528) sporulation related domain protein [Bacteroides vulgatus CL14T03C19]	-10000	-1	-1	-1
2454	2454	24.14	3340	2454	1952	1025.49	513.248	2	5	ITMS	657483	2450	2	55823	54305	54305	78857	54305.2454.1952.2	1	1025.49	513.249	-0.76	-0.001	2.169	0.477	0.477	441.3	0.00227	11/16	11	16	EH215_02906	0	0	0	R.VIASSYDDR.A	VIASSYDDR	9	fully_tryptic	0	3	2		17.95	Prokka:EH215_02906|contig0042:complement(36031..36528) sporulation related domain protein [Bacteroides vulgatus CL14T03C19]	-10000	-1	-1	-1
4978	4978	29.07	5741	4978	4353	1016.56	508.784	2	13	ITMS	130259	4966	2	55823	54305	54305	78857	54305.4978.4353.2	1	1016.56	508.785	-0.59	-0.001	1.906	0.2	0.2	302.7	0.0033	9/18	9	18	EH215_02906	0	0	0	K.VELVSGDGLK.A	VELVSGDGLK	10	fully_tryptic	0	3	2		17.95	Prokka:EH215_02906|contig0042:complement(36031..36528) sporulation related domain protein [Bacteroides vulgatus CL14T03C19]	-10000	-1	-1	-1
7175	7175	33.43	7841	7175	6453	821.467	411.237	2	3	ITMS	643591	7173	2	55823	54305	54305	78857	54305.7175.6453.2	1	821.467	411.237	-0.37	0	1.885	0.007	0.007	290.2	0.00345	7/10	7	10	EH215_02906	0	0	0	K.AWLLYR.V	AWLLYR	6	fully_tryptic	0	3	2		17.95	Prokka:EH215_02906|contig0042:complement(36031..36528) sporulation related domain protein [Bacteroides vulgatus CL14T03C19]	-10000	-1	-1	-1
10279	10279	40.36	1020	10279	9417	1805.85	903.427	2	2	ITMS	109234	10278	2	55823	54305	54305	78857	54305.10279.9417.2	1	1805.85	903.427	-0.84	-0.002	5.281	0.596	0.596	1893.1	0.00053	21/30	21	30	EH215_02907	0	0	0	R.TDMENLVDEIAAEVKE.-	TDMENLVDEIAAEVKE	16	fully_tryptic	1	3	2		6.77	Prokka:EH215_02907|contig0042:36739..36936 YtxH-like protein [Bacteroides vulgatus CL14T03C19]	-10000	-1	-1	-1
9040	9040	37.29	9624	9040	8236	1692.8	846.902	2	4	ITMS	204995	9037	2	55823	54305	54305	78857	54305.9040.8236.2	1	1692.8	846.903	-2.28	-0.004	4.288	0.647	0.647	854.6	0.00117	17/28	17	28	EH215_02907	0	0	0	R.TDM*ENLVDEIAAEVK.E	TDM*ENLVDEIAAEVK	15	fully_tryptic	0	3	2		6.77	Prokka:EH215_02907|contig0042:36739..36936 YtxH-like protein [Bacteroides vulgatus CL14T03C19]	-10000	-1	-1	-1
10705	10705	41.75	1448	10705	9811	1805.84	903.424	2	11	ITMS	9229.4	10695	2	55823	54305	54305	78857	54305.10705.9811.2	1	1805.85	903.427	-3.74	-0.007	4.191	0.596	0.596	1280	0.00078	20/30	20	30	EH215_02907	0	0	0	R.TDMENLVDEIAAEVKE.-	TDMENLVDEIAAEVKE	16	fully_tryptic	1	3	2		6.77	Prokka:EH215_02907|contig0042:36739..36936 YtxH-like protein [Bacteroides vulgatus CL14T03C19]	-10000	-1	-1	-1
10335	10335	40.53	1077	10335	9469	1805.85	903.426	2	7	ITMS	8782.1	10329	2	55823	54305	54305	78857	54305.10335.9469.2	1	1805.85	903.427	-0.9	-0.002	3.733	0.441	0.441	1467.1	0.00068	19/30	19	30	EH215_02907	0	0	0	R.TDMENLVDEIAAEVKE.-	TDMENLVDEIAAEVKE	16	fully_tryptic	1	3	2		6.77	Prokka:EH215_02907|contig0042:36739..36936 YtxH-like protein [Bacteroides vulgatus CL14T03C19]	-10000	-1	-1	-1
9061	9061	37.33	9644	9061	8256	1821.84	607.952	3	2	ITMS	1413000	9060	2	55823	54305	54305	78857	54305.9061.8256.3	1	1821.84	607.952	-0.05	0	3.601	0.44	0.44	1999.8	0.0005	29/60	29	60	EH215_02907	0	0	0	R.TDM*ENLVDEIAAEVKE.-	TDM*ENLVDEIAAEVKE	16	fully_tryptic	1	3	2		6.77	Prokka:EH215_02907|contig0042:36739..36936 YtxH-like protein [Bacteroides vulgatus CL14T03C19]	-10000	-1	-1	-1
10314	10314	40.46	1056	10314	9450	1676.8	838.905	2	6	ITMS	8812	10309	2	55823	54305	54305	78857	54305.10314.9450.2	1	1676.8	838.906	-0.63	-0.001	3.555	0.53	0.53	889.4	0.00112	17/28	17	28	EH215_02907	0	0	0	R.TDMENLVDEIAAEVK.E	TDMENLVDEIAAEVK	15	fully_tryptic	0	3	2		6.77	Prokka:EH215_02907|contig0042:36739..36936 YtxH-like protein [Bacteroides vulgatus CL14T03C19]	-10000	-1	-1	-1
8579	8579	36.29	9183	8579	7795	2178.06	726.69	3	2	ITMS	143486	8578	2	55823	54305	54305	78857	54305.8579.7795.3	1	2178.06	726.691	-1.97	-0.004	2.716	0.342	0.342	1099.5	0.00091	26/72	26	72	EH215_02907	0	0	0	K.LSRTDM*ENLVDEIAAEVKE.-	LSRTDM*ENLVDEIAAEVKE	19	fully_tryptic	2	3	3		6.77	Prokka:EH215_02907|contig0042:36739..36936 YtxH-like protein [Bacteroides vulgatus CL14T03C19]	-10000	-1	-1	-1
10327	10327	40.5	1069	10327	9462	1676.8	838.905	2	8	ITMS	6040.1	10320	2	55823	54305	54305	78857	54305.10327.9462.2	1	1676.8	838.906	-1.17	-0.002	1.829	0.116	0.116	376.6	0.00266	12/28	12	28	EH215_02907	0	0	0	R.TDMENLVDEIAAEVK.E	TDMENLVDEIAAEVK	15	fully_tryptic	0	3	2		6.77	Prokka:EH215_02907|contig0042:36739..36936 YtxH-like protein [Bacteroides vulgatus CL14T03C19]	-10000	-1	-1	-1
2890	2890	25.01	3751	2890	2363	658.388	329.698	2	4	ITMS	856877	2887	2	55823	54305	54305	78857	54305.2890.2363.2	1	658.388	329.698	-0.69	0	1.826	0.163	0.163	381.9	0.00262	8/10	8	10	EH215_02907	0	0	0	K.IADALR.K	IADALR	6	fully_tryptic	0	3	2		6.77	Prokka:EH215_02907|contig0042:36739..36936 YtxH-like protein [Bacteroides vulgatus CL14T03C19]	-10000	-1	-1	-1
2992	2992	25.2	3849	2992	2461	873.515	437.261	2	14	ITMS	322087	2979	2	55823	54305	54305	78857	54305.2992.2461.2	1	873.515	437.261	-0.35	0	1.795	0.005	0.005	380	0.00263	10/14	10	14	EH215_02907	0	0	0	R.SKIADALR.K	SKIADALR	8	fully_tryptic	1	3	3		6.77	Prokka:EH215_02907|contig0042:36739..36936 YtxH-like protein [Bacteroides vulgatus CL14T03C19]	-10000	-1	-1	-1
7611	7611	34.3	8258	7611	6870	1622.75	811.881	2	2	ITMS	476622	7610	2	55823	54305	54305	78857	54305.7611.6870.2	1	1622.75	811.881	0.31	0	4.156	0.719	0.719	1560.3	0.00064	19/26	19	26	EH215_02950	0	0	0	R.DVYDAIQDLQEDAK.D	DVYDAIQDLQEDAK	14	fully_tryptic	0	3	2		9.29	Prokka:EH215_02950|contig0044:15784..16044 YtxH-like protein [Bacteroides vulgatus CL14T03C19]	-10000	-1	-1	-1
2284	2284	23.8	3178	2284	1790	1104.55	552.78	2	17	ITMS	598205	2268	2	55823	54305	54305	78857	54305.2284.1790.2	1	1104.55	552.78	-0.79	-0.001	3.198	0.574	0.574	945.8	0.00106	15/20	15	20	EH215_02950	0	0	0	K.AEQVSSEVAGK.V	AEQVSSEVAGK	11	fully_tryptic	0	3	2		9.29	Prokka:EH215_02950|contig0044:15784..16044 YtxH-like protein [Bacteroides vulgatus CL14T03C19]	-10000	-1	-1	-1
1811	1811	22.76	2737	1811	1349	1369.71	685.357	2	4	ITMS	63661.9	1808	2	55823	54305	54305	78857	54305.1811.1349.2	1	1369.71	685.357	-0.69	-0.001	2.969	0.593	0.593	677.1	0.00148	16/24	16	24	EH215_02950	0	0	0	K.HKAEQVSSEVAGK.V	HKAEQVSSEVAGK	13	fully_tryptic	1	3	4		9.29	Prokka:EH215_02950|contig0044:15784..16044 YtxH-like protein [Bacteroides vulgatus CL14T03C19]	-10000	-1	-1	-1
1751	1751	22.53	2690	1751	1302	1369.71	457.24	3	2	ITMS	354005	1750	2	55823	54305	54305	78857	54305.1751.1302.3	1	1369.71	457.241	-1.41	-0.002	2.942	0.283	0.283	602.6	0.00166	21/48	21	48	EH215_02950	0	0	0	K.HKAEQVSSEVAGK.V	HKAEQVSSEVAGK	13	fully_tryptic	1	3	4		9.29	Prokka:EH215_02950|contig0044:15784..16044 YtxH-like protein [Bacteroides vulgatus CL14T03C19]	-10000	-1	-1	-1
1823	1823	22.79	2747	1823	1359	1369.71	457.24	3	2	ITMS	865207	1822	2	55823	54305	54305	78857	54305.1823.1359.3	1	1369.71	457.241	-0.59	-0.001	2.484	0.342	0.342	771	0.0013	22/48	22	48	EH215_02950	0	0	0	K.HKAEQVSSEVAGK.V	HKAEQVSSEVAGK	13	fully_tryptic	1	3	4		9.29	Prokka:EH215_02950|contig0044:15784..16044 YtxH-like protein [Bacteroides vulgatus CL14T03C19]	-10000	-1	-1	-1
10200	10200	40.11	940	10200	9343	1683.89	842.447	2	10	ITMS	12094.8	10191	2	55823	54305	54305	78857	54305.10200.9343.2	1	1683.89	842.447	-0.82	-0.001	4.121	0.476	0.476	1029.6	0.00097	18/28	18	28	EH215_02965	0	0	0	K.VTVLTTLEAFM*DTVK.D	VTVLTTLEAFM*DTVK	15	fully_tryptic	0	3	2		10.17	Prokka:EH215_02965|contig0044:31029..31304 HU-like DNA-binding protein [Bacteroides vulgatus CL14T03C19]	-10000	-1	-1	-1
6721	6721	32.51	7407	6721	6019	2004.13	668.715	3	9	ITMS	1147160	6713	2	55823	54305	54305	78857	54305.6721.6019.3	1	2004.13	668.714	1.26	0.003	3.739	0.577	0.577	1257.3	0.0008	31/68	31	68	EH215_02965	0	0	0	K.NTTIIIPEHNIPAFKPAK.T	NTTIIIPEHNIPAFKPAK	18	fully_tryptic	0	3	4		10.17	Prokka:EH215_02965|contig0044:31029..31304 HU-like DNA-binding protein [Bacteroides vulgatus CL14T03C19]	-10000	-1	-1	-1
4380	4380	27.91	5169	4380	3781	1452.73	484.915	3	6	ITMS	453368	4375	2	55823	54305	54305	78857	54305.4380.3781.3	1	1452.73	484.916	-0.72	-0.001	3.177	0.418	0.418	728.5	0.00137	21/44	21	44	EH215_02965	0	0	0	K.DSLSKEENVYLR.G	DSLSKEENVYLR	12	fully_tryptic	1	3	3		10.17	Prokka:EH215_02965|contig0044:31029..31304 HU-like DNA-binding protein [Bacteroides vulgatus CL14T03C19]	-10000	-1	-1	-1
5110	5110	29.33	5866	5110	4478	1002.55	501.777	2	3	ITMS	1188860	5108	2	55823	54305	54305	78857	54305.5110.4478.2	1	1002.55	501.777	0.42	0	3.159	0.462	0.462	861.4	0.00116	14/16	14	16	EH215_02965	0	0	0	K.ADIVNEITK.N	ADIVNEITK	9	fully_tryptic	0	3	2		10.17	Prokka:EH215_02965|contig0044:31029..31304 HU-like DNA-binding protein [Bacteroides vulgatus CL14T03C19]	-10000	-1	-1	-1
6379	6379	31.83	7080	6379	5692	2446.38	612.35	4	9	ITMS	165263	6371	2	55823	54305	54305	78857	54305.6379.5692.4	1	2446.38	612.351	-0.86	-0.002	2.839	0.488	0.488	1210.4	0.00083	36/126	36	126	EH215_02965	0	0	0	R.NISKNTTIIIPEHNIPAFKPAK.T	NISKNTTIIIPEHNIPAFKPAK	22	fully_tryptic	1	3	5		10.17	Prokka:EH215_02965|contig0044:31029..31304 HU-like DNA-binding protein [Bacteroides vulgatus CL14T03C19]	-10000	-1	-1	-1
4514	4514	28.17	5297	4514	3909	1378.73	460.247	3	2	ITMS	1055110	4513	2	55823	54305	54305	78857	54305.4514.3909.3	1	1378.72	460.246	0.38	0.001	2.358	0.314	0.314	817.8	0.00122	22/44	22	44	EH215_02965	0	0	0	-.M*TKADIVNEITK.N	M*TKADIVNEITK	12	fully_tryptic	1	3	3		10.17	Prokka:EH215_02965|contig0044:31029..31304 HU-like DNA-binding protein [Bacteroides vulgatus CL14T03C19]	-10000	-1	-1	-1
10288	10288	40.38	1030	10288	9426	1683.89	842.447	2	11	ITMS	6114.3	10278	2	55823	54305	54305	78857	54305.10288.9426.2	1	1683.89	842.447	-0.82	-0.001	2.283	0.479	0.479	305.6	0.00327	12/28	12	28	EH215_02965	0	0	0	K.VTVLTTLEAFM*DTVK.D	VTVLTTLEAFM*DTVK	15	fully_tryptic	0	3	2		10.17	Prokka:EH215_02965|contig0044:31029..31304 HU-like DNA-binding protein [Bacteroides vulgatus CL14T03C19]	-10000	-1	-1	-1
6282	6282	31.64	6987	6282	5599	840.461	420.734	2	4	ITMS	698081	6279	2	55823	54305	54305	78857	54305.6282.5599.2	1	840.461	420.734	-0.25	0	1.895	0.458	0.458	300.3	0.00333	10/14	10	14	EH215_02965	0	0	0	R.GFGSFVVK.K	GFGSFVVK	8	fully_tryptic	0	3	2		10.17	Prokka:EH215_02965|contig0044:31029..31304 HU-like DNA-binding protein [Bacteroides vulgatus CL14T03C19]	-10000	-1	-1	-1
4215	4215	27.6	5011	4215	3623	923.557	462.282	2	2	ITMS	3534590	4214	2	55823	54305	54305	78857	54305.4215.3623.2	1	923.556	462.282	0.82	0.001	1.811	0.362	0.362	268.6	0.00372	9/14	9	14	EH215_02965	0	0	0	K.TFTLSVKK.-	TFTLSVKK	8	fully_tryptic	1	3	3		10.17	Prokka:EH215_02965|contig0044:31029..31304 HU-like DNA-binding protein [Bacteroides vulgatus CL14T03C19]	-10000	-1	-1	-1
5660	5660	30.41	6392	5660	5004	795.462	398.235	2	3	ITMS	3120400	5658	2	55823	54305	54305	78857	54305.5660.5004.2	1	795.461	398.234	0.99	0.001	1.612	0.314	0.314	439.6	0.00227	10/12	10	12	EH215_02965	0	0	0	K.TFTLSVK.K	TFTLSVK	7	fully_tryptic	0	3	2		10.17	Prokka:EH215_02965|contig0044:31029..31304 HU-like DNA-binding protein [Bacteroides vulgatus CL14T03C19]	-10000	-1	-1	-1
10349	10349	40.58	1091	10349	9482	2232.14	744.718	3	5	ITMS	13925.8	10345	2	55823	54305	54305	78857	54305.10349.9482.3	1	2232.14	744.719	-1.65	-0.004	3.152	0.488	0.488	860.3	0.00116	26/80	26	80	EH215_02985	0	0	0	K.NM*TTGEQSLVTPDELLAVVKA.-	NM*TTGEQSLVTPDELLAVVKA	21	fully_tryptic	1	3	2		50.27	Prokka:EH215_02985|contig0045:complement(13346..14710) histidine--tRNA ligase [Bacteroides vulgatus CL14T03C19]	-10000	-1	-1	-1
6945	6945	32.96	7621	6945	6233	816.497	408.752	2	3	ITMS	165504	6943	2	55823	54305	54305	78857	54305.6945.6233.2	1	816.498	408.753	-0.44	0	2.041	0.297	0.297	493.9	0.00202	11/12	11	12	EH215_03001	0	0	0	R.ALVWLSK.A	ALVWLSK	7	fully_tryptic	0	3	2		24.71	Prokka:EH215_03001|contig0045:complement(37835..38515) putative neutral zinc metallopeptidase [Bacteroides vulgatus CL14T03C19]	-10000	-1	-1	-1
2940	2940	25.1	3799	2940	2411	662.387	331.697	2	8	ITMS	339510	2933	2	55823	54305	54305	78857	54305.2940.2411.2	1	662.387	331.697	-0.47	0	1.397	0.322	0.322	321	0.00312	8/10	8	10	EH215_03001	0	0	0	R.AYAPLK.M	AYAPLK	6	fully_tryptic	0	3	2		24.71	Prokka:EH215_03001|contig0045:complement(37835..38515) putative neutral zinc metallopeptidase [Bacteroides vulgatus CL14T03C19]	-10000	-1	-1	-1
5563	5563	30.21	6300	5563	4912	1739.86	870.435	2	19	ITMS	40157.7	5545	2	55823	54305	54305	78857	54305.5563.4912.2	1	1739.86	870.435	0.25	0	2.891	0.572	0.572	337.1	0.00297	11/30	11	30	EH215_03012	0	0	0	R.FTGNISESQAIALM*NK.F	FTGNISESQAIALM*NK	16	fully_tryptic	0	3	2		21.29	Prokka:EH215_03012|contig0046:12897..13466 hypothetical protein [Bacteroides vulgatus CL14T03C19]	-10000	-1	-1	-1
1909	1909	23.02	2824	1909	1436	1485.72	495.911	3	4	ITMS	474499	1906	2	55823	54305	54305	78857	54305.1909.1436.3	1	1485.72	495.911	-0.6	-0.001	3.307	0.547	0.547	1315	0.00076	23/48	23	48	EH215_03057	0	0	0	K.LSKEPPQEGSEER.S	LSKEPPQEGSEER	13	fully_tryptic	1	3	3		69.64	Prokka:EH215_03057|contig0047:20858..22666 putative TPR repeat-containing protein, YrrB-like [Bacteroides vulgatus CL14T03C19]	-10000	-1	-1	-1
4727	4727	28.58	5501	4727	4113	1101.63	367.88	3	8	ITMS	236526	4720	2	55823	54305	54305	78857	54305.4727.4113.3	1	1101.63	367.88	0.23	0	2.736	0.272	0.272	433.2	0.00231	14/32	14	32	EH215_03057	0	0	0	R.SEKELNLLR.K	SEKELNLLR	9	fully_tryptic	1	3	3		69.64	Prokka:EH215_03057|contig0047:20858..22666 putative TPR repeat-containing protein, YrrB-like [Bacteroides vulgatus CL14T03C19]	-10000	-1	-1	-1
8580	8580	36.29	9184	8580	7796	971.575	486.291	2	3	ITMS	63813.2	8578	2	55823	54305	54305	78857	54305.8580.7796.2	1	971.577	486.292	-1.7	-0.002	2.024	0.102	0.102	391.7	0.00255	11/14	11	14	EH215_03058	0	0	0	R.IELQDLLK.Q	IELQDLLK	8	fully_tryptic	0	3	2		31.39	Prokka:EH215_03058|contig0047:22663..23496 protein of unknown function (DUF4292) [Bacteroides vulgatus CL14T03C19]	-10000	-1	-1	-1
4588	4588	28.31	5368	4588	3980	1619.65	810.33	2	7	ITMS	427260	4582	2	55823	54305	54305	78857	54305.4588.3980.2	1	1619.65	810.33	0.08	0	4.362	0.62	0.62	1701.7	0.00059	22/28	22	28	EH215_03060	0	0	0	K.GYGFVEM*ADDEAGDK.A	GYGFVEM*ADDEAGDK	15	fully_tryptic	0	3	2		13.15	Prokka:EH215_03060|contig0047:25332..25703 RNA recognition motif (RRM, RBD, or RNP domain) [Bacteroides vulgatus CL14T03C19]	-10000	-1	-1	-1
3854	3854	26.9	4666	3854	3278	1834.78	612.264	3	9	ITMS	465622	3846	2	55823	54305	54305	78857	54305.3854.3278.3	1	1834.78	612.265	-1.2	-0.002	4.129	0.618	0.618	1155.3	0.00087	26/64	26	64	EH215_03060	0	0	0	R.SKGYGFVEM*ADDEAGDK.A	SKGYGFVEM*ADDEAGDK	17	fully_tryptic	1	3	3		13.15	Prokka:EH215_03060|contig0047:25332..25703 RNA recognition motif (RRM, RBD, or RNP domain) [Bacteroides vulgatus CL14T03C19]	-10000	-1	-1	-1
6079	6079	31.23	6793	6079	5405	1346.66	673.834	2	8	ITMS	249673	6072	2	55823	54305	54305	78857	54305.6079.5405.2	1	1346.66	673.835	-1.21	-0.002	4.026	0.728	0.728	1602.8	0.00062	19/24	19	24	EH215_03060	0	0	0	K.AIAALNEVDMDGK.T	AIAALNEVDMDGK	13	fully_tryptic	0	3	2		13.15	Prokka:EH215_03060|contig0047:25332..25703 RNA recognition motif (RRM, RBD, or RNP domain) [Bacteroides vulgatus CL14T03C19]	-10000	-1	-1	-1
5063	5063	29.24	5821	5063	4433	1362.66	681.833	2	2	ITMS	786149	5062	2	55823	54305	54305	78857	54305.5063.4433.2	1	1362.66	681.832	1.16	0.002	3.95	0.644	0.644	1268.3	0.00079	18/24	18	24	EH215_03060	0	0	0	K.AIAALNEVDM*DGK.T	AIAALNEVDM*DGK	13	fully_tryptic	0	3	2		13.15	Prokka:EH215_03060|contig0047:25332..25703 RNA recognition motif (RRM, RBD, or RNP domain) [Bacteroides vulgatus CL14T03C19]	-10000	-1	-1	-1
4932	4932	28.98	5697	4932	4309	1362.65	681.83	2	13	ITMS	130147	4920	2	55823	54305	54305	78857	54305.4932.4309.2	1	1362.66	681.832	-2.43	-0.003	3.311	0.668	0.668	919.7	0.00109	16/24	16	24	EH215_03060	0	0	0	K.AIAALNEVDM*DGK.T	AIAALNEVDM*DGK	13	fully_tryptic	0	3	2		13.15	Prokka:EH215_03060|contig0047:25332..25703 RNA recognition motif (RRM, RBD, or RNP domain) [Bacteroides vulgatus CL14T03C19]	-10000	-1	-1	-1
1245	1245	20.25	2325	1245	937	663.349	332.178	2	8	ITMS	354420	1238	2	55823	54305	54305	78857	54305.1245.0937.2	1	663.349	332.178	-0.85	-0.001	1.358	0	0.151	314.3	0.00318	6/8	6	8	EH215_03060	0	0	0	K.IIM*DR.E	IIM*DR	5	fully_tryptic	0	3	2		13.15	Prokka:EH215_03060|contig0047:25332..25703 RNA recognition motif (RRM, RBD, or RNP domain) [Bacteroides vulgatus CL14T03C19]	-10000	-1	-1	-1
6906	6906	32.88	7584	6906	6196	1683.86	842.434	2	10	ITMS	83469.7	6897	2	55823	54305	54305	78857	54305.6906.6196.2	1	1683.86	842.435	-1.39	-0.002	4.171	0.47	0.47	1727.9	0.00058	21/28	21	28	EH215_03089	0	0	0	K.M*ITNTYLAEQLGVSK.M	M*ITNTYLAEQLGVSK	15	fully_tryptic	0	3	2		8.04	Prokka:EH215_03089|contig0048:complement(26449..26658) Cro/C1-type HTH DNA-binding domain protein [Bacteroides vulgatus CL14T03C19]	-10000	-1	-1	-1
7496	7496	34.07	8148	7496	6760	2250.08	750.697	3	2	ITMS	2932990	7495	2	55823	54305	54305	78857	54305.7496.6760.3	1	2250.07	750.696	1.17	0.003	4.127	0.584	0.584	1004.9	0.001	31/72	31	72	EH215_03096	0	0	0	K.LEDAPWPATKDELIDYAM*R.S	LEDAPWPATKDELIDYAM*R	19	fully_tryptic	1	3	3		8.71	Prokka:EH215_03096|contig0048:complement(33785..34006) protein of unknown function (DUF2795) [Bacteroides vulgatus CL14T03C19]	-10000	-1	-1	-1
7636	7636	34.35	8282	7636	6894	1257.62	629.312	2	4	ITMS	923686	7633	2	55823	54305	54305	78857	54305.7636.6894.2	1	1257.62	629.313	-0.64	-0.001	3.663	0.637	0.637	1412.7	0.00071	16/18	16	18	EH215_03096	0	0	0	-.M*YWTLELASK.L	M*YWTLELASK	10	fully_tryptic	0	3	2		8.71	Prokka:EH215_03096|contig0048:complement(33785..34006) protein of unknown function (DUF2795) [Bacteroides vulgatus CL14T03C19]	-10000	-1	-1	-1
5201	5201	29.51	5953	5201	4565	1127.57	564.29	2	2	ITMS	1248890	5200	2	55823	54305	54305	78857	54305.5201.4565.2	1	1127.57	564.29	-0.69	-0.001	2.694	0.49	0.49	754	0.00133	14/18	14	18	EH215_03096	0	0	0	K.LEDAPWPATK.D	LEDAPWPATK	10	fully_tryptic	0	3	2		8.71	Prokka:EH215_03096|contig0048:complement(33785..34006) protein of unknown function (DUF2795) [Bacteroides vulgatus CL14T03C19]	-10000	-1	-1	-1
5028	5028	29.17	5788	5028	4400	1141.52	571.264	2	13	ITMS	620273	5016	2	55823	54305	54305	78857	54305.5028.4400.2	1	1141.52	571.263	0.4	0	2.658	0.323	0.323	918.8	0.00109	14/16	14	16	EH215_03096	0	0	0	K.DELIDYAM*R.S	DELIDYAM*R	9	fully_tryptic	0	3	2		8.71	Prokka:EH215_03096|contig0048:complement(33785..34006) protein of unknown function (DUF2795) [Bacteroides vulgatus CL14T03C19]	-10000	-1	-1	-1
8558	8558	36.24	9163	8558	7775	1368.52	684.766	2	4	ITMS	214689	8555	2	55823	54305	54305	78857	54305.8558.7775.2	1	1368.53	684.767	-1.77	-0.002	2.561	0.546	0.546	757.8	0.00132	12/18	12	18	EH215_03096	0	0	0	K.EDFFFNEEEY.-	EDFFFNEEEY	10	fully_tryptic	0	3	1		8.71	Prokka:EH215_03096|contig0048:complement(33785..34006) protein of unknown function (DUF2795) [Bacteroides vulgatus CL14T03C19]	-10000	-1	-1	-1
8380	8380	35.87	8993	8380	7605	2234.08	745.364	3	10	ITMS	81029.2	8371	2	55823	54305	54305	78857	54305.8380.7605.3	1	2234.08	745.365	-1.65	-0.004	2.001	0.306	0.306	515.4	0.00194	20/72	20	72	EH215_03096	0	0	0	K.LEDAPWPATKDELIDYAMR.S	LEDAPWPATKDELIDYAMR	19	fully_tryptic	1	3	3		8.71	Prokka:EH215_03096|contig0048:complement(33785..34006) protein of unknown function (DUF2795) [Bacteroides vulgatus CL14T03C19]	-10000	-1	-1	-1
9596	9596	38.51	10156	9596	8768	2043.07	681.696	3	8	ITMS	40367.7	9589	2	55823	54305	54305	78857	54305.9596.8768.3	1	2043.08	681.697	-1.3	-0.003	3.07	0.499	0.499	812.6	0.00123	26/80	26	80	EH215_03112	0	0	0	R.GATTEIDGALSNPAGLAFLPK.D	GATTEIDGALSNPAGLAFLPK	21	fully_tryptic	0	3	2		49.05	Prokka:EH215_03112|contig0049:15783..17144 outer membrane protein beta-barrel domain protein [Bacteroides vulgatus CL14T03C19]	-10000	-1	-1	-1
4637	4637	28.4	5415	4637	4027	1006.52	503.764	2	10	ITMS	369661	4628	2	55823	54305	54305	78857	54305.4637.4027.2	1	1006.52	503.764	0.03	0	3.32	0.448	0.448	1346.4	0.00074	16/18	16	18	EH215_03118	0	0	0	K.AFAAAIEDAK.T	AFAAAIEDAK	10	fully_tryptic	0	3	2		44.03	Prokka:EH215_03118|contig0049:complement(23988..25241) phosphoglycerate kinase [Bacteroides vulgatus CL14T03C19]	-10000	-1	-1	-1
8746	8746	36.64	9343	8746	7955	1438.74	719.873	2	8	ITMS	63965.9	8739	2	55823	54305	54305	78857	54305.8746.7955.2	1	1438.74	719.875	-2.01	-0.003	2.977	0.399	0.399	1065.5	0.00094	16/24	16	24	EH215_03118	0	0	0	K.YSLSQIVDAVSEK.L	YSLSQIVDAVSEK	13	fully_tryptic	0	3	2		44.03	Prokka:EH215_03118|contig0049:complement(23988..25241) phosphoglycerate kinase [Bacteroides vulgatus CL14T03C19]	-10000	-1	-1	-1
6350	6350	31.77	7052	6350	5664	1067.65	534.326	2	3	ITMS	779080	6348	2	55823	54305	54305	78857	54305.6350.5664.2	1	1067.65	534.327	-0.62	-0.001	2.843	0.656	0.656	586.7	0.0017	17/20	17	20	EH215_03118	0	0	0	K.ILPGVAAIKGE.-	ILPGVAAIKGE	11	fully_tryptic	1	3	2		44.03	Prokka:EH215_03118|contig0049:complement(23988..25241) phosphoglycerate kinase [Bacteroides vulgatus CL14T03C19]	-10000	-1	-1	-1
5027	5027	29.17	5787	5027	4399	1434.67	478.896	3	12	ITMS	311146	5016	2	55823	54305	54305	78857	54305.5027.4399.3	1	1434.68	478.897	-1.22	-0.002	2.465	0.287	0.287	547.7	0.00183	21/44	21	44	EH215_03118	0	0	0	-.M*M*TIDKFNFAGK.K	M*M*TIDKFNFAGK	12	fully_tryptic	1	3	3		44.03	Prokka:EH215_03118|contig0049:complement(23988..25241) phosphoglycerate kinase [Bacteroides vulgatus CL14T03C19]	-10000	-1	-1	-1
3395	3395	26.03	4227	3395	2839	786.472	393.74	2	10	ITMS	307030	3386	2	55823	54305	54305	78857	54305.3395.2839.2	1	786.472	393.74	0.42	0	1.768	0.139	0.139	219.6	0.00455	9/14	9	14	EH215_03118	0	0	0	R.AIAEAIAK.A	AIAEAIAK	8	fully_tryptic	0	3	2		44.03	Prokka:EH215_03118|contig0049:complement(23988..25241) phosphoglycerate kinase [Bacteroides vulgatus CL14T03C19]	-10000	-1	-1	-1
4266	4266	27.69	5060	4266	3672	1564.81	522.273	3	7	ITMS	284782	4260	2	55823	54305	54305	78857	54305.4266.3672.3	1	1564.81	522.274	-1.18	-0.002	4.099	0.203	0.203	1219	0.00082	25/48	25	48	EH215_03134	0	0	0	R.RTEEPIELVHEGR.I	RTEEPIELVHEGR	13	fully_tryptic	1	3	4		17.03	Prokka:EH215_03134|contig0050:complement(7898..8344) cold-shock DNA-binding domain protein [Bacteroides vulgatus CL14T03C19]	-10000	-1	-1	-1
8765	8765	36.69	9361	8765	7973	1298.75	649.88	2	4	ITMS	157030	8762	2	55823	54305	54305	78857	54305.8765.7973.2	1	1298.76	649.882	-2.33	-0.003	2.955	0.631	0.631	1239.7	0.00081	17/22	17	22	EH215_03146	0	0	0	R.LTLSGEILPLDK.S	LTLSGEILPLDK	12	fully_tryptic	0	3	2		20.09	Prokka:EH215_03146|contig0050:complement(18819..19373) protein of unknown function (DUF4251) [Bacteroides vulgatus CL14T03C19]	-10000	-1	-1	-1
4600	4600	28.33	5380	4600	3992	922.463	461.735	2	19	ITMS	198161	4582	2	55823	54305	54305	78857	54305.4600.3992.2	1	922.463	461.735	0.15	0	1.428	0.069	0.069	262.4	0.00381	10/14	10	14	EH215_03146	0	0	0	K.AFTLEADR.V	AFTLEADR	8	fully_tryptic	0	3	2		20.09	Prokka:EH215_03146|contig0050:complement(18819..19373) protein of unknown function (DUF4251) [Bacteroides vulgatus CL14T03C19]	-10000	-1	-1	-1
2831	2831	24.88	3696	2831	2308	1216.63	608.817	2	4	ITMS	1047330	2828	2	55823	54305	54305	78857	54305.2831.2308.2	1	1216.63	608.818	-1.57	-0.002	2.583	0.529	0.529	357.9	0.00279	14/24	14	24	EH215_03166	0	0	0	K.STPANSAAITAGR.S	STPANSAAITAGR	13	fully_tryptic	0	3	2		28.15	Prokka:EH215_03166|contig0051:8045..8800 NigD-like protein [Bacteroides vulgatus CL14T03C19]	-10000	-1	-1	-1
2841	2841	24.91	3705	2841	2317	1216.63	608.817	2	3	ITMS	787027	2839	2	55823	54305	54305	78857	54305.2841.2317.2	1	1216.63	608.818	-1.66	-0.002	1.499	0.149	0.149	170.4	0.00587	11/24	11	24	EH215_03166	0	0	0	K.STPANSAAITAGR.S	STPANSAAITAGR	13	fully_tryptic	0	3	2		28.15	Prokka:EH215_03166|contig0051:8045..8800 NigD-like protein [Bacteroides vulgatus CL14T03C19]	-10000	-1	-1	-1
5649	5649	30.38	6382	5649	4994	1368.61	684.806	2	15	ITMS	102787	5635	2	55823	54305	54305	78857	54305.5649.4994.2	1	1368.61	684.807	-1.21	-0.002	1.428	0.029	0.029	297	0.00337	9/20	9	20	EH215_03166	0	0	0	K.DAENPYEVEFR.H	DAENPYEVEFR	11	fully_tryptic	0	3	2		28.15	Prokka:EH215_03166|contig0051:8045..8800 NigD-like protein [Bacteroides vulgatus CL14T03C19]	-10000	-1	-1	-1
8422	8422	35.96	9033	8422	7645	1634.86	817.934	2	6	ITMS	75468.4	8417	2	55823	54305	54305	78857	54305.8422.7645.2	1	1634.86	817.935	-1.25	-0.002	4.024	0.673	0.673	1525	0.00066	20/28	20	28	EH215_03176	0	0	0	K.VGELSYEGLELINAK.E	VGELSYEGLELINAK	15	fully_tryptic	0	3	2		21.41	Prokka:EH215_03176|contig0051:complement(17220..17816) 50S ribosomal protein L25 [Bacteroides vulgatus CL14T03C19]	-10000	-1	-1	-1
8429	8429	35.97	9040	8429	7652	1200.72	600.862	2	13	ITMS	89619.1	8417	2	55823	54305	54305	78857	54305.8429.7652.2	1	1200.72	600.864	-2.07	-0.002	3.729	0.642	0.642	1295.2	0.00077	19/22	19	22	EH215_03176	0	0	0	R.LVVDVTSLGLGK.T	LVVDVTSLGLGK	12	fully_tryptic	0	3	2		21.41	Prokka:EH215_03176|contig0051:complement(17220..17816) 50S ribosomal protein L25 [Bacteroides vulgatus CL14T03C19]	-10000	-1	-1	-1
7901	7901	34.88	8535	7901	7147	2039.02	680.344	3	14	ITMS	82962.6	7888	2	55823	54305	54305	78857	54305.7901.7147.3	1	2039.02	680.345	-1.53	-0.003	2.134	0.229	0.229	142.4	0.00702	17/72	17	72	EH215_03176	0	0	0	K.DENGLPVATHFSVPTEGLR.N	DENGLPVATHFSVPTEGLR	19	fully_tryptic	0	3	3		21.41	Prokka:EH215_03176|contig0051:complement(17220..17816) 50S ribosomal protein L25 [Bacteroides vulgatus CL14T03C19]	-10000	-1	-1	-1
7429	7429	33.93	8084	7429	6696	1747.92	874.466	2	4	ITMS	1182880	7426	2	55823	54305	54305	78857	54305.7429.6696.2	1	1747.92	874.465	1.24	0.002	4.874	0.685	0.685	2569	0.00039	26/32	26	32	EH215_03179	0	0	0	K.NLEVGQEVITAGGIYGK.I	NLEVGQEVITAGGIYGK	17	fully_tryptic	0	3	2		11.6	Prokka:EH215_03179|contig0051:19558..19872 preprotein translocase subunit [Bacteroides vulgatus CL14T03C19]	-10000	-1	-1	-1
8630	8630	36.4	9232	8630	7844	1715.9	858.455	2	7	ITMS	132535	8624	2	55823	54305	54305	78857	54305.8630.7844.2	1	1715.91	858.457	-2.11	-0.004	4.414	0.556	0.556	1079.8	0.00093	21/30	21	30	EH215_03179	0	0	0	K.EIEDNTVVLEIASGVK.I	EIEDNTVVLEIASGVK	16	fully_tryptic	0	3	2		11.6	Prokka:EH215_03179|contig0051:19558..19872 preprotein translocase subunit [Bacteroides vulgatus CL14T03C19]	-10000	-1	-1	-1
3987	3987	27.16	4793	3987	3405	1591.78	796.395	2	4	ITMS	807198	3984	2	55823	54305	54305	78857	54305.3987.3405.2	1	1591.78	796.395	0.25	0	3.993	0.499	0.499	1946.9	0.00051	21/28	21	28	EH215_03179	0	0	0	R.NSIFANAASNQQQAK.-	NSIFANAASNQQQAK	15	fully_tryptic	0	3	2		11.6	Prokka:EH215_03179|contig0051:19558..19872 preprotein translocase subunit [Bacteroides vulgatus CL14T03C19]	-10000	-1	-1	-1
8119	8119	35.33	8743	8119	7355	1957.08	653.032	3	2	ITMS	211831	8118	2	55823	54305	54305	78857	54305.8119.7355.3	1	1957.09	653.033	-1.8	-0.004	3.682	0.514	0.514	913.4	0.00109	23/68	23	68	EH215_03179	0	0	0	K.IKEIEDNTVVLEIASGVK.I	IKEIEDNTVVLEIASGVK	18	fully_tryptic	1	3	3		11.6	Prokka:EH215_03179|contig0051:19558..19872 preprotein translocase subunit [Bacteroides vulgatus CL14T03C19]	-10000	-1	-1	-1
4203	4203	27.57	5000	4203	3612	1975.99	659.336	3	13	ITMS	370561	4191	2	55823	54305	54305	78857	54305.4203.3612.3	1	1975.99	659.336	-0.31	-0.001	3.362	0.266	0.266	1537.8	0.00065	31/68	31	68	EH215_03179	0	0	0	K.IDRNSIFANAASNQQQAK.-	IDRNSIFANAASNQQQAK	18	fully_tryptic	1	3	3		11.6	Prokka:EH215_03179|contig0051:19558..19872 preprotein translocase subunit [Bacteroides vulgatus CL14T03C19]	-10000	-1	-1	-1
3461	3461	26.16	4290	3461	2902	749.394	375.2	2	7	ITMS	442982	3455	2	55823	54305	54305	78857	54305.3461.2902.2	1	749.394	375.201	-0.63	0	1.283	0.075	0.075	182.2	0.00549	7/10	7	10	EH215_03179	0	0	0	K.EIANFR.K	EIANFR	6	fully_tryptic	0	3	2		11.6	Prokka:EH215_03179|contig0051:19558..19872 preprotein translocase subunit [Bacteroides vulgatus CL14T03C19]	-10000	-1	-1	-1
2060	2060	23.36	2964	2060	1576	1160.55	580.78	2	3	ITMS	770846	2058	2	55823	54305	54305	78857	54305.2060.1576.2	1	1160.55	580.781	-0.64	-0.001	3.487	0.4	0.4	1240.7	0.00081	15/18	15	18	EH215_03257	0	0	0	K.ITNEEVENGR.V	ITNEEVENGR	10	fully_tryptic	0	3	2		18.19	Prokka:EH215_03257|contig0054:complement(9328..9798) DUF3836 family of unknown function protein [Bacteroides vulgatus CL14T03C19]	-10000	-1	-1	-1
1996	1996	23.21	2905	1996	1517	1335.73	334.687	4	15	ITMS	1888540	1982	2	55823	54305	54305	78857	54305.1996.1517.4	1	1335.73	334.687	-0.58	-0.001	3.192	0.449	0.449	1174.7	0.00085	28/60	28	60	EH215_03257	0	0	0	R.YNDKGQIIEKK.S	YNDKGQIIEKK	11	fully_tryptic	2	3	4		18.19	Prokka:EH215_03257|contig0054:complement(9328..9798) DUF3836 family of unknown function protein [Bacteroides vulgatus CL14T03C19]	-10000	-1	-1	-1
2405	2405	24.04	3293	2405	1905	1207.63	403.216	3	2	ITMS	4803110	2404	2	55823	54305	54305	78857	54305.2405.1905.3	1	1207.63	403.215	1.36	0.002	2.973	0.413	0.413	1038.8	0.00096	22/36	22	36	EH215_03257	0	0	0	R.YNDKGQIIEK.K	YNDKGQIIEK	10	fully_tryptic	1	3	3		18.19	Prokka:EH215_03257|contig0054:complement(9328..9798) DUF3836 family of unknown function protein [Bacteroides vulgatus CL14T03C19]	-10000	-1	-1	-1
2429	2429	24.09	3316	2429	1928	918.54	459.774	2	3	ITMS	1864140	2427	2	55823	54305	54305	78857	54305.2429.1928.2	1	918.541	459.774	-0.39	0	2.207	0.189	0.189	542.1	0.00184	11/14	11	14	EH215_03257	0	0	0	K.KAFVPTQK.Y	KAFVPTQK	8	fully_tryptic	1	3	3		18.19	Prokka:EH215_03257|contig0054:complement(9328..9798) DUF3836 family of unknown function protein [Bacteroides vulgatus CL14T03C19]	-10000	-1	-1	-1
3073	3073	25.36	3926	3073	2538	790.447	395.727	2	3	ITMS	3834560	3071	2	55823	54305	54305	78857	54305.3073.2538.2	1	790.446	395.727	2.02	0.002	1.891	0.138	0.138	654.4	0.00153	11/12	11	12	EH215_03257	0	0	0	K.AFVPTQK.Y	AFVPTQK	7	fully_tryptic	0	3	2		18.19	Prokka:EH215_03257|contig0054:complement(9328..9798) DUF3836 family of unknown function protein [Bacteroides vulgatus CL14T03C19]	-10000	-1	-1	-1
1956	1956	23.13	2867	1956	1479	1247.56	624.282	2	6	ITMS	260411	1951	2	55823	54305	54305	78857	54305.1956.1479.2	1	1247.56	624.282	-0.62	-0.001	2.871	0.611	0.611	557.2	0.00179	14/22	14	22	EH215_03265	0	0	0	K.VDM*EAAGENAPK.G	VDM*EAAGENAPK	12	fully_tryptic	0	3	2		30.54	Prokka:EH215_03265|contig0054:complement(15268..16107) 30S ribosomal protein S2 [Bacteroides vulgatus CL14T03C19]	-10000	-1	-1	-1
4333	4333	27.82	5124	4333	3736	1193.57	597.287	2	5	ITMS	529650	4329	2	55823	54305	54305	78857	54305.4333.3736.2	1	1193.57	597.288	-0.65	-0.001	2.852	0.446	0.446	637.7	0.00157	12/20	12	20	EH215_03265	0	0	0	K.AAAFLKEDEEA.-	AAAFLKEDEEA	11	fully_tryptic	1	3	2		30.54	Prokka:EH215_03265|contig0054:complement(15268..16107) 30S ribosomal protein S2 [Bacteroides vulgatus CL14T03C19]	-10000	-1	-1	-1
2550	2550	24.32	3432	2550	2044	1435.67	479.229	3	11	ITMS	474320	2540	2	55823	54305	54305	78857	54305.2550.2044.3	1	1435.67	479.229	-0.38	-0.001	2.738	0.3	0.3	1327.2	0.00075	24/48	24	48	EH215_03265	0	0	0	R.M*DKAEEEAINAAK.A	M*DKAEEEAINAAK	13	fully_tryptic	1	3	3		30.54	Prokka:EH215_03265|contig0054:complement(15268..16107) 30S ribosomal protein S2 [Bacteroides vulgatus CL14T03C19]	-10000	-1	-1	-1
1858	1858	22.9	2777	1858	1389	1703.82	568.613	3	4	ITMS	1029430	1855	2	55823	54305	54305	78857	54305.1858.1389.3	1	1703.83	568.614	-1.28	-0.002	2.448	0.357	0.357	518.8	0.00193	19/60	19	60	EH215_03265	0	0	0	R.KAEKVDM*EAAGENAPK.G	KAEKVDM*EAAGENAPK	16	fully_tryptic	2	3	4		30.54	Prokka:EH215_03265|contig0054:complement(15268..16107) 30S ribosomal protein S2 [Bacteroides vulgatus CL14T03C19]	-10000	-1	-1	-1
6239	6239	31.55	6946	6239	5558	1667.85	834.428	2	7	ITMS	70578.7	6233	2	55823	54305	54305	78857	54305.6239.5558.2	1	1667.85	834.429	-1.07	-0.002	3.692	0.641	0.641	1133.7	0.00088	19/30	19	30	EH215_03266	0	0	0	K.VNLYGGGFTGQSQALR.L	VNLYGGGFTGQSQALR	16	fully_tryptic	0	3	2		14.52	Prokka:EH215_03266|contig0054:complement(16240..16626) 30S ribosomal protein S9 [Bacteroides vulgatus CL14T03C19]	-10000	-1	-1	-1
3943	3943	27.07	4751	3943	3363	1004.52	502.763	2	6	ITMS	464356	3938	2	55823	54305	54305	78857	54305.3943.3363.2	1	1004.52	502.763	-0.37	0	2.657	0.532	0.532	970.5	0.00103	14/16	14	16	EH215_03266	0	0	0	-.M*EVVNALGR.R	M*EVVNALGR	9	fully_tryptic	0	3	2		14.52	Prokka:EH215_03266|contig0054:complement(16240..16626) 30S ribosomal protein S9 [Bacteroides vulgatus CL14T03C19]	-10000	-1	-1	-1
5287	5287	29.67	6036	5287	4648	988.524	494.766	2	19	ITMS	74937.3	5269	2	55823	54305	54305	78857	54305.5287.4648.2	1	988.524	494.766	-0.5	0	1.642	0.132	0.132	311.6	0.00321	10/16	10	16	EH215_03266	0	0	0	-.MEVVNALGR.R	MEVVNALGR	9	fully_tryptic	0	3	2		14.52	Prokka:EH215_03266|contig0054:complement(16240..16626) 30S ribosomal protein S9 [Bacteroides vulgatus CL14T03C19]	-10000	-1	-1	-1
2656	2656	24.52	3533	2656	2145	873.402	437.205	2	2	ITMS	1566760	2655	2	55823	54305	54305	78857	54305.2656.2145.2	1	873.402	437.205	-0.27	0	2.091	0.223	0.223	321.7	0.00311	9/12	9	12	EH215_03267	0	0	0	-.M*DTLSYK.T	M*DTLSYK	7	fully_tryptic	0	3	2		17.12	Prokka:EH215_03267|contig0054:complement(16633..17094) 50S ribosomal protein L13 [Bacteroides vulgatus CL14T03C19]	-10000	-1	-1	-1
2585	2585	24.38	3466	2585	2078	1080.51	540.756	2	23	ITMS	295585	2563	2	55823	54305	54305	78857	54305.2585.2078.2	1	1080.51	540.757	-0.83	-0.001	1.408	0.254	0.254	95.5	0.01047	7/16	7	16	EH215_03267	0	0	0	R.EM*TPAQLM*K.K	EM*TPAQLM*K	9	fully_tryptic	0	3	2		17.12	Prokka:EH215_03267|contig0054:complement(16633..17094) 50S ribosomal protein L13 [Bacteroides vulgatus CL14T03C19]	-10000	-1	-1	-1
9926	9926	39.33	10471	9926	9083	1659.86	830.433	2	3	ITMS	22529.5	9924	2	55823	54305	54305	78857	54305.9926.9083.2	1	1659.86	830.435	-1.95	-0.003	3.943	0.509	0.509	1012.5	0.00099	18/28	18	28	EH215_03273	0	0	0	-.M*ELDLLTAISPIDGR.Y	M*ELDLLTAISPIDGR	15	fully_tryptic	0	3	2		50.9	Prokka:EH215_03273|contig0054:complement(22190..23536) adenylosuccinate lyase [Bacteroides vulgatus CL14T03C19]	-10000	-1	-1	-1
5157	5157	29.42	5911	5157	4523	1114.59	557.798	2	4	ITMS	440571	5154	2	55823	54305	54305	78857	54305.5157.4523.2	1	1114.59	557.798	-0.7	-0.001	2.386	0.555	0.555	776.6	0.00129	14/18	14	18	EH215_03273	0	0	0	R.VITPHNYTGI.-	VITPHNYTGI	10	fully_tryptic	0	3	2		50.9	Prokka:EH215_03273|contig0054:complement(22190..23536) adenylosuccinate lyase [Bacteroides vulgatus CL14T03C19]	-10000	-1	-1	-1
2548	2548	24.31	3430	2548	2042	1081.48	541.243	2	9	ITMS	328446	2540	2	55823	54305	54305	78857	54305.2548.2042.2	1	1081.48	541.243	-0.54	-0.001	2.61	0.428	0.428	611.4	0.00164	13/16	13	16	EH215_03294	0	0	0	R.VEGDYDEVR.K	VEGDYDEVR	9	fully_tryptic	0	3	2		14.71	Prokka:EH215_03294|contig0055:complement(17173..17550) lactoylglutathione lyase [Bacteroides vulgatus CL14T03C19]	-10000	-1	-1	-1
4460	4460	28.06	5246	4460	3858	1559.76	520.591	3	17	ITMS	180260	4444	2	55823	54305	54305	78857	54305.4460.3858.3	1	1559.76	520.592	-0.87	-0.001	2.231	0.353	0.353	492.9	0.00203	21/48	21	48	EH215_03294	0	0	0	K.FYETALGLHESHR.K	FYETALGLHESHR	13	fully_tryptic	0	3	4		14.71	Prokka:EH215_03294|contig0055:complement(17173..17550) lactoylglutathione lyase [Bacteroides vulgatus CL14T03C19]	-10000	-1	-1	-1
7769	7769	34.62	8409	7769	7021	1513.86	757.434	2	2	ITMS	2349920	7768	2	55823	54305	54305	78857	54305.7769.7021.2	1	1513.86	757.433	1.64	0.002	5.122	0.616	0.616	2692.6	0.00037	24/28	24	28	EH215_03297	0	0	0	K.NVLAEAGLTTANIVK.T	NVLAEAGLTTANIVK	15	fully_tryptic	0	3	2		13.25	Prokka:EH215_03297|contig0055:complement(19722..20099) enamine/imine deaminase [Bacteroides vulgatus CL14T03C19]	-10000	-1	-1	-1
8719	8719	36.59	9317	8719	7929	1256.72	628.863	2	4	ITMS	50022.4	8716	2	55823	54305	54305	78857	54305.8719.7929.2	1	1256.72	628.864	-2.25	-0.003	4.096	0.585	0.585	1942.6	0.00051	17/22	17	22	EH215_03297	0	0	0	K.GALVEIESIAVR.-	GALVEIESIAVR	12	fully_tryptic	0	3	2		13.25	Prokka:EH215_03297|contig0055:complement(19722..20099) enamine/imine deaminase [Bacteroides vulgatus CL14T03C19]	-10000	-1	-1	-1
8165	8165	35.43	8787	8165	7399	1256.72	628.864	2	2	ITMS	689865	8164	2	55823	54305	54305	78857	54305.8165.7399.2	1	1256.72	628.864	-0.16	0	3.922	0.647	0.647	1709.1	0.00059	17/22	17	22	EH215_03297	0	0	0	K.GALVEIESIAVR.-	GALVEIESIAVR	12	fully_tryptic	0	3	2		13.25	Prokka:EH215_03297|contig0055:complement(19722..20099) enamine/imine deaminase [Bacteroides vulgatus CL14T03C19]	-10000	-1	-1	-1
8280	8280	35.67	8897	8280	7509	1256.72	628.864	2	2	ITMS	326591	8279	2	55823	54305	54305	78857	54305.8280.7509.2	1	1256.72	628.864	-0.21	0	3.772	0.619	0.619	1744.2	0.00057	17/22	17	22	EH215_03297	0	0	0	K.GALVEIESIAVR.-	GALVEIESIAVR	12	fully_tryptic	0	3	2		13.25	Prokka:EH215_03297|contig0055:complement(19722..20099) enamine/imine deaminase [Bacteroides vulgatus CL14T03C19]	-10000	-1	-1	-1
8397	8397	35.91	9009	8397	7621	1256.72	628.864	2	4	ITMS	72183.8	8394	2	55823	54305	54305	78857	54305.8397.7621.2	1	1256.72	628.864	-0.8	-0.001	3.668	0.506	0.506	1841.3	0.00054	17/22	17	22	EH215_03297	0	0	0	K.GALVEIESIAVR.-	GALVEIESIAVR	12	fully_tryptic	0	3	2		13.25	Prokka:EH215_03297|contig0055:complement(19722..20099) enamine/imine deaminase [Bacteroides vulgatus CL14T03C19]	-10000	-1	-1	-1
8585	8585	36.3	9189	8585	7801	1256.72	628.863	2	8	ITMS	41000.8	8578	2	55823	54305	54305	78857	54305.8585.7801.2	1	1256.72	628.864	-2.01	-0.003	3.386	0.525	0.525	1841.3	0.00054	17/22	17	22	EH215_03297	0	0	0	K.GALVEIESIAVR.-	GALVEIESIAVR	12	fully_tryptic	0	3	2		13.25	Prokka:EH215_03297|contig0055:complement(19722..20099) enamine/imine deaminase [Bacteroides vulgatus CL14T03C19]	-10000	-1	-1	-1
9178	9178	37.59	9756	9178	8368	2254.07	752.03	3	4	ITMS	161733	9175	2	55823	54305	54305	78857	54305.9178.8368.3	1	2254.08	752.031	-1.16	-0.003	3.284	0.598	0.598	683.9	0.00146	23/76	23	76	EH215_03297	0	0	0	K.TTVFLADM*SLFAEM*NAVYAK.Y	TTVFLADM*SLFAEM*NAVYAK	20	fully_tryptic	0	3	2		13.25	Prokka:EH215_03297|contig0055:complement(19722..20099) enamine/imine deaminase [Bacteroides vulgatus CL14T03C19]	-10000	-1	-1	-1
5140	5140	29.39	5895	5140	4507	1101.5	551.254	2	10	ITMS	693896	5131	2	55823	54305	54305	78857	54305.5140.4507.2	1	1101.5	551.254	0.28	0	3.158	0.581	0.581	826.6	0.00121	14/16	14	16	EH215_03297	0	0	0	K.YFEGDFPAR.S	YFEGDFPAR	9	fully_tryptic	0	3	2		13.25	Prokka:EH215_03297|contig0055:complement(19722..20099) enamine/imine deaminase [Bacteroides vulgatus CL14T03C19]	-10000	-1	-1	-1
8701	8701	36.55	9300	8701	7912	1665.99	556	3	9	ITMS	33581.9	8693	2	55823	54305	54305	78857	54305.8701.7912.3	1	1665.99	556.001	-2.16	-0.004	3.005	0.422	0.422	789.4	0.00127	23/60	23	60	EH215_03297	0	0	0	K.ALPKGALVEIESIAVR.-	ALPKGALVEIESIAVR	16	fully_tryptic	1	3	3		13.25	Prokka:EH215_03297|contig0055:complement(19722..20099) enamine/imine deaminase [Bacteroides vulgatus CL14T03C19]	-10000	-1	-1	-1
6322	6322	31.71	7026	6322	5638	1101.5	551.253	2	21	ITMS	205448	6302	2	55823	54305	54305	78857	54305.6322.5638.2	1	1101.5	551.254	-1.04	-0.001	2.735	0.633	0.633	763.8	0.00131	13/16	13	16	EH215_03297	0	0	0	K.YFEGDFPAR.S	YFEGDFPAR	9	fully_tryptic	0	3	2		13.25	Prokka:EH215_03297|contig0055:complement(19722..20099) enamine/imine deaminase [Bacteroides vulgatus CL14T03C19]	-10000	-1	-1	-1
2911	2911	25.05	3771	2911	2383	864.519	432.763	2	2	ITMS	1796820	2910	2	55823	54305	54305	78857	54305.2911.2383.2	1	864.519	432.763	-0.11	0	2.644	0.366	0.366	474.8	0.00211	11/12	11	12	EH215_03297	0	0	0	K.KVIFTEK.A	KVIFTEK	7	fully_tryptic	1	3	3		13.25	Prokka:EH215_03297|contig0055:complement(19722..20099) enamine/imine deaminase [Bacteroides vulgatus CL14T03C19]	-10000	-1	-1	-1
10448	10448	40.9	1190	10448	9574	1256.72	628.864	2	14	ITMS	7638.8	10435	2	55823	54305	54305	78857	54305.10448.9574.2	1	1256.72	628.864	-0.42	-0.001	2.557	0.373	0.373	481.2	0.00208	14/22	14	22	EH215_03297	0	0	0	K.GALVEIESIAVR.-	GALVEIESIAVR	12	fully_tryptic	0	3	2		13.25	Prokka:EH215_03297|contig0055:complement(19722..20099) enamine/imine deaminase [Bacteroides vulgatus CL14T03C19]	-10000	-1	-1	-1
8921	8921	37.03	9511	8921	8123	1256.72	628.863	2	22	ITMS	21703.9	8900	2	55823	54305	54305	78857	54305.8921.8123.2	1	1256.72	628.864	-1.99	-0.003	2.535	0.491	0.491	453.6	0.0022	14/22	14	22	EH215_03297	0	0	0	K.GALVEIESIAVR.-	GALVEIESIAVR	12	fully_tryptic	0	3	2		13.25	Prokka:EH215_03297|contig0055:complement(19722..20099) enamine/imine deaminase [Bacteroides vulgatus CL14T03C19]	-10000	-1	-1	-1
5247	5247	29.6	5997	5247	4609	1101.5	551.254	2	2	ITMS	1128070	5246	2	55823	54305	54305	78857	54305.5247.4609.2	1	1101.5	551.254	0.4	0	2.312	0.648	0.648	549.5	0.00182	12/16	12	16	EH215_03297	0	0	0	K.YFEGDFPAR.S	YFEGDFPAR	9	fully_tryptic	0	3	2		13.25	Prokka:EH215_03297|contig0055:complement(19722..20099) enamine/imine deaminase [Bacteroides vulgatus CL14T03C19]	-10000	-1	-1	-1
5475	5475	30.04	6216	5475	4828	1101.5	551.253	2	23	ITMS	115196	5453	2	55823	54305	54305	78857	54305.5475.4828.2	1	1101.5	551.254	-0.74	-0.001	1.86	0.38	0.38	646.3	0.00155	13/16	13	16	EH215_03297	0	0	0	K.YFEGDFPAR.S	YFEGDFPAR	9	fully_tryptic	0	3	2		13.25	Prokka:EH215_03297|contig0055:complement(19722..20099) enamine/imine deaminase [Bacteroides vulgatus CL14T03C19]	-10000	-1	-1	-1
3710	3710	26.63	4528	3710	3140	736.424	368.716	2	3	ITMS	5040710	3708	2	55823	54305	54305	78857	54305.3710.3140.2	1	736.424	368.716	0.37	0	1.227	0.001	0.001	202.1	0.00495	7/10	7	10	EH215_03297	0	0	0	K.VIFTEK.A	VIFTEK	6	fully_tryptic	0	3	2		13.25	Prokka:EH215_03297|contig0055:complement(19722..20099) enamine/imine deaminase [Bacteroides vulgatus CL14T03C19]	-10000	-1	-1	-1
10312	10312	40.46	1054	10312	9448	1446.73	723.871	2	4	ITMS	17411.5	10309	2	55823	54305	54305	78857	54305.10312.9448.2	1	1446.74	723.872	-1.26	-0.002	2.611	0.565	0.565	384.9	0.0026	13/24	13	24	EH215_03373	0	0	0	K.EVSVEIPFEVVAE.-	EVSVEIPFEVVAE	13	fully_tryptic	0	3	1		16.15	Prokka:EH215_03373|contig0058:complement(6621..7064) 50S ribosomal protein L9 [Bacteroides vulgatus CL14T03C19]	-10000	-1	-1	-1
5095	5095	29.3	5852	5095	4464	905.509	453.258	2	11	ITMS	211499	5085	2	55823	54305	54305	78857	54305.5095.4464.2	1	905.509	453.258	-0.41	0	1.599	0.084	0.084	393.4	0.00254	10/14	10	14	EH215_03373	0	0	0	R.NYLIPTGK.A	NYLIPTGK	8	fully_tryptic	0	3	2		16.15	Prokka:EH215_03373|contig0058:complement(6621..7064) 50S ribosomal protein L9 [Bacteroides vulgatus CL14T03C19]	-10000	-1	-1	-1
10947	10947	42.51	1691	10947	10036	2372.18	791.399	3	6	ITMS	8312.5	10942	2	55823	54305	54305	78857	54305.10947.10036.3	1	2372.19	791.401	-1.7	-0.004	3.952	0.529	0.529	1087.9	0.00092	28/76	28	76	EH215_03375	0	0	0	-.M*NQYETVFILTPVLSDVQMK.E	M*NQYETVFILTPVLSDVQMK	20	fully_tryptic	0	3	2		13.42	Prokka:EH215_03375|contig0058:complement(7352..7696) 30S ribosomal protein S6 [Bacteroides vulgatus CL14T03C19]	-10000	-1	-1	-1
10564	10564	41.3	1306	10564	9679	2388.18	796.731	3	2	ITMS	14245.6	10563	2	55823	54305	54305	78857	54305.10564.9679.3	1	2388.18	796.732	-1.35	-0.003	3.86	0.535	0.535	701.3	0.00143	26/76	26	76	EH215_03375	0	0	0	-.M*NQYETVFILTPVLSDVQM*K.E	M*NQYETVFILTPVLSDVQM*K	20	fully_tryptic	0	3	2		13.42	Prokka:EH215_03375|contig0058:complement(7352..7696) 30S ribosomal protein S6 [Bacteroides vulgatus CL14T03C19]	-10000	-1	-1	-1
9328	9328	37.91	9900	9328	8512	2057.05	686.355	3	16	ITMS	44179.6	9313	2	55823	54305	54305	78857	54305.9328.8512.3	1	2057.05	686.356	-1.88	-0.004	3.584	0.392	0.392	1011.5	0.00099	26/72	26	72	EH215_03375	0	0	0	K.GILTAEGAEIINEENWGLK.K	GILTAEGAEIINEENWGLK	19	fully_tryptic	0	3	2		13.42	Prokka:EH215_03375|contig0058:complement(7352..7696) 30S ribosomal protein S6 [Bacteroides vulgatus CL14T03C19]	-10000	-1	-1	-1
9197	9197	37.63	9775	9197	8387	1332.68	666.845	2	23	ITMS	52977.4	9175	2	55823	54305	54305	78857	54305.9197.8387.2	1	1332.68	666.845	-0.95	-0.001	3.286	0.567	0.567	1008.1	0.00099	15/20	15	20	EH215_03375	0	0	0	K.STGFYQLIEFK.A	STGFYQLIEFK	11	fully_tryptic	0	3	2		13.42	Prokka:EH215_03375|contig0058:complement(7352..7696) 30S ribosomal protein S6 [Bacteroides vulgatus CL14T03C19]	-10000	-1	-1	-1
10792	10792	42.01	1537	10792	9893	2372.19	791.4	3	6	ITMS	10028.3	10787	2	55823	54305	54305	78857	54305.10792.9893.3	1	2372.19	791.401	-0.43	-0.001	2.828	0.455	0.455	385.3	0.0026	22/76	22	76	EH215_03375	0	0	0	-.MNQYETVFILTPVLSDVQM*K.E	MNQYETVFILTPVLSDVQM*K	20	fully_tryptic	0	3	2		13.42	Prokka:EH215_03375|contig0058:complement(7352..7696) 30S ribosomal protein S6 [Bacteroides vulgatus CL14T03C19]	-10000	-1	-1	-1
8447	8447	36.01	9057	8447	7669	2185.15	729.054	3	8	ITMS	199560	8440	2	55823	54305	54305	78857	54305.8447.7669.3	1	2185.15	729.055	-1.79	-0.004	2.254	0.347	0.347	384.2	0.0026	22/76	22	76	EH215_03375	0	0	0	K.GILTAEGAEIINEENWGLKK.L	GILTAEGAEIINEENWGLKK	20	fully_tryptic	1	3	3		13.42	Prokka:EH215_03375|contig0058:complement(7352..7696) 30S ribosomal protein S6 [Bacteroides vulgatus CL14T03C19]	-10000	-1	-1	-1
3096	3096	25.4	3948	3096	2560	960.587	320.867	3	3	ITMS	1281510	3094	2	55823	54305	54305	78857	54305.3096.2560.3	1	960.588	320.867	-0.25	0	2.122	0.425	0.425	356.3	0.00281	14/28	14	28	EH215_03375	0	0	0	K.LAYPIQKK.S	LAYPIQKK	8	fully_tryptic	1	3	3		13.42	Prokka:EH215_03375|contig0058:complement(7352..7696) 30S ribosomal protein S6 [Bacteroides vulgatus CL14T03C19]	-10000	-1	-1	-1
5981	5981	31.04	6699	5981	5311	791.441	396.224	2	2	ITMS	507519	5980	2	55823	54305	54305	78857	54305.5981.5311.2	1	791.441	396.224	-0.52	0	1.636	0.218	0.218	322.7	0.0031	8/10	8	10	EH215_03375	0	0	0	K.LEINFR.R	LEINFR	6	fully_tryptic	0	3	2		13.42	Prokka:EH215_03375|contig0058:complement(7352..7696) 30S ribosomal protein S6 [Bacteroides vulgatus CL14T03C19]	-10000	-1	-1	-1
4055	4055	27.29	4858	4055	3470	832.492	416.75	2	3	ITMS	1577190	4053	2	55823	54305	54305	78857	54305.4055.3470.2	1	832.493	416.75	-0.66	-0.001	1.58	0.143	0.143	313	0.00319	9/12	9	12	EH215_03375	0	0	0	K.LAYPIQK.K	LAYPIQK	7	fully_tryptic	0	3	2		13.42	Prokka:EH215_03375|contig0058:complement(7352..7696) 30S ribosomal protein S6 [Bacteroides vulgatus CL14T03C19]	-10000	-1	-1	-1
5527	5527	30.14	6265	5527	4877	1277.68	426.566	3	6	ITMS	270662	5522	2	55823	54305	54305	78857	54305.5527.4877.3	1	1277.68	426.566	-0.65	-0.001	3.147	0.138	0.138	679.8	0.00147	17/40	17	40	EH215_03378	0	0	0	K.KDGFTLAQEIR.Q	KDGFTLAQEIR	11	fully_tryptic	1	3	3		26.79	Prokka:EH215_03378|contig0058:complement(8719..9417) putative response regulator, MprA-like [Bacteroides vulgatus CL14T03C19]	-10000	-1	-1	-1
10091	10091	39.79	828	10091	9240	1528.87	764.939	2	3	ITMS	54437.7	10089	2	55823	54305	54305	78857	54305.10091.9240.2	1	1528.87	764.94	-2.37	-0.004	2.284	0.49	0.49	367	0.00272	14/26	14	26	EH215_03378	0	0	0	R.QANAEIPIIFLTAK.T	QANAEIPIIFLTAK	14	fully_tryptic	0	3	2		26.79	Prokka:EH215_03378|contig0058:complement(8719..9417) putative response regulator, MprA-like [Bacteroides vulgatus CL14T03C19]	-10000	-1	-1	-1
8060	8060	35.21	8687	8060	7299	1527.72	764.363	2	12	ITMS	105139	8049	2	55823	54305	54305	78857	54305.8060.7299.2	1	1527.72	764.365	-2.28	-0.003	1.774	0.428	0.428	256.3	0.0039	11/22	11	22	EH215_03378	0	0	0	K.TIWIDDNYFNAR.S	TIWIDDNYFNAR	12	fully_tryptic	0	3	2		26.79	Prokka:EH215_03378|contig0058:complement(8719..9417) putative response regulator, MprA-like [Bacteroides vulgatus CL14T03C19]	-10000	-1	-1	-1
10061	10061	39.69	797	10061	9212	1862.98	931.992	2	14	ITMS	8594.9	10048	2	55823	54305	54305	78857	54305.10061.9212.2	1	1862.98	931.993	-0.79	-0.001	2.203	0.269	0.269	249.3	0.00401	12/30	12	30	EH215_03380	0	0	0	K.ILEPIYDVEVFVPSDK.M	ILEPIYDVEVFVPSDK	16	fully_tryptic	0	3	2		80.48	Prokka:EH215_03380|contig0058:complement(11250..13409) elongation factor G [Bacteroides vulgatus CL14T03C19]	-10000	-1	-1	-1
9391	9391	38.04	9960	9391	8572	2498.28	833.431	3	10	ITMS	65264.4	9382	2	55823	54305	54305	78857	54305.9391.8572.3	1	2498.28	833.432	-1.27	-0.003	3.8	0.56	0.56	1097.9	0.00091	31/88	31	88	EH215_03388	0	0	0	R.NM*IVTDEVIEAPTSLVIPEAANR.E	NM*IVTDEVIEAPTSLVIPEAANR	23	fully_tryptic	0	3	2		36.44	Prokka:EH215_03388|contig0059:complement(234..1199) N-acetylornithine carbamoyltransferase [Bacteroides vulgatus CL14T03C19]	-10000	-1	-1	-1
6490	6490	32.05	7186	6490	5798	1445.78	723.395	2	8	ITMS	274093	6483	2	55823	54305	54305	78857	54305.6490.5798.2	1	1445.78	723.396	-0.78	-0.001	4.484	0.622	0.622	1621.2	0.00062	23/28	23	28	EH215_03399	0	0	1	K.DATGETVIGASVVVK.G	DATGETVIGASVVVK	15	fully_tryptic	0	3	2		124.83	Prokka:EH215_03399|contig0059:complement(19445..22855) carboxypeptidase regulatory-like domain protein [Bacteroides vulgatus CL14T03C19]	-10000	-1	-1	-1
6839	6839	32.75	7520	6839	6132	1257.68	629.344	2	12	ITMS	192502	6828	2	55823	54305	54305	78857	54305.6839.6132.2	1	1257.68	629.346	-2.03	-0.003	2.898	0.507	0.507	559.7	0.00179	14/20	14	20	EH215_03399	0	0	0	K.WTGQPIDVTLK.D	WTGQPIDVTLK	11	fully_tryptic	0	3	2		124.83	Prokka:EH215_03399|contig0059:complement(19445..22855) carboxypeptidase regulatory-like domain protein [Bacteroides vulgatus CL14T03C19]	-10000	-1	-1	-1
6294	6294	31.66	6999	6294	5611	1401.76	701.382	2	16	ITMS	495760	6279	2	55823	54305	54305	78857	54305.6294.5611.2	1	1401.76	701.383	-1.33	-0.002	4.753	0.484	0.484	2127.7	0.00047	24/28	24	28	EH215_03403	0	0	0	K.DATGEGVIGASVVVK.G	DATGEGVIGASVVVK	15	fully_tryptic	0	3	2		76	Prokka:EH215_03403|contig0059:complement(27944..30034) carboxypeptidase regulatory-like domain protein [Bacteroides vulgatus CL14T03C19]	-10000	-1	-1	-1
4403	4403	27.95	5191	4403	3803	927.537	464.272	2	6	ITMS	668906	4398	2	55823	54305	54305	78857	54305.4403.3803.2	1	927.537	464.272	-0.21	0	2.879	0.539	0.539	981.4	0.00102	14/16	14	16	EH215_03426	0	0	0	K.GIAIAVNNR.M	GIAIAVNNR	9	fully_tryptic	0	3	2		7.15	Prokka:EH215_03426|contig0060:23149..23349 putative sulfur carrier protein, ThiS-like [Bacteroides vulgatus CL14T03C19]	-10000	-1	-1	-1
7677	7677	34.43	8321	7677	6933	1462.76	731.886	2	2	ITMS	1858320	7676	2	55823	54305	54305	78857	54305.7677.6933.2	1	1462.76	731.886	-0.74	-0.001	3.693	0.685	0.685	1081.7	0.00092	18/26	18	26	EH215_03450	0	0	0	K.GTLDGVNVNFTGIR.-	GTLDGVNVNFTGIR	14	fully_tryptic	0	3	2		17.46	Prokka:EH215_03450|contig0061:complement(20160..20597) hypothetical protein [Bacteroides vulgatus CL14T03C19]	-10000	-1	-1	-1
6007	6007	31.09	6724	6007	5336	2119.9	707.304	3	5	ITMS	220342	6003	2	55823	54305	54305	78857	54305.6007.5336.3	1	2119.9	707.305	-1.3	-0.003	2.771	0.441	0.441	863.2	0.00116	24/60	24	60	EH215_03450	0	0	0	R.TWQETWEQDGEYYTQR.L	TWQETWEQDGEYYTQR	16	fully_tryptic	0	3	2		17.46	Prokka:EH215_03450|contig0061:complement(20160..20597) hypothetical protein [Bacteroides vulgatus CL14T03C19]	-10000	-1	-1	-1
4353	4353	27.86	5143	4353	3755	956.448	478.728	2	2	ITMS	2373750	4352	2	55823	54305	54305	78857	54305.4353.3755.2	1	956.447	478.727	0.72	0.001	2.425	0.537	0.537	514.4	0.00194	9/12	9	12	EH215_03450	0	0	0	R.LDFYENR.T	LDFYENR	7	fully_tryptic	0	3	2		17.46	Prokka:EH215_03450|contig0061:complement(20160..20597) hypothetical protein [Bacteroides vulgatus CL14T03C19]	-10000	-1	-1	-1
3187	3187	25.6	4032	3187	2644	775.431	388.219	2	5	ITMS	337435	3183	2	55823	54305	54305	78857	54305.3187.2644.2	1	775.431	388.219	-0.17	0	2.056	0.167	0.167	139.2	0.00718	9/12	9	12	EH215_03450	0	0	0	R.TGTDIIR.I	TGTDIIR	7	fully_tryptic	0	3	2		17.46	Prokka:EH215_03450|contig0061:complement(20160..20597) hypothetical protein [Bacteroides vulgatus CL14T03C19]	-10000	-1	-1	-1
5726	5726	30.53	6456	5726	5068	914.415	457.711	2	23	ITMS	73392.1	5704	2	55823	54305	54305	78857	54305.5726.5068.2	1	914.416	457.711	-0.08	0	1.196	0.023	0.023	149.2	0.0067	6/10	6	10	EH215_03450	0	0	0	R.YNFEWR.W	YNFEWR	6	fully_tryptic	0	3	2		17.46	Prokka:EH215_03450|contig0061:complement(20160..20597) hypothetical protein [Bacteroides vulgatus CL14T03C19]	-10000	-1	-1	-1
3334	3334	25.91	4169	3334	2781	1050.51	525.76	2	12	ITMS	467423	3323	2	55823	54305	54305	78857	54305.3334.2781.2	1	1050.51	525.76	-0.48	-0.001	2.709	0.447	0.447	930.5	0.00107	13/16	13	16	EH215_03456	0	0	0	-.M*NEAETLVK.K	M*NEAETLVK	9	fully_tryptic	0	3	2		13.4	Prokka:EH215_03456|contig0062:604..963 putative ribosomal silencing factor, RsfS-like [Bacteroides vulgatus CL14T03C19]	-10000	-1	-1	-1
4714	4714	28.55	5489	4714	4101	1507.69	754.35	2	18	ITMS	74421.2	4697	2	55823	54305	54305	78857	54305.4714.4101.2	1	1507.7	754.352	-1.75	-0.003	2.445	0.451	0.451	545.5	0.00183	16/32	16	32	EH215_03457	0	0	0	R.M*SGGAGAGGANPFNVGK.S	M*SGGAGAGGANPFNVGK	17	fully_tryptic	0	3	2		73.24	Prokka:EH215_03457|contig0062:1017..2987 putative ATP-dependent zinc metalloprotease, FtsH-like [Bacteroides vulgatus CL14T03C19]	-10000	-1	-1	-1
5214	5214	29.53	5966	5214	4578	1474.7	737.855	2	15	ITMS	92698.7	5200	2	55823	54305	54305	78857	54305.5214.4578.2	1	1474.7	737.855	-0.53	-0.001	3.044	0.452	0.452	573.4	0.00174	14/26	14	26	EH215_03461	0	0	0	R.GM*GEIIVM*APDGPR.S	GM*GEIIVM*APDGPR	14	fully_tryptic	0	3	2		28.31	Prokka:EH215_03461|contig0062:complement(5904..6677) putative 5'-nucleotidase, SurE-like [Bacteroides vulgatus CL14T03C19]	-10000	-1	-1	-1
6584	6584	32.24	7276	6584	5888	1740.94	580.983	3	10	ITMS	86969.1	6575	2	55823	54305	54305	78857	54305.6584.5888.3	1	1740.94	580.984	-1.29	-0.002	2.567	0.244	0.244	383.9	0.0026	19/60	19	60	EH215_03461	0	0	0	K.EKPLILLSNDDGVEAK.G	EKPLILLSNDDGVEAK	16	fully_tryptic	0	3	3		28.31	Prokka:EH215_03461|contig0062:complement(5904..6677) putative 5'-nucleotidase, SurE-like [Bacteroides vulgatus CL14T03C19]	-10000	-1	-1	-1
5171	5171	29.45	5925	5171	4537	1159.56	580.286	2	18	ITMS	176816	5154	2	55823	54305	54305	78857	54305.5171.4537.2	1	1159.56	580.286	-0.06	0	2.429	0.389	0.389	517	0.00193	15/24	15	24	EH215_03475	0	0	0	R.GFGGPGFGPGPGR.H	GFGGPGFGPGPGR	13	fully_tryptic	0	3	2		108.14	Prokka:EH215_03475|contig0062:complement(22617..25514) outer membrane protein beta-barrel family protein [Bacteroides vulgatus CL14T03C19]	-10000	-1	-1	-1
6553	6553	32.18	7246	6553	5858	1723.85	862.428	2	2	ITMS	515862	6552	2	55823	54305	54305	78857	54305.6553.5858.2	1	1723.85	862.428	-0.38	-0.001	4.261	0.494	0.494	1033.2	0.00097	18/30	18	30	EH215_03518	0	0	0	R.DSAGVLNTTNTFIEKN.-	DSAGVLNTTNTFIEKN	16	fully_tryptic	1	3	2		8.4	Prokka:EH215_03518|contig0063:26165..26383 hypothetical protein [Bacteroides vulgatus CL14T03C19]	-10000	-1	-1	-1
6576	6576	32.22	7268	6576	5880	986.588	493.798	2	2	ITMS	230971	6575	2	55823	54305	54305	78857	54305.6576.5880.2	1	986.588	493.798	-0.09	0	2.12	0.231	0.231	441.7	0.00226	12/16	12	16	EH215_03518	0	0	0	R.TIQIDVIGK.I	TIQIDVIGK	9	fully_tryptic	0	3	2		8.4	Prokka:EH215_03518|contig0063:26165..26383 hypothetical protein [Bacteroides vulgatus CL14T03C19]	-10000	-1	-1	-1
5385	5385	29.87	6129	5385	4741	1104.64	368.885	3	2	ITMS	845704	5384	2	55823	54305	54305	78857	54305.5385.4741.3	1	1104.64	368.885	0.24	0	2.014	0.178	0.178	387.2	0.00258	15/32	15	32	EH215_03518	0	0	0	R.LKEEGIFIR.D	LKEEGIFIR	9	fully_tryptic	1	3	3		8.4	Prokka:EH215_03518|contig0063:26165..26383 hypothetical protein [Bacteroides vulgatus CL14T03C19]	-10000	-1	-1	-1
2844	2844	24.91	3708	2844	2320	969.47	485.239	2	6	ITMS	264602	2839	2	55823	54305	54305	78857	54305.2844.2320.2	1	969.471	485.239	-0.98	-0.001	1.837	0.299	0.299	147.1	0.0068	7/14	7	14	EH215_03518	0	0	0	K.IEGTQFM*K.C	IEGTQFM*K	8	fully_tryptic	0	3	2		8.4	Prokka:EH215_03518|contig0063:26165..26383 hypothetical protein [Bacteroides vulgatus CL14T03C19]	-10000	-1	-1	-1
5165	5165	29.44	5919	5165	4531	1277.66	639.332	2	12	ITMS	282400	5154	2	55823	54305	54305	78857	54305.5165.4531.2	1	1277.66	639.333	-1.11	-0.001	3.244	0.578	0.578	885.3	0.00113	16/24	16	24	EH215_03563	0	0	0	K.GTTIGTVTDLDGK.Y	GTTIGTVTDLDGK	13	fully_tryptic	0	3	2		112.07	Prokka:EH215_03563|contig0065:complement(16216..19257) carboxypeptidase regulatory-like domain protein [Bacteroides vulgatus CL14T03C19]	-10000	-1	-1	-1
7665	7665	34.4	8310	7665	6922	1607.83	804.419	2	10	ITMS	723223	7656	2	55823	54305	54305	78857	54305.7665.6922.2	1	1607.83	804.417	2.61	0.004	4.891	0.719	0.719	1224.2	0.00082	23/30	23	30	EH215_03566	0	0	0	K.IGTVGDAVSYIEANAK.-	IGTVGDAVSYIEANAK	16	fully_tryptic	0	3	2		8.38	Prokka:EH215_03566|contig0065:20826..21062 acyl carrier protein [Bacteroides vulgatus CL14T03C19]	-10000	-1	-1	-1
6808	6808	32.69	7490	6808	6102	1448.69	724.85	2	4	ITMS	1258030	6805	2	55823	54305	54305	78857	54305.6808.6102.2	1	1448.69	724.849	1.73	0.003	2.949	0.541	0.541	541.9	0.00185	18/24	18	24	EH215_03566	0	0	0	K.EFGISIPDDQAEK.I	EFGISIPDDQAEK	13	fully_tryptic	0	3	2		8.38	Prokka:EH215_03566|contig0065:20826..21062 acyl carrier protein [Bacteroides vulgatus CL14T03C19]	-10000	-1	-1	-1
3074	3074	25.36	3927	3074	2539	658.414	329.711	2	4	ITMS	3091770	3071	2	55823	54305	54305	78857	54305.3074.2539.2	1	658.413	329.71	1.13	0.001	1.278	0	0.1	205.9	0.00486	7/10	7	10	EH215_03566	0	0	0	K.AIIVDK.L	AIIVDK	6	fully_tryptic	0	3	2		8.38	Prokka:EH215_03566|contig0065:20826..21062 acyl carrier protein [Bacteroides vulgatus CL14T03C19]	-10000	-1	-1	-1
9229	9229	37.7	9805	9229	8417	1837.98	919.493	2	9	ITMS	44327.7	9221	2	55823	54305	54305	78857	54305.9229.8417.2	1	1837.98	919.494	-1.43	-0.003	2.477	0.429	0.429	147	0.0068	9/34	9	34	EH215_03571	0	0	0	K.AGVNLGGTAPLPFPEEIR.S	AGVNLGGTAPLPFPEEIR	18	fully_tryptic	0	3	2		29.1	Prokka:EH215_03571|contig0066:complement(659..1435) outer membrane protein beta-barrel domain protein [Bacteroides vulgatus CL14T03C19]	-10000	-1	-1	-1
7160	7160	33.39	7827	7160	6439	1006.53	503.771	2	11	ITMS	177633	7150	2	55823	54305	54305	78857	54305.7160.6439.2	1	1006.54	503.771	-0.78	-0.001	2.182	0.259	0.259	490.8	0.00204	11/14	11	14	EH215_03583	0	0	0	R.AFVWNIEK.T	AFVWNIEK	8	fully_tryptic	0	3	2		11.22	Prokka:EH215_03583|contig0066:20373..20666 hypothetical protein [Bacteroides vulgatus CL14T03C19]	-10000	-1	-1	-1
7140	7140	33.35	7808	7140	6420	1594.72	797.863	2	14	ITMS	101279	7127	2	55823	54305	54305	78857	54305.7140.6420.2	1	1594.72	797.864	-0.88	-0.001	3.425	0.628	0.628	626.7	0.0016	14/24	14	24	EH215_03593	0	0	0	K.FPNTDIYM*SFTSR.T	FPNTDIYM*SFTSR	13	fully_tryptic	0	3	2		45.12	Prokka:EH215_03593|contig0067:complement(5139..6335) CbiKP-like sirohydrochlorin cobaltochelatase precursor [Bacteroides vulgatus CL14T03C19]	-10000	-1	-1	-1
4817	4817	28.76	5587	4817	4199	1005.54	503.272	2	13	ITMS	235018	4805	2	55823	54305	54305	78857	54305.4817.4199.2	1	1005.54	503.272	-0.55	-0.001	2.124	0.372	0.372	670.3	0.00149	12/16	12	16	EH215_03593	0	0	0	K.ALGSYPEIR.Q	ALGSYPEIR	9	fully_tryptic	0	3	2		45.12	Prokka:EH215_03593|contig0067:complement(5139..6335) CbiKP-like sirohydrochlorin cobaltochelatase precursor [Bacteroides vulgatus CL14T03C19]	-10000	-1	-1	-1
7626	7626	34.32	8273	7626	6885	1094.55	547.779	2	17	ITMS	40623.5	7610	2	55823	54305	54305	78857	54305.7626.6885.2	1	1094.55	547.779	-0.92	-0.001	1.33	0.284	0.284	294.5	0.0034	9/14	9	14	EH215_03593	0	0	0	R.YELDQWLK.A	YELDQWLK	8	fully_tryptic	0	3	2		45.12	Prokka:EH215_03593|contig0067:complement(5139..6335) CbiKP-like sirohydrochlorin cobaltochelatase precursor [Bacteroides vulgatus CL14T03C19]	-10000	-1	-1	-1
4766	4766	28.66	5538	4766	4150	1370.68	685.845	2	8	ITMS	227177	4759	2	55823	54305	54305	78857	54305.4766.4150.2	1	1370.68	685.846	-0.71	-0.001	2.877	0.576	0.576	733.3	0.00136	14/22	14	22	EH215_03610	0	0	0	R.APYTSTTYEIPK.T	APYTSTTYEIPK	12	fully_tryptic	0	3	2		30.89	Prokka:EH215_03610|contig0068:complement(364..1194) hypothetical protein [Bacteroides vulgatus CL14T03C19]	-10000	-1	-1	-1
8912	8912	37.01	9502	8912	8114	1875.97	625.996	3	13	ITMS	17398.1	8900	2	55823	54305	54305	78857	54305.8912.8114.3	1	1875.98	625.997	-2.55	-0.005	2.488	0.319	0.319	415	0.00241	20/60	20	60	EH215_03610	0	0	0	K.AKPDEIVTIPLEEYMK.S	AKPDEIVTIPLEEYMK	16	fully_tryptic	0	3	3		30.89	Prokka:EH215_03610|contig0068:complement(364..1194) hypothetical protein [Bacteroides vulgatus CL14T03C19]	-10000	-1	-1	-1
7570	7570	34.21	8219	7570	6831	1891.97	631.328	3	7	ITMS	225219	7564	2	55823	54305	54305	78857	54305.7570.6831.3	1	1891.97	631.329	-0.79	-0.002	2.114	0.27	0.27	464.1	0.00215	20/60	20	60	EH215_03610	0	0	0	K.AKPDEIVTIPLEEYM*K.S	AKPDEIVTIPLEEYM*K	16	fully_tryptic	0	3	3		30.89	Prokka:EH215_03610|contig0068:complement(364..1194) hypothetical protein [Bacteroides vulgatus CL14T03C19]	-10000	-1	-1	-1
7727	7727	34.53	8369	7727	6981	1706.86	853.935	2	6	ITMS	114616	7722	2	55823	54305	54305	78857	54305.7727.6981.2	1	1706.86	853.935	-0.25	0	3.199	0.661	0.661	500	0.002	13/28	13	28	EH215_03612	0	0	0	K.YSSSTLAYTTLPQFK.E	YSSSTLAYTTLPQFK	15	fully_tryptic	0	3	2		37.4	Prokka:EH215_03612|contig0068:complement(1912..2910) hypothetical protein [Bacteroides vulgatus CL14T03C19]	-10000	-1	-1	-1
4309	4309	27.78	5101	4309	3713	1082.55	541.777	2	4	ITMS	260025	4306	2	55823	54305	54305	78857	54305.4309.3713.2	1	1082.55	541.777	-0.54	-0.001	2.77	0.595	0.595	784.5	0.00127	13/18	13	18	EH215_03612	0	0	0	R.SELSGTLYGR.I	SELSGTLYGR	10	fully_tryptic	0	3	2		37.4	Prokka:EH215_03612|contig0068:complement(1912..2910) hypothetical protein [Bacteroides vulgatus CL14T03C19]	-10000	-1	-1	-1
7845	7845	34.76	8482	7845	7094	1063.61	532.311	2	9	ITMS	126793	7837	2	55823	54305	54305	78857	54305.7845.7094.2	1	1063.61	532.311	-0.19	0	2.212	0.267	0.267	738	0.00136	13/16	13	16	EH215_03612	0	0	0	R.ILVSFIESR.T	ILVSFIESR	9	fully_tryptic	0	3	2		37.4	Prokka:EH215_03612|contig0068:complement(1912..2910) hypothetical protein [Bacteroides vulgatus CL14T03C19]	-10000	-1	-1	-1
7726	7726	34.53	8368	7726	6980	1086.62	543.815	2	5	ITMS	139819	7722	2	55823	54305	54305	78857	54305.7726.6980.2	1	1086.62	543.815	-0.73	-0.001	2.105	0.334	0.334	294.3	0.0034	10/16	10	16	EH215_03612	0	0	0	K.NIIPLIM*EK.L	NIIPLIM*EK	9	fully_tryptic	0	3	2		37.4	Prokka:EH215_03612|contig0068:complement(1912..2910) hypothetical protein [Bacteroides vulgatus CL14T03C19]	-10000	-1	-1	-1
4906	4906	28.93	5672	4906	4284	1588.77	794.888	2	10	ITMS	82172	4897	2	55823	54305	54305	78857	54305.4906.4284.2	1	1588.77	794.889	-1.28	-0.002	1.511	0.42	0.42	199.7	0.00501	10/26	10	26	EH215_03612	0	0	0	K.QIAQEDIELSDAEK.Q	QIAQEDIELSDAEK	14	fully_tryptic	0	3	2		37.4	Prokka:EH215_03612|contig0068:complement(1912..2910) hypothetical protein [Bacteroides vulgatus CL14T03C19]	-10000	-1	-1	-1
10473	10473	40.98	1216	10473	9597	1168.62	584.815	2	4	ITMS	42377.6	10470	2	55823	54305	54305	78857	54305.10473.9597.2	1	1168.62	584.816	-1.02	-0.001	3.288	0.496	0.496	1080.6	0.00093	15/18	15	18	EH215_03664	0	0	0	K.DADLFFLSLK.K	DADLFFLSLK	10	fully_tryptic	0	3	2		50.23	Prokka:EH215_03664|contig0070:complement(8560..9915) TPR repeat protein [Bacteroides vulgatus CL14T03C19]	-10000	-1	-1	-1
2830	2830	24.88	3695	2830	2307	1245.59	623.301	2	3	ITMS	384666	2828	2	55823	54305	54305	78857	54305.2830.2307.2	1	1245.6	623.301	-1.42	-0.002	3.196	0.496	0.496	1311.3	0.00076	19/22	19	22	EH215_03664	0	0	0	K.SVDPSVAEEANK.L	SVDPSVAEEANK	12	fully_tryptic	0	3	2		50.23	Prokka:EH215_03664|contig0070:complement(8560..9915) TPR repeat protein [Bacteroides vulgatus CL14T03C19]	-10000	-1	-1	-1
6315	6315	31.7	7019	6315	5631	1229.64	615.324	2	14	ITMS	211976	6302	2	55823	54305	54305	78857	54305.6315.5631.2	1	1229.64	615.324	-0.63	-0.001	2.547	0.305	0.305	632.4	0.00158	14/18	14	18	EH215_03664	0	0	0	K.NISIYTEYVK.T	NISIYTEYVK	10	fully_tryptic	0	3	2		50.23	Prokka:EH215_03664|contig0070:complement(8560..9915) TPR repeat protein [Bacteroides vulgatus CL14T03C19]	-10000	-1	-1	-1
6606	6606	32.28	7297	6606	5909	1557.75	779.38	2	9	ITMS	86357.9	6598	2	55823	54305	54305	78857	54305.6606.5909.2	1	1557.75	779.381	-0.64	-0.001	2.667	0.387	0.387	630.6	0.00159	13/24	13	24	EH215_03698	0	0	0	K.YLFSITNQSDNKQ.-	YLFSITNQSDNKQ	13	fully_tryptic	1	3	2		34.04	Prokka:EH215_03698|contig0072:4905..5813 protein of unknown function (DUF4249) [Bacteroides vulgatus CL14T03C19]	-10000	-1	-1	-1
7646	7646	34.36	8292	7646	6904	1509.62	755.313	2	14	ITMS	89430.1	7633	2	55823	54305	54305	78857	54305.7646.6904.2	1	1509.62	755.314	-1.99	-0.003	3.235	0.3	0.3	771.3	0.0013	17/24	17	24	EH215_03701	0	0	0	R.SYGGWWPANPSQC.-	SYGGWWPANPSQC	13	fully_tryptic	0	3	1		6.56	Prokka:EH215_03701|contig0072:8840..9013 bacteroidetocin A [Bacteroides vulgatus CL14T03C19]	-10000	-1	-1	-1
6835	6835	32.74	7516	6835	6128	1509.62	755.313	2	8	ITMS	148905	6828	2	55823	54305	54305	78857	54305.6835.6128.2	1	1509.62	755.314	-1.34	-0.002	2.687	0.524	0.524	609.4	0.00164	15/24	15	24	EH215_03701	0	0	0	R.SYGGWWPANPSQC.-	SYGGWWPANPSQC	13	fully_tryptic	0	3	1		6.56	Prokka:EH215_03701|contig0072:8840..9013 bacteroidetocin A [Bacteroides vulgatus CL14T03C19]	-10000	-1	-1	-1
1857	1857	22.9	2776	1857	1388	728.41	364.708	2	3	ITMS	1636970	1855	2	55823	54305	54305	78857	54305.1857.1388.2	1	728.409	364.708	0.91	0.001	1.671	0.187	0.187	351.8	0.00284	8/8	8	8	EH215_03701	0	0	0	R.KVYYR.F	KVYYR	5	fully_tryptic	1	3	3		6.56	Prokka:EH215_03701|contig0072:8840..9013 bacteroidetocin A [Bacteroides vulgatus CL14T03C19]	-10000	-1	-1	-1
1702	1702	22.35	2651	1702	1263	728.408	364.707	2	4	ITMS	154358	1699	2	55823	54305	54305	78857	54305.1702.1263.2	1	728.409	364.708	-1.83	-0.001	1.54	0.139	0.139	191.9	0.00521	6/8	6	8	EH215_03701	0	0	0	R.KVYYR.F	KVYYR	5	fully_tryptic	1	3	3		6.56	Prokka:EH215_03701|contig0072:8840..9013 bacteroidetocin A [Bacteroides vulgatus CL14T03C19]	-10000	-1	-1	-1
3325	3325	25.9	4160	3325	2772	652.322	326.665	2	3	ITMS	5924510	3323	2	55823	54305	54305	78857	54305.3325.2772.2	1	652.32	326.664	2.91	0.002	1.538	0.103	0.103	227.6	0.00439	6/8	6	8	EH215_03701	0	0	0	K.FWGSR.V	FWGSR	5	fully_tryptic	0	3	2		6.56	Prokka:EH215_03701|contig0072:8840..9013 bacteroidetocin A [Bacteroides vulgatus CL14T03C19]	-10000	-1	-1	-1
676	676	18.39	468	676	468	728.408	364.708	2	2	ITMS	9083770	675	2	55823	54305	54305	78857	54305.0676.0468.2	1	728.409	364.708	-0.79	-0.001	1.511	0.223	0.223	265.6	0.00377	7/8	7	8	EH215_03701	0	0	0	R.KVYYR.F	KVYYR	5	fully_tryptic	1	3	3		6.56	Prokka:EH215_03701|contig0072:8840..9013 bacteroidetocin A [Bacteroides vulgatus CL14T03C19]	-10000	-1	-1	-1
10321	10321	40.49	1063	10321	9456	728.408	364.708	2	2	ITMS	47471.1	10320	2	55823	54305	54305	78857	54305.10321.9456.2	1	728.409	364.708	-1.25	-0.001	1.498	0.128	0.128	153.1	0.00653	6/8	6	8	EH215_03701	0	0	0	R.KVYYR.F	KVYYR	5	fully_tryptic	1	3	3		6.56	Prokka:EH215_03701|contig0072:8840..9013 bacteroidetocin A [Bacteroides vulgatus CL14T03C19]	-10000	-1	-1	-1
364	364	17.09	233	364	233	728.408	364.708	2	2	ITMS	3142120	363	2	55823	54305	54305	78857	54305.0364.0233.2	1	728.409	364.708	-1.32	-0.001	1.494	0.182	0.182	208.5	0.0048	7/8	7	8	EH215_03701	0	0	0	R.KVYYR.F	KVYYR	5	fully_tryptic	1	3	3		6.56	Prokka:EH215_03701|contig0072:8840..9013 bacteroidetocin A [Bacteroides vulgatus CL14T03C19]	-10000	-1	-1	-1
5199	5199	29.5	5952	5199	4564	728.409	364.708	2	23	ITMS	97857.5	5177	2	55823	54305	54305	78857	54305.5199.4564.2	1	728.409	364.708	-0.15	0	1.477	0.1	0.1	197.2	0.00507	6/8	6	8	EH215_03701	0	0	0	R.KVYYR.F	KVYYR	5	fully_tryptic	1	3	3		6.56	Prokka:EH215_03701|contig0072:8840..9013 bacteroidetocin A [Bacteroides vulgatus CL14T03C19]	-10000	-1	-1	-1
1641	1641	22.09	2606	1641	1218	728.407	364.707	2	4	ITMS	106646	1638	2	55823	54305	54305	78857	54305.1641.1218.2	1	728.409	364.708	-2.53	-0.002	1.436	0.07	0.07	197.5	0.00506	6/8	6	8	EH215_03701	0	0	0	R.KVYYR.F	KVYYR	5	fully_tryptic	1	3	3		6.56	Prokka:EH215_03701|contig0072:8840..9013 bacteroidetocin A [Bacteroides vulgatus CL14T03C19]	-10000	-1	-1	-1
1071	1071	19.71	1452	1071	791	728.409	364.708	2	2	ITMS	29218400	1070	2	55823	54305	54305	78857	54305.1071.0791.2	1	728.409	364.708	0.65	0	1.431	0.062	0.062	235.7	0.00424	7/8	7	8	EH215_03701	0	0	0	R.KVYYR.F	KVYYR	5	fully_tryptic	1	3	3		6.56	Prokka:EH215_03701|contig0072:8840..9013 bacteroidetocin A [Bacteroides vulgatus CL14T03C19]	-10000	-1	-1	-1
4578	4578	28.29	5359	4578	3971	600.313	300.66	2	20	ITMS	161262	4559	2	55823	54305	54305	78857	54305.4578.3971.2	1	600.314	300.661	-0.93	-0.001	1.416	0.09	0.09	230.6	0.00434	5/6	5	6	EH215_03701	0	0	0	K.VYYR.F	VYYR	4	fully_tryptic	0	3	2		6.56	Prokka:EH215_03701|contig0072:8840..9013 bacteroidetocin A [Bacteroides vulgatus CL14T03C19]	-10000	-1	-1	-1
318	318	16.84	203	318	203	728.408	364.708	2	2	ITMS	4206980	317	2	55823	54305	54305	78857	54305.0318.0203.2	1	728.409	364.708	-1.23	-0.001	1.377	0.209	0.209	257.1	0.00389	7/8	7	8	EH215_03701	0	0	0	R.KVYYR.F	KVYYR	5	fully_tryptic	1	3	3		6.56	Prokka:EH215_03701|contig0072:8840..9013 bacteroidetocin A [Bacteroides vulgatus CL14T03C19]	-10000	-1	-1	-1
9580	9580	38.47	10141	9580	8753	600.313	300.66	2	15	ITMS	63268	9566	2	55823	54305	54305	78857	54305.9580.8753.2	1	600.314	300.661	-1.81	-0.001	1.369	0.243	0.243	180.8	0.00553	4/6	4	6	EH215_03701	0	0	0	K.VYYR.F	VYYR	4	fully_tryptic	0	3	2		6.56	Prokka:EH215_03701|contig0072:8840..9013 bacteroidetocin A [Bacteroides vulgatus CL14T03C19]	-10000	-1	-1	-1
7516	7516	34.1	8168	7516	6780	600.313	300.66	2	22	ITMS	75376.5	7495	2	55823	54305	54305	78857	54305.7516.6780.2	1	600.314	300.661	-0.93	-0.001	1.352	0.156	0.156	242.8	0.00412	5/6	5	6	EH215_03701	0	0	0	K.VYYR.F	VYYR	4	fully_tryptic	0	3	2		6.56	Prokka:EH215_03701|contig0072:8840..9013 bacteroidetocin A [Bacteroides vulgatus CL14T03C19]	-10000	-1	-1	-1
229	229	16.31	147	229	147	728.408	364.708	2	2	ITMS	3246090	228	2	55823	54305	54305	78857	54305.0229.0147.2	1	728.409	364.708	-1.05	-0.001	1.336	0.096	0.096	274.2	0.00365	7/8	7	8	EH215_03701	0	0	0	R.KVYYR.F	KVYYR	5	fully_tryptic	1	3	3		6.56	Prokka:EH215_03701|contig0072:8840..9013 bacteroidetocin A [Bacteroides vulgatus CL14T03C19]	-10000	-1	-1	-1
6222	6222	31.52	6930	6222	5542	728.409	364.708	2	13	ITMS	99381	6210	2	55823	54305	54305	78857	54305.6222.5542.2	1	728.409	364.708	-0.32	0	1.336	0.037	0.037	299.3	0.00334	7/8	7	8	EH215_03701	0	0	0	R.KVYYR.F	KVYYR	5	fully_tryptic	1	3	3		6.56	Prokka:EH215_03701|contig0072:8840..9013 bacteroidetocin A [Bacteroides vulgatus CL14T03C19]	-10000	-1	-1	-1
3494	3494	26.22	4322	3494	2934	728.409	364.708	2	17	ITMS	196642	3478	2	55823	54305	54305	78857	54305.3494.2934.2	1	728.409	364.708	-0.41	0	1.331	0.006	0.006	286.1	0.0035	7/8	7	8	EH215_03701	0	0	0	R.KVYYR.F	KVYYR	5	fully_tryptic	1	3	3		6.56	Prokka:EH215_03701|contig0072:8840..9013 bacteroidetocin A [Bacteroides vulgatus CL14T03C19]	-10000	-1	-1	-1
420	420	17.36	273	420	273	728.408	364.708	2	2	ITMS	4596060	419	2	55823	54305	54305	78857	54305.0420.0273.2	1	728.409	364.708	-1.55	-0.001	1.326	0.064	0.064	268.9	0.00372	7/8	7	8	EH215_03701	0	0	0	R.KVYYR.F	KVYYR	5	fully_tryptic	1	3	3		6.56	Prokka:EH215_03701|contig0072:8840..9013 bacteroidetocin A [Bacteroides vulgatus CL14T03C19]	-10000	-1	-1	-1
4775	4775	28.67	5547	4775	4159	728.409	364.708	2	17	ITMS	129290	4759	2	55823	54305	54305	78857	54305.4775.4159.2	1	728.409	364.708	-0.23	0	1.311	0.13	0.13	265.7	0.00376	7/8	7	8	EH215_03701	0	0	0	R.KVYYR.F	KVYYR	5	fully_tryptic	1	3	3		6.56	Prokka:EH215_03701|contig0072:8840..9013 bacteroidetocin A [Bacteroides vulgatus CL14T03C19]	-10000	-1	-1	-1
8565	8565	36.26	9170	8565	7782	600.313	300.66	2	11	ITMS	71520.7	8555	2	55823	54305	54305	78857	54305.8565.7782.2	1	600.314	300.661	-2.08	-0.001	1.298	0.22	0.22	244.6	0.00409	5/6	5	6	EH215_03701	0	0	0	K.VYYR.F	VYYR	4	fully_tryptic	0	3	2		6.56	Prokka:EH215_03701|contig0072:8840..9013 bacteroidetocin A [Bacteroides vulgatus CL14T03C19]	-10000	-1	-1	-1
8686	8686	36.51	9286	8686	7898	600.313	300.66	2	17	ITMS	88089.9	8670	2	55823	54305	54305	78857	54305.8686.7898.2	1	600.314	300.661	-2.24	-0.001	1.294	0.259	0.259	337.2	0.00297	6/6	6	6	EH215_03701	0	0	0	K.VYYR.F	VYYR	4	fully_tryptic	0	3	2		6.56	Prokka:EH215_03701|contig0072:8840..9013 bacteroidetocin A [Bacteroides vulgatus CL14T03C19]	-10000	-1	-1	-1
1770	1770	22.62	2704	1770	1316	728.41	364.708	2	3	ITMS	907895	1768	2	55823	54305	54305	78857	54305.1770.1316.2	1	728.409	364.708	0.7	0.001	1.282	0.165	0.165	196.1	0.0051	6/8	6	8	EH215_03701	0	0	0	R.KVYYR.F	KVYYR	5	fully_tryptic	1	3	3		6.56	Prokka:EH215_03701|contig0072:8840..9013 bacteroidetocin A [Bacteroides vulgatus CL14T03C19]	-10000	-1	-1	-1
752	752	18.66	530	752	530	728.409	364.708	2	2	ITMS	10560900	751	2	55823	54305	54305	78857	54305.0752.0530.2	1	728.409	364.708	-0.39	0	1.282	0.048	0.048	223.5	0.00447	7/8	7	8	EH215_03701	0	0	0	R.KVYYR.F	KVYYR	5	fully_tryptic	1	3	3		6.56	Prokka:EH215_03701|contig0072:8840..9013 bacteroidetocin A [Bacteroides vulgatus CL14T03C19]	-10000	-1	-1	-1
3087	3087	25.38	3940	3087	2552	728.409	364.708	2	17	ITMS	280624	3071	2	55823	54305	54305	78857	54305.3087.2552.2	1	728.409	364.708	-0.3	0	1.282	0.117	0.117	187.8	0.00532	6/8	6	8	EH215_03701	0	0	0	R.KVYYR.F	KVYYR	5	fully_tryptic	1	3	3		6.56	Prokka:EH215_03701|contig0072:8840..9013 bacteroidetocin A [Bacteroides vulgatus CL14T03C19]	-10000	-1	-1	-1
11138	11138	43.23	1873	11138	10204	728.409	364.708	2	3	ITMS	32092.8	11136	2	55823	54305	54305	78857	54305.11138.10204.2	1	728.409	364.708	-0.43	0	1.279	0.041	0.041	226.3	0.00442	6/8	6	8	EH215_03701	0	0	0	R.KVYYR.F	KVYYR	5	fully_tryptic	1	3	3		6.56	Prokka:EH215_03701|contig0072:8840..9013 bacteroidetocin A [Bacteroides vulgatus CL14T03C19]	-10000	-1	-1	-1
834	834	18.92	598	834	598	728.409	364.708	2	2	ITMS	12337900	833	2	55823	54305	54305	78857	54305.0834.0598.2	1	728.409	364.708	-0.25	0	1.268	0.02	0.02	246.5	0.00406	7/8	7	8	EH215_03701	0	0	0	R.KVYYR.F	KVYYR	5	fully_tryptic	1	3	3		6.56	Prokka:EH215_03701|contig0072:8840..9013 bacteroidetocin A [Bacteroides vulgatus CL14T03C19]	-10000	-1	-1	-1
5098	5098	29.31	5855	5098	4467	652.32	326.664	2	14	ITMS	378654	5085	2	55823	54305	54305	78857	54305.5098.4467.2	1	652.32	326.664	-0.44	0	1.264	0.16	0.16	159.6	0.00627	5/8	5	8	EH215_03701	0	0	0	K.FWGSR.V	FWGSR	5	fully_tryptic	0	3	2		6.56	Prokka:EH215_03701|contig0072:8840..9013 bacteroidetocin A [Bacteroides vulgatus CL14T03C19]	-10000	-1	-1	-1
2787	2787	24.77	3658	2787	2270	728.409	364.708	2	10	ITMS	271142	2778	2	55823	54305	54305	78857	54305.2787.2270.2	1	728.409	364.708	-0.24	0	1.262	0.17	0.17	422.1	0.00237	7/8	7	8	EH215_03701	0	0	0	R.KVYYR.F	KVYYR	5	fully_tryptic	1	3	3		6.56	Prokka:EH215_03701|contig0072:8840..9013 bacteroidetocin A [Bacteroides vulgatus CL14T03C19]	-10000	-1	-1	-1
3212	3212	25.65	4055	3212	2667	600.314	300.661	2	13	ITMS	220157	3200	2	55823	54305	54305	78857	54305.3212.2667.2	1	600.314	300.661	-0.46	0	1.255	0.058	0.058	256.4	0.0039	5/6	5	6	EH215_03701	0	0	0	K.VYYR.F	VYYR	4	fully_tryptic	0	3	2		6.56	Prokka:EH215_03701|contig0072:8840..9013 bacteroidetocin A [Bacteroides vulgatus CL14T03C19]	-10000	-1	-1	-1
1586	1586	21.82	2567	1586	1179	728.407	364.707	2	4	ITMS	141776	1583	2	55823	54305	54305	78857	54305.1586.1179.2	1	728.409	364.708	-2.61	-0.002	1.253	0.112	0.112	117.8	0.00849	4/8	4	8	EH215_03701	0	0	0	R.KVYYR.F	KVYYR	5	fully_tryptic	1	3	3		6.56	Prokka:EH215_03701|contig0072:8840..9013 bacteroidetocin A [Bacteroides vulgatus CL14T03C19]	-10000	-1	-1	-1
181	181	16.04	116	181	116	728.408	364.708	2	2	ITMS	2776080	180	2	55823	54305	54305	78857	54305.0181.0116.2	1	728.409	364.708	-0.94	-0.001	1.235	0.212	0.212	298.1	0.00335	8/8	8	8	EH215_03701	0	0	0	R.KVYYR.F	KVYYR	5	fully_tryptic	1	3	3		6.56	Prokka:EH215_03701|contig0072:8840..9013 bacteroidetocin A [Bacteroides vulgatus CL14T03C19]	-10000	-1	-1	-1
1240	1240	20.24	2320	1240	932	728.409	364.708	2	3	ITMS	16696800	1238	2	55823	54305	54305	78857	54305.1240.0932.2	1	728.409	364.708	0.51	0	1.235	0.066	0.066	232.6	0.0043	7/8	7	8	EH215_03701	0	0	0	R.KVYYR.F	KVYYR	5	fully_tryptic	1	3	3		6.56	Prokka:EH215_03701|contig0072:8840..9013 bacteroidetocin A [Bacteroides vulgatus CL14T03C19]	-10000	-1	-1	-1
3769	3769	26.74	4585	3769	3197	600.314	300.66	2	16	ITMS	212923	3754	2	55823	54305	54305	78857	54305.3769.3197.2	1	600.314	300.661	-0.8	0	1.233	0.194	0.194	389.4	0.00257	6/6	6	6	EH215_03701	0	0	0	K.VYYR.F	VYYR	4	fully_tryptic	0	3	2		6.56	Prokka:EH215_03701|contig0072:8840..9013 bacteroidetocin A [Bacteroides vulgatus CL14T03C19]	-10000	-1	-1	-1
1133	1133	19.97	2047	1133	837	728.409	364.708	2	2	ITMS	30929400	1132	2	55823	54305	54305	78857	54305.1133.0837.2	1	728.409	364.708	0.63	0	1.223	0.164	0.164	300.2	0.00333	8/8	8	8	EH215_03701	0	0	0	R.KVYYR.F	KVYYR	5	fully_tryptic	1	3	3		6.56	Prokka:EH215_03701|contig0072:8840..9013 bacteroidetocin A [Bacteroides vulgatus CL14T03C19]	-10000	-1	-1	-1
[truncated: 1,457 more rows]
[truncated: 19 more columns]

## Sheet: Fig. 4
Fig. 4b
B. thetaiotaomicron VPI-5482
hours	water					toxin
0	0.245	0.222	0.222	0.231	0.237	0.227	0.229	0.23	0.223	0.241
0.98	0.319	0.433	0.423	0.38	0.349	0.332	0.294	0.288	0.338	0.335
2.1	0.54	0.644	0.658	0.673	0.59	0.377	0.367	0.354	0.358	0.344
3.28	0.726	0.798	0.788	0.782	0.765	0.413	0.372	0.385	0.377	0.37
[truncated: 159 more rows]

## Sheet: Fig. 5
Fig. 5b
[truncated: 208 more rows]

## Sheet: Fig. 6
Fig. 6a
[truncated: 11 more rows]

[truncated: 1 more sheets: Fig. S2]
